# Supplementary material for: Insights into replicative senescence of human testicular peritubular cells
Source: Sci Rep. 2019 Oct 21;9:15052. doi: 10.1038/s41598-019-51380-w (PMC6803627; doi:10.1038/s41598-019-51380-w)
Supplement: Supplementary file 2 — Supplementary Dataset 2 [file 41598_2019_51380_MOESM2_ESM.xlsx]

## Sheet: Suppl table 1
Supplementary Table 1. Proteins identified in early and advanced passages of HTPCs.
Protein IDs	Majority protein IDs	Protein names	Gene names	Peptides	Razor + unique peptides	Unique peptides	Sequence coverage [%]	Unique + razor sequence coverage [%]	Unique sequence coverage [%]	Mol. weight [kDa]	Q-value	Score	Intensity	MS/MS count	Peptide counts (all)	Peptide counts (razor+unique)	Peptide counts (unique)	Number of proteins	Only identified by site	Reverse	Potential contaminant	Peptides O1	Peptides O2	Peptides O3	Peptides O4	Peptides O5	Peptides O6	Peptides Y1	Peptides Y2	Peptides Y3	Peptides Y4	Peptides Y5	Peptides Y6	Razor + unique peptides O1	Razor + unique peptides O2	Razor + unique peptides O3	Razor + unique peptides O4	Razor + unique peptides O5	Razor + unique peptides O6	Razor + unique peptides Y1	Razor + unique peptides Y2	Razor + unique peptides Y3	Razor + unique peptides Y4	Razor + unique peptides Y5	Razor + unique peptides Y6	Unique peptides O1	Unique peptides O2	Unique peptides O3	Unique peptides O4
P08670;P41219	P08670	Vimentin	VIM	59	59	54	85.4	85.4	80.9	53.651	0	323.31	105690000	6999	NaN	NaN	NaN	2				40	43	41	40	41	45	41	41	42	47	52	48	40	43	41	40	41	45	41	41	42	47	52	48	36	39	37	36
P63261	P63261	Actin, cytoplasmic 2;Actin, cytoplasmic 2, N-terminally processed	ACTG1	25	25	1	76	76	4.5	41.792	0	323.31	51904000	5131	25	25	1	1				22	23	21	22	22	21	20	21	21	23	21	23	22	23	21	22	22	21	20	21	21	23	21	23	1	1	1	1
P14618	P14618	Pyruvate kinase PKM	PKM	42	42	41	73.4	73.4	71.4	57.936	0	323.31	20841000	4047	42	42	41	1				37	36	38	33	35	36	37	38	39	38	38	35	37	36	38	33	35	36	37	38	39	38	38	35	36	35	37	32
P21333	P21333	Filamin-A	FLNA	123	123	113	64.7	64.7	61.5	280.74	0	323.31	20528000	4212	123	123	113	1				89	102	102	105	111	97	107	108	104	108	102	97	89	102	102	105	111	97	107	108	104	108	102	97	80	92	94	95
P04406;O14556	P04406	Glyceraldehyde-3-phosphate dehydrogenase	GAPDH	22	22	22	77.3	77.3	77.3	36.053	0	323.31	19813000	3507	NaN	NaN	NaN	2				18	19	16	20	19	19	18	18	19	18	19	19	18	19	16	20	19	19	18	18	19	18	19	19	18	19	16	20
P35579;REV__Q9UKV3;P12883;Q9Y623;P13533;Q9UKX2;A7E2Y1	P35579	Myosin-9	MYH9	135	135	111	60.1	60.1	51.3	226.53	0	323.31	18581000	3955	NaN	NaN	NaN	7				99	105	116	101	102	86	108	105	106	111	108	91	99	105	116	101	102	86	108	105	106	111	108	91	82	86	96	80
P07355;A6NMY6	P07355;A6NMY6	Annexin A2;Putative annexin A2-like protein	ANXA2;ANXA2P2	31	31	31	72.9	72.9	72.9	38.604	0	323.31	17549000	1994	NaN	NaN	NaN	2				27	29	28	26	28	29	28	28	28	30	28	29	27	29	28	26	28	29	28	28	28	30	28	29	27	29	28	26
P08758	P08758	Annexin A5	ANXA5	30	30	30	78.8	78.8	78.8	35.936	0	323.31	14310000	1722	30	30	30	1				23	25	26	25	26	25	23	25	24	27	25	24	23	25	26	25	26	25	23	25	24	27	25	24	23	25	26	25
P68363;Q9H853	P68363	Tubulin alpha-1B chain	TUBA1B	28	28	0	78.5	78.5	0	50.151	0	323.31	12245000	2523	NaN	NaN	NaN	2				24	26	24	25	24	24	23	24	24	23	24	22	24	26	24	25	24	24	23	24	24	23	24	22	0	0	0	0
P02545	P02545	Prelamin-A/C;Lamin-A/C	LMNA	47	47	46	66.3	66.3	65.1	74.139	0	323.31	12171000	1710	47	47	46	1				36	37	39	39	39	39	36	38	42	41	43	43	36	37	39	39	39	39	36	38	42	41	43	43	35	36	38	38
P68371	P68371	Tubulin beta-4B chain	TUBB4B	27	27	1	73	73	2.7	49.83	0	323.31	11816000	2507	27	27	1	1				23	24	24	25	23	24	24	24	23	24	25	24	23	24	24	25	23	24	24	24	23	24	25	24	1	1	1	1
P68104;Q5VTE0;Q05639	P68104;Q5VTE0	Elongation factor 1-alpha 1;Putative elongation factor 1-alpha-like 3	EEF1A1;EEF1A1P5	23	23	23	62.8	62.8	62.8	50.14	0	323.31	10911000	1477	NaN	NaN	NaN	3				20	20	19	17	19	18	19	19	20	19	18	19	20	20	19	17	19	18	19	19	20	19	18	19	20	20	19	17
P11021	P11021	78 kDa glucose-regulated protein	HSPA5	36	36	35	52.8	52.8	52.8	72.332	0	323.31	10876000	1981	36	36	35	1				30	29	32	30	31	29	29	28	32	31	33	29	30	29	32	30	31	29	29	28	32	31	33	29	29	28	31	29
P14625;Q58FF3	P14625	Endoplasmin	HSP90B1	51	51	49	58.2	58.2	56.4	92.468	0	323.31	9677900	2030	NaN	NaN	NaN	2				44	38	43	38	46	41	39	39	41	41	41	37	44	38	43	38	46	41	39	39	41	41	41	37	43	37	42	37
CON__P02769;CON__P02768-1;P02768	CON__P02769			45	45	45	65.7	65.7	65.7	69.293	0	323.31	9515000	1414	NaN	NaN	NaN	3			+	36	43	16	22	27	39	28	39	25	29	35	32	36	43	16	22	27	39	28	39	25	29	35	32	36	43	16	22
P07237	P07237	Protein disulfide-isomerase	P4HB	30	30	30	60.6	60.6	60.6	57.116	0	323.31	9400900	1360	30	30	30	1				28	26	28	26	26	27	28	27	28	27	27	26	28	26	28	26	26	27	28	27	28	27	27	26	28	26	28	26
Q09666	Q09666	Neuroblast differentiation-associated protein AHNAK	AHNAK	237	237	237	66.6	66.6	66.6	629.09	0	323.31	9076000	3420	237	237	237	1				118	126	123	138	154	139	153	172	165	177	174	167	118	126	123	138	154	139	153	172	165	177	174	167	118	126	123	138
P09382	P09382	Galectin-1	LGALS1	10	10	10	83.7	83.7	83.7	14.716	0	323.31	8639500	1362	10	10	10	1				8	8	9	9	9	8	9	9	9	9	10	8	8	8	9	9	9	8	9	9	9	9	10	8	8	8	9	9
P00338	P00338	L-lactate dehydrogenase A chain	LDHA	24	24	23	75.6	75.6	72	36.688	0	323.31	8382800	780	24	24	23	1				18	19	21	19	19	19	18	20	19	16	19	19	18	19	21	19	19	19	18	20	19	16	19	19	17	18	20	18
P12814;P35609;Q08043	P12814	Alpha-actinin-1	ACTN1	57	57	38	73.8	73.8	53.5	103.06	0	323.31	8334100	2359	NaN	NaN	NaN	3				46	44	52	46	45	40	48	50	43	45	47	39	46	44	52	46	45	40	48	50	43	45	47	39	30	27	35	29
P11142	P11142	Heat shock cognate 71 kDa protein	HSPA8	29	28	22	54	54	43.7	70.897	0	323.31	8140900	1347	29	28	22	1				26	26	25	28	29	23	27	27	28	27	27	26	25	25	24	27	28	22	26	26	27	26	26	25	19	20	19	21
P30101	P30101	Protein disulfide-isomerase A3	PDIA3	38	38	37	68.3	68.3	65.3	56.782	0	323.31	7882300	1521	38	38	37	1				30	31	27	33	31	30	28	29	32	31	30	32	30	31	27	33	31	30	28	29	32	31	30	32	29	31	27	33
Q15149	Q15149	Plectin	PLEC	250	250	242	56.6	56.6	54.2	531.78	0	323.31	7753400	3607	250	250	242	1				145	147	155	143	155	150	174	182	170	180	168	184	145	147	155	143	155	150	174	182	170	180	168	184	141	144	152	141
P27797	P27797	Calreticulin	CALR	22	22	22	71	71	71	48.141	0	323.31	7566200	1237	22	22	22	1				17	19	15	15	15	14	18	19	15	17	18	14	17	19	15	15	15	14	18	19	15	17	18	14	17	19	15	15
P07602	P07602	Prosaposin;Saposin-A;Saposin-B-Val;Saposin-B;Saposin-C;Saposin-D	PSAP	23	23	23	48.9	48.9	48.9	58.112	0	272.66	7390500	1011	23	23	23	1				20	16	21	20	17	16	20	17	19	16	18	17	20	16	21	20	17	16	20	17	19	16	18	17	20	16	21	20
P09936	P09936	Ubiquitin carboxyl-terminal hydrolase isozyme L1	UCHL1	14	14	14	74.9	74.9	74.9	24.824	0	323.31	7169100	647	14	14	14	1				10	11	11	12	13	12	10	11	11	13	14	13	10	11	11	12	13	12	10	11	11	13	14	13	10	11	11	12
P62937;P0DN26;A0A0B4J2A2;A0A075B759;Q9Y536;F5H284;P0DN37	P62937	Peptidyl-prolyl cis-trans isomerase A;Peptidyl-prolyl cis-trans isomerase A, N-terminally processed	PPIA	13	13	13	71.5	71.5	71.5	18.012	0	323.31	7157100	985	NaN	NaN	NaN	7				12	12	13	13	13	13	12	13	13	13	13	13	12	12	13	13	13	13	12	13	13	13	13	13	12	12	13	13
P60174	P60174	Triosephosphate isomerase	TPI1	14	14	14	68.5	68.5	68.5	30.791	0	323.31	6864400	949	14	14	14	1				12	12	13	14	14	13	13	14	13	14	13	14	12	12	13	14	14	13	13	14	13	14	13	14	12	12	13	14
P06733	P06733	Alpha-enolase	ENO1	25	25	23	67.3	67.3	62.2	47.168	0	323.31	6804100	1535	25	25	23	1				17	20	20	19	21	18	20	18	21	20	23	22	17	20	20	19	21	18	20	18	21	20	23	22	15	18	18	17
Q13813	Q13813	Spectrin alpha chain, non-erythrocytic 1	SPTAN1	140	140	140	67.1	67.1	67.1	284.54	0	323.31	6484400	2330	140	140	140	1				110	109	89	80	92	115	103	116	100	96	85	110	110	109	89	80	92	115	103	116	100	96	85	110	110	109	89	80
Q07065	Q07065	Cytoskeleton-associated protein 4	CKAP4	34	34	34	58.8	58.8	58.8	66.022	0	323.31	6259100	1352	34	34	34	1				28	31	32	31	29	29	29	30	28	31	32	28	28	31	32	31	29	29	29	30	28	31	32	28	28	31	32	31
P04075	P04075	Fructose-bisphosphate aldolase A	ALDOA	27	27	24	80.8	80.8	73.1	39.42	0	323.31	6231200	1274	27	27	24	1				19	21	22	22	23	21	22	20	17	22	24	22	19	21	22	22	23	21	22	20	17	22	24	22	17	19	19	20
P23284	P23284	Peptidyl-prolyl cis-trans isomerase B	PPIB	14	14	14	54.6	54.6	54.6	23.742	0	216.53	6092700	749	14	14	14	1				10	10	12	11	13	12	12	12	13	13	13	12	10	10	12	11	13	12	12	12	13	13	13	12	10	10	12	11
P06703	P06703	Protein S100-A6	S100A6	6	6	6	74.4	74.4	74.4	10.18	0	133.58	5951700	188	6	6	6	1				4	4	4	3	3	5	4	4	4	4	3	5	4	4	4	3	3	5	4	4	4	4	3	5	4	4	4	3
P08238;Q58FF7	P08238	Heat shock protein HSP 90-beta	HSP90AB1	45	43	25	58	56.4	35.5	83.263	0	323.31	5914600	1307	NaN	NaN	NaN	2				33	32	34	32	34	33	33	37	37	36	37	31	32	31	33	31	32	32	32	36	36	35	35	30	18	16	18	17
P00558	P00558	Phosphoglycerate kinase 1	PGK1	27	27	22	70	70	60.2	44.614	0	323.31	5720000	1097	27	27	22	1				24	25	22	23	22	20	21	21	19	23	23	23	24	25	22	23	22	20	21	21	19	23	23	23	20	21	18	20
Q01995	Q01995	Transgelin	TAGLN	21	21	21	83.1	83.1	83.1	22.611	0	323.31	5656000	877	21	21	21	1				13	21	20	19	18	19	17	17	18	19	18	13	13	21	20	19	18	19	17	17	18	19	18	13	13	21	20	19
P04083	P04083	Annexin A1	ANXA1	26	26	26	72.8	72.8	72.8	38.714	0	323.31	5641300	1245	26	26	26	1				21	22	22	22	24	23	24	25	25	23	22	24	21	22	22	22	24	23	24	25	25	23	22	24	21	22	22	22
CON__ENSEMBL:ENSBTAP00000024146;P01023;P20742	CON__ENSEMBL:ENSBTAP00000024146			54	54	54	49.7	49.7	49.7	164.34	0	323.31	5603900	1176	NaN	NaN	NaN	3			+	34	51	43	44	45	40	18	32	38	11	22	23	34	51	43	44	45	40	18	32	38	11	22	23	34	51	43	44
Q00610	Q00610	Clathrin heavy chain 1	CLTC	89	89	70	59.6	59.6	49.9	191.61	0	323.31	5410500	2071	89	89	70	1				72	64	61	68	61	65	75	71	67	69	69	70	72	64	61	68	61	65	75	71	67	69	69	70	56	50	47	52
Q9Y490	Q9Y490	Talin-1	TLN1	109	109	99	63.3	63.3	59.4	269.76	0	323.31	5336500	2321	109	109	99	1				78	81	86	83	84	82	91	86	85	84	87	84	78	81	86	83	84	82	91	86	85	84	87	84	71	76	78	76
Q06830	Q06830	Peroxiredoxin-1	PRDX1	16	16	14	70.4	70.4	60.8	22.11	0	275.39	5184100	713	16	16	14	1				13	13	13	14	14	15	13	11	15	14	16	14	13	13	13	14	14	15	13	11	15	14	16	14	11	11	11	12
Q01082;P11277	Q01082	Spectrin beta chain, non-erythrocytic 1	SPTBN1	125	125	115	65.7	65.7	61.5	274.61	0	323.31	5094100	1953	NaN	NaN	NaN	2				96	102	75	80	75	97	88	103	79	88	78	97	96	102	75	80	75	97	88	103	79	88	78	97	91	94	71	78
P50454	P50454	Serpin H1	SERPINH1	24	24	24	56.7	56.7	56.7	46.44	0	323.31	5084400	1152	24	24	24	1				21	19	21	21	23	20	21	20	23	23	23	22	21	19	21	21	23	20	21	20	23	23	23	22	21	19	21	21
O43707	O43707	Alpha-actinin-4	ACTN4	56	37	36	69.8	48.8	47.6	104.85	0	323.31	4922700	1199	56	37	36	1				49	51	51	44	47	48	51	52	51	52	49	48	33	34	34	27	31	33	34	33	34	36	32	34	32	33	33	26
P07858	P07858	Cathepsin B;Cathepsin B light chain;Cathepsin B heavy chain	CTSB	16	16	16	58.1	58.1	58.1	37.821	0	323.31	4888700	737	16	16	16	1				12	11	11	12	13	12	12	11	12	11	12	10	12	11	11	12	13	12	12	11	12	11	12	10	12	11	11	12
Q16555	Q16555	Dihydropyrimidinase-related protein 2	DPYSL2	27	27	23	69.2	69.2	59.4	62.293	0	323.31	4863800	1134	27	27	23	1				27	26	25	23	25	24	25	27	25	24	25	23	27	26	25	23	25	24	25	27	25	24	25	23	23	22	21	20
P13639	P13639	Elongation factor 2	EEF2	48	48	47	64.3	64.3	63.2	95.337	0	323.31	4839200	1508	48	48	47	1				42	33	41	36	42	38	40	41	42	43	43	38	42	33	41	36	42	38	40	41	42	43	43	38	41	32	40	35
P62258	P62258	14-3-3 protein epsilon	YWHAE	22	22	20	72.5	72.5	69.4	29.174	0	323.31	4664800	725	22	22	20	1				16	18	18	19	18	19	17	17	21	20	19	19	16	18	18	19	18	19	17	17	21	20	19	19	14	16	16	17
P62328	P62328	Thymosin beta-4;Hematopoietic system regulatory peptide	TMSB4X	4	4	4	75	75	75	5.0526	0	90.952	4629100	159	4	4	4	1				2	3	3	3	3	3	3	3	3	3	4	3	2	3	3	3	3	3	3	3	3	3	4	3	2	3	3	3
P27487	P27487	Dipeptidyl peptidase 4;Dipeptidyl peptidase 4 membrane form;Dipeptidyl peptidase 4 soluble form	DPP4	36	36	36	46.5	46.5	46.5	88.278	0	323.31	4620400	1257	36	36	36	1				31	33	35	32	25	30	33	32	28	22	26	29	31	33	35	32	25	30	33	32	28	22	26	29	31	33	35	32
P23528	P23528	Cofilin-1	CFL1	20	20	16	70.5	70.5	51.8	18.502	0	323.31	4504900	967	20	20	16	1				11	12	15	16	17	16	13	13	15	15	16	15	11	12	15	16	17	16	13	13	15	15	16	15	9	8	13	12
P07339	P07339	Cathepsin D;Cathepsin D light chain;Cathepsin D heavy chain	CTSD	19	19	19	60.2	60.2	60.2	44.552	0	323.31	4424300	888	19	19	19	1				16	16	15	15	13	14	15	14	14	15	16	15	16	16	15	15	13	14	15	14	14	15	16	15	16	16	15	15
P68032;P68133	P68032;P68133	Actin, alpha cardiac muscle 1;Actin, alpha skeletal muscle	ACTC1;ACTA1	22	10	0	70.8	43	0	42.019	0	323.31	4021100	469	NaN	NaN	NaN	2				18	17	18	17	18	17	17	17	17	20	16	15	8	7	9	8	8	8	8	8	8	10	7	4	0	0	0	0
P63104	P63104	14-3-3 protein zeta/delta	YWHAZ	18	16	15	69	65.7	62	27.745	0	323.31	3864000	432	18	16	15	1				15	15	13	14	13	13	13	16	14	14	16	13	13	13	11	12	11	11	12	14	12	12	14	11	12	12	11	11
P07737;CON__P02584	P07737;CON__P02584	Profilin-1	PFN1	10	10	10	87.9	87.9	87.9	15.054	0	261.97	3817600	690	NaN	NaN	NaN	2			+	8	8	8	9	9	9	7	8	8	9	8	9	8	8	8	9	9	9	7	8	8	9	8	9	8	8	8	9
P06576	P06576	ATP synthase subunit beta, mitochondrial	ATP5B	28	28	28	72.4	72.4	72.4	56.559	0	323.31	3772700	1217	28	28	28	1				23	21	20	22	21	23	23	22	22	25	23	26	23	21	20	22	21	23	23	22	22	25	23	26	23	21	20	22
O43852	O43852	Calumenin	CALU	24	24	24	66.3	66.3	66.3	37.106	0	323.31	3675000	672	24	24	24	1				18	18	19	17	17	17	15	17	19	17	21	17	18	18	19	17	17	17	15	17	19	17	21	17	18	18	19	17
P37802;Q9UI15	P37802	Transgelin-2	TAGLN2	15	15	15	80.9	80.9	80.9	22.391	0	323.31	3491400	705	NaN	NaN	NaN	2				14	13	14	14	15	14	15	14	14	14	15	15	14	13	14	14	15	14	15	14	14	14	15	15	14	13	14	14
P18206	P18206	Vinculin	VCL	56	56	56	55	55	55	123.8	0	323.31	3413700	1263	56	56	56	1				38	38	42	46	44	31	42	44	46	44	43	36	38	38	42	46	44	31	42	44	46	44	43	36	38	38	42	46
P26038	P26038	Moesin	MSN	37	37	27	61.7	61.7	46.3	67.819	0	323.31	3392600	860	37	37	27	1				27	28	27	27	26	29	32	32	28	31	27	28	27	28	27	27	26	29	32	32	28	31	27	28	21	22	19	20
P0DP25;P0DP24;P0DP23	P0DP25;P0DP24;P0DP23			11	11	9	85.2	85.2	80.5	16.837	0	323.31	3286500	467	NaN	NaN	NaN	3				9	10	9	9	11	9	11	11	11	11	10	9	9	10	9	9	11	9	11	11	11	11	10	9	8	8	7	7
P15144	P15144	Aminopeptidase N	ANPEP	43	43	43	50.9	50.9	50.9	109.54	0	323.31	3272000	994	43	43	43	1				32	20	31	25	31	29	34	28	32	34	35	36	32	20	31	25	31	29	34	28	32	34	35	36	32	20	31	25
P10599	P10599	Thioredoxin	TXN	8	8	8	80	80	80	11.737	0	82.198	3189100	436	8	8	8	1				7	7	6	6	6	8	7	7	7	7	7	7	7	7	6	6	6	8	7	7	7	7	7	7	7	7	6	6
P13797;P13796;Q14651	P13797	Plastin-3	PLS3	38	38	38	68.7	68.7	68.7	70.81	0	323.31	3179700	1029	NaN	NaN	NaN	3				23	24	28	31	25	26	29	32	34	32	32	28	23	24	28	31	25	26	29	32	34	32	32	28	23	24	28	31
Q14764	Q14764	Major vault protein	MVP	46	46	46	65.1	65.1	65.1	99.326	0	323.31	3066400	1283	46	46	46	1				36	35	34	35	37	35	41	41	39	35	34	36	36	35	34	35	37	35	41	41	39	35	34	36	36	35	34	35
P67936	P67936	Tropomyosin alpha-4 chain	TPM4	22	18	13	56.5	50.8	41.1	28.521	0	323.31	3038200	471	22	18	13	1				17	17	19	14	15	17	18	17	18	17	17	16	13	13	15	11	12	14	14	14	14	13	13	13	9	8	11	7
P07437	P07437	Tubulin beta chain	TUBB	25	5	4	68.9	19.4	16	49.67	0	189.06	3007700	645	25	5	4	1				21	22	22	23	21	22	23	22	22	22	23	22	5	5	5	5	5	5	5	5	5	5	5	5	4	4	4	4
P60660	P60660	Myosin light polypeptide 6	MYL6	8	8	6	55.6	55.6	39.7	16.93	0	323.31	2998500	466	8	8	6	1				7	8	8	8	8	8	8	8	8	8	8	8	7	8	8	8	8	8	8	8	8	8	8	8	5	6	6	6
Q05682;REV__Q13136	Q05682	Caldesmon	CALD1	28	28	27	29.3	29.3	29.3	93.23	0	323.31	2864100	614	NaN	NaN	NaN	2				17	18	21	22	24	17	20	20	16	21	19	18	17	18	21	22	24	17	20	20	16	21	19	18	17	18	21	21
Q14315	Q14315	Filamin-C	FLNC	114	105	102	58.9	55.5	53.9	291.02	0	323.31	2844900	1404	114	105	102	1				51	70	74	74	80	66	67	72	71	69	77	57	43	61	67	65	72	58	60	64	63	62	70	52	40	58	64	62
P46940	P46940	Ras GTPase-activating-like protein IQGAP1	IQGAP1	90	90	86	65.2	65.2	63.1	189.25	0	323.31	2837200	1374	90	90	86	1				67	60	61	58	58	56	62	61	61	71	49	63	67	60	61	58	58	56	62	61	61	71	49	63	65	57	59	55
P55072	P55072	Transitional endoplasmic reticulum ATPase	VCP	48	48	48	76.8	76.8	76.8	89.321	0	323.31	2837100	1053	48	48	48	1				35	34	28	29	31	31	34	39	33	32	31	31	35	34	28	29	31	31	34	39	33	32	31	31	35	34	28	29
P13489	P13489	Ribonuclease inhibitor	RNH1	22	22	22	77.4	77.4	77.4	49.973	0	323.31	2780100	757	22	22	22	1				21	18	19	20	19	21	17	20	20	20	20	20	21	18	19	20	19	21	17	20	20	20	20	20	21	18	19	20
P31949	P31949	Protein S100-A11;Protein S100-A11, N-terminally processed	S100A11	6	6	6	73.3	73.3	73.3	11.74	0	249.71	2653100	271	6	6	6	1				5	5	4	5	5	4	4	4	4	5	5	4	5	5	4	5	5	4	4	4	4	5	5	4	5	5	4	5
P07195;Q6ZMR3;P07864	P07195	L-lactate dehydrogenase B chain	LDHB	19	18	18	55.4	51.8	51.8	36.638	0	248.56	2647300	604	NaN	NaN	NaN	3				13	17	15	17	15	17	16	18	16	17	18	15	12	16	14	16	14	16	15	17	15	16	17	14	12	16	14	16
Q14204	Q14204	Cytoplasmic dynein 1 heavy chain 1	DYNC1H1	174	174	174	46.9	46.9	46.9	532.4	0	323.31	2635200	1726	174	174	174	1				108	110	101	105	110	91	115	105	100	90	90	91	108	110	101	105	110	91	115	105	100	90	90	91	108	110	101	105
P08133	P08133	Annexin A6	ANXA6	42	42	42	69.8	69.8	69.8	75.872	0	323.31	2582600	1016	42	42	42	1				30	36	36	36	36	33	33	35	29	33	29	31	30	36	36	36	36	33	33	35	29	33	29	31	30	36	36	36
Q99880;Q99879;Q99877;Q93079;Q5QNW6;P62807;P58876;P57053;O60814;Q96A08	Q99880;Q99879;Q99877;Q93079;Q5QNW6;P62807;P58876;P57053;O60814	Histone H2B type 1-L;Histone H2B type 1-M;Histone H2B type 1-N;Histone H2B type 1-H;Histone H2B type 2-F;Histone H2B type 1-C/E/F/G/I;Histone H2B type 1-D;Histone H2B type F-S;Histone H2B type 1-K	HIST1H2BL;HIST1H2BM;HIST1H2BN;HIST1H2BH;HIST2H2BF;HIST1H2BC;HIST1H2BD;H2BFS;HIST1H2BK	4	4	2	27	27	7.9	13.952	0	228.73	2539800	306	NaN	NaN	NaN	10				3	4	4	3	4	3	4	4	4	4	4	4	3	4	4	3	4	3	4	4	4	4	4	4	1	2	2	1
P10809	P10809	60 kDa heat shock protein, mitochondrial	HSPD1	33	33	33	64.7	64.7	64.7	61.054	0	323.31	2535900	940	33	33	33	1				21	21	22	23	22	26	28	30	27	31	32	28	21	21	22	23	22	26	28	30	27	31	32	28	21	21	22	23
Q9NZM1;REV__P24752	Q9NZM1	Myoferlin	MYOF	104	104	103	62.7	62.7	62	234.71	0	323.31	2520900	1402	NaN	NaN	NaN	2				77	64	75	72	42	70	71	70	67	69	43	73	77	64	75	72	42	70	71	70	67	69	43	73	76	63	75	71
P15531	P15531	Nucleoside diphosphate kinase A	NME1	10	10	5	80.9	80.9	50.7	17.149	0	151.82	2498100	353	10	10	5	1				9	8	9	7	7	7	8	9	7	9	8	7	9	8	9	7	7	7	8	9	7	9	8	7	5	4	5	3
P13987	P13987	CD59 glycoprotein	CD59	4	4	4	25	25	25	14.177	0	60.76	2456600	156	4	4	4	1				4	4	4	4	3	4	4	4	4	4	4	3	4	4	4	4	3	4	4	4	4	4	4	3	4	4	4	4
P29401	P29401	Transketolase	TKT	28	28	28	69.3	69.3	69.3	67.877	0	323.31	2438200	687	28	28	28	1				21	12	18	15	14	16	21	19	16	18	21	19	21	12	18	15	14	16	21	19	16	18	21	19	21	12	18	15
P09493	P09493	Tropomyosin alpha-1 chain	TPM1	23	23	11	58.5	58.5	33.1	32.708	0	316.84	2407300	314	23	23	11	1				10	14	22	10	10	9	14	15	10	15	10	7	10	14	22	10	10	9	14	15	10	15	10	7	4	6	11	5
Q01518	Q01518	Adenylyl cyclase-associated protein 1	CAP1	24	24	23	57.3	57.3	55.6	51.901	0	323.31	2390300	592	24	24	23	1				17	18	17	16	20	16	17	19	19	20	20	18	17	18	17	16	20	16	17	19	19	20	20	18	17	18	17	16
P25705	P25705	ATP synthase subunit alpha, mitochondrial	ATP5A1	22	22	22	49.7	49.7	49.7	59.75	0	323.31	2369300	816	22	22	22	1				18	19	18	19	19	20	21	21	21	21	22	22	18	19	18	19	19	20	21	21	21	21	22	22	18	19	18	19
P07900;Q14568;Q58FG1	P07900	Heat shock protein HSP 90-alpha	HSP90AA1	40	24	22	54	36.6	33.2	84.659	0	323.31	2283800	784	NaN	NaN	NaN	3				31	32	33	31	28	34	31	33	33	34	38	29	19	18	19	18	16	20	18	18	18	20	22	18	18	17	17	16
P18669;P15259	P18669	Phosphoglycerate mutase 1	PGAM1	18	18	13	74	74	48.8	28.804	0	323.31	2243000	583	NaN	NaN	NaN	2				13	17	10	10	12	11	14	12	11	10	13	10	13	17	10	10	12	11	14	12	11	10	13	10	8	12	7	7
O95433	O95433	Activator of 90 kDa heat shock protein ATPase homolog 1	AHSA1	8	8	8	36.7	36.7	36.7	38.274	0	46.066	2230000	66	8	8	8	1				6	4	5	2	3	6	3	4	4	7	7	4	6	4	5	2	3	6	3	4	4	7	7	4	6	4	5	2
P04792	P04792	Heat shock protein beta-1	HSPB1	16	16	16	77.1	77.1	77.1	22.782	0	264.4	2226000	432	16	16	16	1				10	9	12	13	12	10	12	10	9	11	10	10	10	9	12	13	12	10	12	10	9	11	10	10	10	9	12	13
CON__P15636	CON__P15636			5	5	5	13.5	13.5	13.5	68.124	0	294.9	2203400	277	5	5	5	1			+	5	5	5	5	5	4	5	5	5	5	4	5	5	5	5	5	5	4	5	5	5	5	4	5	5	5	5	5
P63313;CON__P21752	P63313;CON__P21752	Thymosin beta-10	TMSB10	2	2	2	61.4	61.4	61.4	5.0256	0	48.602	2202500	124	NaN	NaN	NaN	2			+	1	1	1	1	1	1	1	1	2	2	2	2	1	1	1	1	1	1	1	1	2	2	2	2	1	1	1	1
Q15084	Q15084	Protein disulfide-isomerase A6	PDIA6	19	19	19	53.9	53.9	53.9	48.121	0	323.31	2189800	658	19	19	19	1				14	14	14	14	13	16	14	16	15	14	16	12	14	14	14	14	13	16	14	16	15	14	16	12	14	14	14	14
O60701	O60701	UDP-glucose 6-dehydrogenase	UGDH	31	31	31	76.1	76.1	76.1	55.023	0	323.31	2189400	742	31	31	31	1				25	19	21	19	23	20	23	25	24	25	24	24	25	19	21	19	23	20	23	25	24	25	24	24	25	19	21	19
Q14697	Q14697	Neutral alpha-glucosidase AB	GANAB	41	41	41	51.2	51.2	51.2	106.87	0	323.31	2185800	933	41	41	41	1				30	29	33	32	35	30	37	34	34	37	32	32	30	29	33	32	35	30	37	34	34	37	32	32	30	29	33	32
Q12884;P10643	Q12884	Prolyl endopeptidase FAP;Antiplasmin-cleaving enzyme FAP, soluble form	FAP	37	37	37	51.3	51.3	51.3	87.711	0	323.31	2184200	1018	NaN	NaN	NaN	2				32	33	32	28	26	31	33	31	27	26	24	27	32	33	32	28	26	31	33	31	27	26	24	27	32	33	32	28
Q6NZI2	Q6NZI2	Polymerase I and transcript release factor	PTRF	15	15	15	44.9	44.9	44.9	43.476	0	323.31	2112400	404	15	15	15	1				11	11	9	11	11	12	10	10	11	9	11	11	11	11	9	11	11	12	10	10	11	9	11	11	11	11	9	11
O60664	O60664	Perilipin-3	PLIN3	20	20	20	75.3	75.3	75.3	47.074	0	323.31	2105300	684	20	20	20	1				19	14	15	19	16	18	17	16	17	17	18	18	19	14	15	19	16	18	17	16	17	17	18	18	19	14	15	19
P09211	P09211	Glutathione S-transferase P	GSTP1	12	12	12	69.5	69.5	69.5	23.356	0	323.31	2085200	536	12	12	12	1				9	9	11	9	9	10	11	10	11	8	10	8	9	9	11	9	9	10	11	10	11	8	10	8	9	9	11	9
P06744	P06744	Glucose-6-phosphate isomerase	GPI	21	21	14	52	52	36	63.146	0	323.31	2009200	606	21	21	14	1				17	18	15	14	19	16	15	15	13	15	15	16	17	18	15	14	19	16	15	15	13	15	15	16	12	11	9	9
P00387	P00387	NADH-cytochrome b5 reductase 3;NADH-cytochrome b5 reductase 3 membrane-bound form;NADH-cytochrome b5 reductase 3 soluble form	CYB5R3	21	21	21	74.4	74.4	74.4	34.234	0	323.31	1994700	482	21	21	21	1				17	16	13	13	13	12	15	16	15	11	13	15	17	16	13	13	13	12	15	16	15	11	13	15	17	16	13	13
P11279	P11279	Lysosome-associated membrane glycoprotein 1	LAMP1	6	6	6	13.4	13.4	13.4	44.882	0	186.68	1903400	297	6	6	6	1				6	6	6	4	5	6	4	5	5	5	6	6	6	6	6	4	5	6	4	5	5	5	6	6	6	6	6	4
P60709;Q9BYX7	P60709	Actin, cytoplasmic 1;Actin, cytoplasmic 1, N-terminally processed	ACTB	25	1	1	76	4.5	4.5	41.736	0	134.47	1898300	170	NaN	NaN	NaN	2				22	23	21	22	22	21	20	21	21	23	21	23	1	1	1	1	1	1	1	1	1	1	1	1	1	1	1	1
P21796	P21796	Voltage-dependent anion-selective channel protein 1	VDAC1	18	18	18	80.6	80.6	80.6	30.772	0	305.09	1883100	485	18	18	18	1				15	14	12	10	12	15	15	14	13	16	11	15	15	14	12	10	12	15	15	14	13	16	11	15	15	14	12	10
P19105	P19105	Myosin regulatory light chain 12A	MYL12A	12	12	1	80.7	80.7	17.5	19.794	0	323.31	1864400	453	12	12	1	1				10	11	10	9	10	9	10	11	10	12	10	8	10	11	10	9	10	9	10	11	10	12	10	8	1	0	0	0
P62979;P62987;P0CG47;P0CG48	P62979;P62987;P0CG47;P0CG48	Ubiquitin-40S ribosomal protein S27a;Ubiquitin;40S ribosomal protein S27a;Ubiquitin-60S ribosomal protein L40;Ubiquitin;60S ribosomal protein L40;Polyubiquitin-B;Ubiquitin;Polyubiquitin-C;Ubiquitin	RPS27A;UBA52;UBB;UBC	8	8	8	51.3	51.3	51.3	17.965	0	172.85	1839700	443	NaN	NaN	NaN	4				7	8	7	7	7	7	5	7	8	8	7	7	7	8	7	7	7	7	5	7	8	8	7	7	7	8	7	7
O75083	O75083	WD repeat-containing protein 1	WDR1	26	26	26	65.3	65.3	65.3	66.193	0	323.31	1832200	582	26	26	26	1				19	21	23	21	19	18	24	21	21	23	20	16	19	21	23	21	19	18	24	21	21	23	20	16	19	21	23	21
P22314	P22314	Ubiquitin-like modifier-activating enzyme 1	UBA1	39	39	39	50.3	50.3	50.3	117.85	0	323.31	1830800	806	39	39	39	1				32	31	28	31	28	27	33	33	29	34	31	25	32	31	28	31	28	27	33	33	29	34	31	25	32	31	28	31
P05387	P05387	60S acidic ribosomal protein P2	RPLP2	9	9	9	75.7	75.7	75.7	11.665	0	323.31	1820800	269	9	9	9	1				6	6	6	5	8	6	5	8	7	8	5	7	6	6	6	5	8	6	5	8	7	8	5	7	6	6	6	5
P50395	P50395	Rab GDP dissociation inhibitor beta	GDI2	35	35	25	78.7	78.7	57.1	50.663	0	323.31	1809600	727	35	35	25	1				26	23	27	21	26	22	27	27	27	29	29	23	26	23	27	21	26	22	27	27	27	29	29	23	17	14	19	12
P0DMV9;P0DMV8	P0DMV9;P0DMV8	Heat shock 70 kDa protein 1B;Heat shock 70 kDa protein 1A	HSPA1B;HSPA1A	23	22	12	52.7	50.7	29.5	70.051	0	323.31	1796900	632	NaN	NaN	NaN	2				19	21	19	15	15	16	20	19	19	19	19	21	18	20	18	14	14	15	19	18	18	18	18	20	10	10	9	7
P06748	P06748	Nucleophosmin	NPM1	11	11	11	51.4	51.4	51.4	32.575	0	323.31	1790300	344	11	11	11	1				9	8	7	6	7	7	7	7	6	6	8	7	9	8	7	6	7	7	7	7	6	6	8	7	9	8	7	6
Q8NBS9	Q8NBS9	Thioredoxin domain-containing protein 5	TXNDC5	18	18	18	52.1	52.1	52.1	47.628	0	323.31	1781400	453	18	18	18	1				14	13	16	16	15	14	15	15	14	13	16	15	14	13	16	16	15	14	15	15	14	13	16	15	14	13	16	16
P11413	P11413	Glucose-6-phosphate 1-dehydrogenase	G6PD	31	31	31	73.4	73.4	73.4	59.256	0	323.31	1774800	629	31	31	31	1				26	19	25	19	21	19	27	29	24	25	21	24	26	19	25	19	21	19	27	29	24	25	21	24	26	19	25	19
P05556	P05556	Integrin beta-1	ITGB1	24	24	24	40.4	40.4	40.4	88.414	0	323.31	1738700	645	24	24	24	1				18	16	17	20	19	18	20	20	18	18	20	16	18	16	17	20	19	18	20	20	18	18	20	16	18	16	17	20
P40926	P40926	Malate dehydrogenase, mitochondrial	MDH2	15	15	15	59.2	59.2	59.2	35.503	0	282.64	1730000	836	15	15	15	1				13	14	13	15	14	14	14	15	13	13	13	15	13	14	13	15	14	14	14	15	13	13	13	15	13	14	13	15
P22626	P22626	Heterogeneous nuclear ribonucleoproteins A2/B1	HNRNPA2B1	15	15	15	49.6	49.6	49.6	37.429	0	316.01	1726500	542	15	15	15	1				13	10	13	11	14	12	12	13	13	14	14	15	13	10	13	11	14	12	12	13	13	14	14	15	13	10	13	11
CON__P00761	CON__P00761			7	7	7	45.5	45.5	45.5	24.409	0	150.83	1701800	166	7	7	7	1			+	4	7	3	3	4	5	5	4	4	4	3	4	4	7	3	3	4	5	5	4	4	4	3	4	4	7	3	3
P26641	P26641	Elongation factor 1-gamma	EEF1G	20	20	20	64.3	64.3	64.3	50.118	0	323.31	1679400	580	20	20	20	1				17	17	15	16	16	16	16	17	15	20	18	16	17	17	15	16	16	16	16	17	15	20	18	16	17	17	15	16
P55060	P55060	Exportin-2	CSE1L	26	26	26	36.5	36.5	36.5	110.42	0	116.25	1676900	215	26	26	26	1				8	7	12	12	11	17	16	15	20	18	17	13	8	7	12	12	11	17	16	15	20	18	17	13	8	7	12	12
P30086	P30086	Phosphatidylethanolamine-binding protein 1;Hippocampal cholinergic neurostimulating peptide	PEBP1	14	14	14	80.7	80.7	80.7	21.057	0	323.31	1672300	405	14	14	14	1				11	11	10	11	8	12	11	11	9	11	10	12	11	11	10	11	8	12	11	11	9	11	10	12	11	11	10	11
P04179	P04179	Superoxide dismutase [Mn], mitochondrial	SOD2	12	12	12	70.3	70.3	70.3	24.75	0	258.35	1662000	359	12	12	12	1				12	11	7	7	5	6	8	9	6	3	5	8	12	11	7	7	5	6	8	9	6	3	5	8	12	11	7	7
P30044	P30044	Peroxiredoxin-5, mitochondrial	PRDX5	12	12	12	56.5	56.5	56.5	22.086	0	241.42	1649000	438	12	12	12	1				9	10	10	10	11	11	11	11	11	9	10	11	9	10	10	10	11	11	11	11	11	9	10	11	9	10	10	10
O14558	O14558	Heat shock protein beta-6	HSPB6	10	10	10	93.8	93.8	93.8	17.135	0	276.87	1640100	321	10	10	10	1				5	8	6	10	8	8	8	8	8	8	7	10	5	8	6	10	8	8	8	8	8	8	7	10	5	8	6	10
Q99536	Q99536	Synaptic vesicle membrane protein VAT-1 homolog	VAT1	23	23	23	63.9	63.9	63.9	41.92	0	323.31	1634600	631	23	23	23	1				20	16	16	16	16	13	9	16	16	14	17	18	20	16	16	16	16	13	9	16	16	14	17	18	20	16	16	16
P13667	P13667	Protein disulfide-isomerase A4	PDIA4	33	32	32	51.8	49.5	49.5	72.932	0	323.31	1633500	579	33	32	32	1				25	24	19	21	25	23	22	24	27	23	21	21	24	24	19	21	25	23	22	24	27	23	21	21	24	24	19	21
P38646	P38646	Stress-70 protein, mitochondrial	HSPA9	27	27	27	42.7	42.7	42.7	73.68	0	323.31	1631800	768	27	27	27	1				21	19	17	19	18	21	24	23	21	24	19	22	21	19	17	19	18	21	24	23	21	24	19	22	21	19	17	19
Q04828	Q04828	Aldo-keto reductase family 1 member C1	AKR1C1	17	17	2	71.5	71.5	10.5	36.788	0	296.73	1618000	383	17	17	2	1				15	16	12	13	10	10	16	17	15	12	12	16	15	16	12	13	10	10	16	17	15	12	12	16	2	2	1	2
P06396	P06396	Gelsolin	GSN	31	31	14	49.6	49.6	34.9	85.696	0	323.31	1605300	540	31	31	14	1				19	19	16	18	17	17	25	22	18	19	16	19	19	19	16	18	17	17	25	22	18	19	16	19	11	7	4	6
P04062	P04062	Glucosylceramidase	GBA	18	18	18	47	47	47	59.716	0	323.31	1604000	419	18	18	18	1				14	12	15	13	10	11	14	13	10	10	11	13	14	12	15	13	10	11	14	13	10	10	11	13	14	12	15	13
P27824	P27824	Calnexin	CANX	29	29	29	42.6	42.6	42.6	67.567	0	323.31	1578400	622	29	29	29	1				17	19	18	19	20	18	14	18	17	19	18	15	17	19	18	19	20	18	14	18	17	19	18	15	17	19	18	19
P62241	P62241	40S ribosomal protein S8	RPS8	12	12	12	58.2	58.2	58.2	24.205	0	323.31	1561700	397	12	12	12	1				10	10	12	11	12	12	10	11	12	11	11	11	10	10	12	11	12	12	10	11	12	11	11	11	10	10	12	11
P14174	P14174	Macrophage migration inhibitory factor	MIF	4	4	4	36.5	36.5	36.5	12.476	0	89.166	1540100	256	4	4	4	1				3	3	3	3	3	3	3	3	3	4	3	3	3	3	3	3	3	3	3	3	3	4	3	3	3	3	3	3
Q07954;Q9NZR2;O75581;O75197	Q07954	Prolow-density lipoprotein receptor-related protein 1;Low-density lipoprotein receptor-related protein 1 85 kDa subunit;Low-density lipoprotein receptor-related protein 1 515 kDa subunit;Low-density lipoprotein receptor-related protein 1 intracellular domain	LRP1	112	112	112	34.3	34.3	34.3	504.6	0	323.31	1531500	945	NaN	NaN	NaN	4				59	51	62	50	70	44	62	66	71	73	61	60	59	51	62	50	70	44	62	66	71	73	61	60	59	51	62	50
CON__P12763;P02765	CON__P12763			10	10	10	46.5	46.5	46.5	38.418	0	323.31	1522400	373	NaN	NaN	NaN	2			+	7	9	1	5	4	7	8	8	4	8	9	7	7	9	1	5	4	7	8	8	4	8	9	7	7	9	1	5
P60842	P60842	Eukaryotic initiation factor 4A-I	EIF4A1	24	24	14	62.1	62.1	40.6	46.153	0	307.47	1514200	486	24	24	14	1				18	16	17	15	16	17	17	17	20	18	17	17	18	16	17	15	16	17	17	17	20	18	17	17	11	7	10	8
P63244	P63244	Guanine nucleotide-binding protein subunit beta-2-like 1;Guanine nucleotide-binding protein subunit beta-2-like 1, N-terminally processed	GNB2L1	20	20	20	78.9	78.9	78.9	35.076	0	323.31	1512500	661	20	20	20	1				17	14	17	17	18	16	18	17	17	18	18	17	17	14	17	17	18	16	18	17	17	18	18	17	17	14	17	17
Q8IYQ7	Q8IYQ7	Threonine synthase-like 1	THNSL1	3	3	3	4.4	4.4	4.4	83.069	0.00093284	3.0985	1510700	11	3	3	3	1				0	1	0	1	1	1	1	0	0	0	1	1	0	1	0	1	1	1	1	0	0	0	1	1	0	1	0	1
P27348	P27348	14-3-3 protein theta	YWHAQ	17	14	14	62.9	55.9	55.9	27.764	0	323.31	1497700	351	17	14	14	1				12	13	13	12	14	13	11	14	15	14	15	13	9	10	11	9	12	11	10	11	13	11	13	11	9	10	11	9
P30041	P30041	Peroxiredoxin-6	PRDX6	19	19	19	71.9	71.9	71.9	25.035	0	295.19	1487400	566	19	19	19	1				14	14	15	16	15	13	13	13	13	15	14	15	14	14	15	16	15	13	13	13	13	15	14	15	14	14	15	16
P14314	P14314	Glucosidase 2 subunit beta	PRKCSH	26	26	26	55.1	55.1	55.1	59.425	0	323.31	1465200	367	26	26	26	1				18	10	14	12	13	16	14	14	14	17	15	14	18	10	14	12	13	16	14	14	14	17	15	14	18	10	14	12
P53396	P53396	ATP-citrate synthase	ACLY	40	40	40	43.5	43.5	43.5	120.84	0	323.31	1448400	788	40	40	40	1				30	29	29	33	34	26	31	31	29	27	31	28	30	29	29	33	34	26	31	31	29	27	31	28	30	29	29	33
P35580	P35580	Myosin-10	MYH10	102	84	78	54.9	47.3	45.1	229	0	323.31	1444900	616	102	84	78	1				14	87	73	50	45	13	69	73	71	58	39	18	1	73	58	34	32	2	54	57	57	42	26	6	1	68	55	32
P04080	P04080	Cystatin-B	CSTB	8	8	8	79.6	79.6	79.6	11.139	0	157.88	1439000	210	8	8	8	1				7	5	5	5	5	4	6	5	4	5	5	6	7	5	5	5	5	4	6	5	4	5	5	6	7	5	5	5
Q15293	Q15293	Reticulocalbin-1	RCN1	15	15	15	55.6	55.6	55.6	38.89	0	323.31	1429100	455	15	15	15	1				13	13	14	13	12	10	12	13	15	13	12	13	13	13	14	13	12	10	12	13	15	13	12	13	13	13	14	13
P07686	P07686	Beta-hexosaminidase subunit beta;Beta-hexosaminidase subunit beta chain B;Beta-hexosaminidase subunit beta chain A	HEXB	21	21	21	47.5	47.5	47.5	63.111	0	295.54	1428100	533	21	21	21	1				18	17	14	18	15	14	18	17	15	16	17	17	18	17	14	18	15	14	18	17	15	16	17	17	18	17	14	18
P27816	P27816	Microtubule-associated protein 4	MAP4	44	44	44	51.2	51.2	51.2	121	0	323.31	1426900	760	44	44	44	1				29	31	27	31	35	30	25	26	23	30	34	30	29	31	27	31	35	30	25	26	23	30	34	30	29	31	27	31
Q96AY3	Q96AY3	Peptidyl-prolyl cis-trans isomerase FKBP10	FKBP10	23	23	23	44.7	44.7	44.7	64.244	0	323.31	1414300	518	23	23	23	1				14	16	17	12	17	17	19	14	18	21	16	12	14	16	17	12	17	17	19	14	18	21	16	12	14	16	17	12
Q9P2E9;REV__Q9P2M7;Q8N4C6	Q9P2E9	Ribosome-binding protein 1	RRBP1	45	45	45	38.7	38.7	38.7	152.45	0	323.31	1386300	692	NaN	NaN	NaN	3				28	28	25	33	34	31	31	28	31	34	35	34	28	28	25	33	34	31	31	28	31	34	35	34	28	28	25	33
Q14108	Q14108	Lysosome membrane protein 2	SCARB2	15	15	15	39.3	39.3	39.3	54.29	0	202	1383000	405	15	15	15	1				13	11	11	10	8	9	10	10	11	8	9	7	13	11	11	10	8	9	10	10	11	8	9	7	13	11	11	10
P62805	P62805	Histone H4	HIST1H4A	7	7	7	43.7	43.7	43.7	11.367	0	121.6	1379600	294	7	7	7	1				5	4	7	4	5	5	5	5	5	7	7	5	5	4	7	4	5	5	5	5	5	7	7	5	5	4	7	4
Q13162	Q13162	Peroxiredoxin-4	PRDX4	11	10	10	57.6	54.6	54.6	30.54	0	298.7	1369800	438	11	10	10	1				9	10	9	11	10	10	9	9	10	10	8	10	8	9	8	10	9	9	8	8	9	9	7	9	8	9	8	10
P61978	P61978	Heterogeneous nuclear ribonucleoprotein K	HNRNPK	22	22	22	62.4	62.4	62.4	50.976	0	323.31	1358300	595	22	22	22	1				17	14	16	13	18	16	20	17	19	18	19	19	17	14	16	13	18	16	20	17	19	18	19	19	17	14	16	13
Q16881	Q16881	Thioredoxin reductase 1, cytoplasmic	TXNRD1	28	28	27	55.3	55.3	53	70.905	0	323.31	1356600	519	28	28	27	1				21	24	20	19	19	14	19	21	19	20	21	17	21	24	20	19	19	14	19	21	19	20	21	17	20	23	19	18
P46821	P46821	Microtubule-associated protein 1B;MAP1B heavy chain;MAP1 light chain LC1	MAP1B	73	73	70	44.5	44.5	43.6	270.63	0	323.31	1349600	736	73	73	70	1				44	62	46	46	45	49	31	36	38	26	44	38	44	62	46	46	45	49	31	36	38	26	44	38	42	59	44	44
REV__P07910	REV__P07910			1	1	1	0	0	0	33.67	0.0034335	2.1929	1332500	78	1	1	1	1		+		1	1	1	1	1	1	1	1	1	1	1	1	1	1	1	1	1	1	1	1	1	1	1	1	1	1	1	1
O75369	O75369	Filamin-B	FLNB	106	96	96	58.6	54.5	54.5	278.16	0	323.31	1331400	843	106	96	96	1				68	59	75	67	51	73	49	76	41	85	56	34	58	49	66	57	42	65	41	67	33	78	48	28	58	49	66	57
Q14956	Q14956	Transmembrane glycoprotein NMB	GPNMB	8	8	8	17.5	17.5	17.5	63.922	0	66.76	1329500	111	8	8	8	1				5	3	5	3	4	2	3	5	5	2	5	4	5	3	5	3	4	2	3	5	5	2	5	4	5	3	5	3
Q9NQC3	Q9NQC3	Reticulon-4	RTN4	12	12	12	20.2	20.2	20.2	129.93	0	323.31	1318900	363	12	12	12	1				8	6	9	9	10	7	7	10	10	7	7	7	8	6	9	9	10	7	7	10	10	7	7	7	8	6	9	9
P51149	P51149	Ras-related protein Rab-7a	RAB7A	14	14	14	71.5	71.5	71.5	23.489	0	323.31	1294200	481	14	14	14	1				13	13	12	11	11	11	12	13	12	13	11	11	13	13	12	11	11	11	12	13	12	13	11	11	13	13	12	11
P40939	P40939	Trifunctional enzyme subunit alpha, mitochondrial;Long-chain enoyl-CoA hydratase;Long chain 3-hydroxyacyl-CoA dehydrogenase	HADHA	29	29	29	50.7	50.7	50.7	82.999	0	323.31	1278700	743	29	29	29	1				23	18	20	20	21	25	27	25	22	23	20	26	23	18	20	20	21	25	27	25	22	23	20	26	23	18	20	20
Q9Y4I1	Q9Y4I1	Unconventional myosin-Va	MYO5A	8	8	7	4.8	4.8	4.2	215.4	0	12.212	1278100	27	8	8	7	1				2	2	1	5	2	5	1	0	0	2	2	3	2	2	1	5	2	5	1	0	0	2	2	3	2	2	1	4
O00299	O00299	Chloride intracellular channel protein 1	CLIC1	13	13	13	75.5	75.5	75.5	26.922	0	317.31	1275200	400	13	13	13	1				12	10	11	11	10	12	10	10	11	12	11	9	12	10	11	11	10	12	10	10	11	12	11	9	12	10	11	11
P52565	P52565	Rho GDP-dissociation inhibitor 1	ARHGDIA	7	7	7	58.3	58.3	58.3	23.207	0	229.58	1273000	236	7	7	7	1				6	4	5	6	5	5	6	5	6	5	4	6	6	4	5	6	5	5	6	5	6	5	4	6	6	4	5	6
P08865	P08865	40S ribosomal protein SA	RPSA	16	16	16	62.4	62.4	62.4	32.854	0	323.31	1270700	403	16	16	16	1				14	11	12	11	12	10	14	13	12	15	13	10	14	11	12	11	12	10	14	13	12	15	13	10	14	11	12	11
P17655	P17655	Calpain-2 catalytic subunit	CAPN2	32	32	32	57.6	57.6	57.6	79.994	0	323.31	1243600	625	32	32	32	1				23	21	21	23	23	25	24	25	22	25	25	24	23	21	21	23	23	25	24	25	22	25	25	24	23	21	21	23
P13674	P13674	Prolyl 4-hydroxylase subunit alpha-1	P4HA1	25	25	25	48.9	48.9	48.9	61.049	0	248.09	1216900	495	25	25	25	1				15	16	21	19	23	19	18	15	20	14	16	19	15	16	21	19	23	19	18	15	20	14	16	19	15	16	21	19
P36578	P36578	60S ribosomal protein L4	RPL4	23	23	23	46.4	46.4	46.4	47.697	0	277.78	1216200	531	23	23	23	1				11	13	19	15	19	16	17	17	19	20	20	17	11	13	19	15	19	16	17	17	19	20	20	17	11	13	19	15
Q04446	Q04446	1,4-alpha-glucan-branching enzyme	GBE1	29	29	29	49.7	49.7	49.7	80.473	0	323.31	1216000	418	29	29	29	1				20	19	19	18	20	19	20	18	17	17	14	21	20	19	19	18	20	19	20	18	17	17	14	21	20	19	19	18
P61247	P61247	40S ribosomal protein S3a	RPS3A	13	13	13	46.2	46.2	46.2	29.945	0	107.71	1209300	322	13	13	13	1				11	9	11	9	10	8	9	11	9	11	12	10	11	9	11	9	10	8	9	11	9	11	12	10	11	9	11	9
P31946	P31946	14-3-3 protein beta/alpha;14-3-3 protein beta/alpha, N-terminally processed	YWHAB	15	12	11	67.1	60.2	56.5	28.082	0	323.31	1199500	287	15	12	11	1				10	11	8	11	10	11	10	11	12	12	12	10	7	8	6	8	8	9	9	8	10	9	10	8	6	7	5	7
P45880	P45880	Voltage-dependent anion-selective channel protein 2	VDAC2	12	12	12	54.4	54.4	54.4	31.566	0	257.1	1198900	414	12	12	12	1				11	11	10	11	11	11	11	9	10	11	12	11	11	11	10	11	11	11	11	9	10	11	12	11	11	11	10	11
O94760	O94760	N(G),N(G)-dimethylarginine dimethylaminohydrolase 1	DDAH1	16	16	15	65.3	65.3	62.5	31.121	0	116.65	1186500	181	16	16	15	1				11	11	9	11	8	13	8	8	7	11	8	10	11	11	9	11	8	13	8	8	7	11	8	10	10	10	8	10
P18085	P18085	ADP-ribosylation factor 4	ARF4	12	12	7	82.2	82.2	51.1	20.511	0	217.99	1165700	283	12	12	7	1				7	10	8	8	7	8	7	9	7	9	8	8	7	10	8	8	7	8	7	9	7	9	8	8	5	6	6	5
P52209	P52209	6-phosphogluconate dehydrogenase, decarboxylating	PGD	25	25	25	66.9	66.9	66.9	53.139	0	323.31	1161800	449	25	25	25	1				18	17	15	15	18	13	18	18	15	14	20	21	18	17	15	15	18	13	18	18	15	14	20	21	18	17	15	15
P02452;CON__Q862S4	P02452	Collagen alpha-1(I) chain	COL1A1	47	47	46	56.4	56.4	55.4	138.94	0	323.31	1151000	383	NaN	NaN	NaN	2				6	5	31	10	14	10	38	23	28	41	19	8	6	5	31	10	14	10	38	23	28	41	19	8	6	5	30	10
Q15019	Q15019	Septin-2	SEPT2	20	20	20	67.9	67.9	67.9	41.487	0	323.31	1137000	462	20	20	20	1				15	15	13	15	13	15	14	16	15	16	11	14	15	15	13	15	13	15	14	16	15	16	11	14	15	15	13	15
P12236	P12236	ADP/ATP translocase 3;ADP/ATP translocase 3, N-terminally processed	SLC25A6	16	16	4	55	55	13.1	32.866	0	177.43	1133700	408	16	16	4	1				13	10	12	13	14	13	14	14	13	14	14	12	13	10	12	13	14	13	14	14	13	14	14	12	2	2	3	2
Q02878	Q02878	60S ribosomal protein L6	RPL6	15	15	15	42.7	42.7	42.7	32.728	0	203.34	1126700	330	15	15	15	1				12	11	13	12	12	13	11	13	12	12	11	11	12	11	13	12	12	13	11	13	12	12	11	11	12	11	13	12
P36871	P36871	Phosphoglucomutase-1	PGM1	29	29	29	69.9	69.9	69.9	61.448	0	323.31	1115000	433	29	29	29	1				25	21	23	17	19	16	23	22	20	20	13	18	25	21	23	17	19	16	23	22	20	20	13	18	25	21	23	17
Q9BUF5	Q9BUF5	Tubulin beta-6 chain	TUBB6	27	18	12	81.6	59.9	44.6	49.857	0	323.31	1114000	715	27	18	12	1				16	21	24	23	22	21	24	23	20	22	24	21	11	15	17	15	16	14	16	15	13	16	16	14	7	10	11	10
Q9NPQ8	Q9NPQ8	Synembryn-A	RIC8A	8	8	7	20.9	20.9	18.3	59.709	0	30.243	1096200	26	8	8	7	1				5	2	2	1	2	1	1	2	3	1	5	4	5	2	2	1	2	1	1	2	3	1	5	4	4	2	1	1
P61604	P61604	10 kDa heat shock protein, mitochondrial	HSPE1	7	7	7	61.8	61.8	61.8	10.932	0	66.51	1095900	267	7	7	7	1				6	6	7	6	7	7	7	7	7	7	7	7	6	6	7	6	7	7	7	7	7	7	7	7	6	6	7	6
P17066;P48741	P17066;P48741	Heat shock 70 kDa protein 6;Putative heat shock 70 kDa protein 7	HSPA6;HSPA7	8	1	1	13.2	1.7	1.7	71.027	0	29.615	1093100	111	NaN	NaN	NaN	2				7	8	6	7	6	5	7	7	6	7	7	7	1	1	1	1	1	1	1	1	1	1	1	1	1	1	1	1
Q96D15	Q96D15	Reticulocalbin-3	RCN3	15	15	15	69.8	69.8	69.8	37.493	0	323.31	1083200	433	15	15	15	1				11	10	12	13	14	8	9	9	9	11	11	10	11	10	12	13	14	8	9	9	9	11	11	10	11	10	12	13
P05023;P13637;P50993;Q13733;P20648;P54707	P05023	Sodium/potassium-transporting ATPase subunit alpha-1	ATP1A1	32	32	32	40.1	40.1	40.1	112.89	0	323.31	1081000	510	NaN	NaN	NaN	6				20	25	21	19	19	23	21	26	23	20	20	24	20	25	21	19	19	23	21	26	23	20	20	24	20	25	21	19
Q99497	Q99497	Protein deglycase DJ-1	PARK7	11	11	11	71.4	71.4	71.4	19.891	0	174.11	1071100	326	11	11	11	1				8	9	10	6	9	9	8	9	8	8	8	9	8	9	10	6	9	9	8	9	8	8	8	9	8	9	10	6
P61916	P61916	Epididymal secretory protein E1	NPC2	8	8	8	68.9	68.9	68.9	16.57	0	169.72	1068000	301	8	8	8	1				7	6	5	4	5	4	6	5	5	5	6	6	7	6	5	4	5	4	6	5	5	5	6	6	7	6	5	4
P02751	P02751	Fibronectin;Anastellin;Ugl-Y1;Ugl-Y2;Ugl-Y3	FN1	59	59	59	36.9	36.9	36.9	262.62	0	323.31	1061700	600	59	59	59	1				34	25	55	32	45	16	34	28	32	38	41	30	34	25	55	32	45	16	34	28	32	38	41	30	34	25	55	32
P40925	P40925	Malate dehydrogenase, cytoplasmic	MDH1	13	13	13	47.6	47.6	47.6	36.426	0	203.31	1059000	349	13	13	13	1				12	10	9	11	8	11	9	11	11	11	11	11	12	10	9	11	8	11	9	11	11	11	11	11	12	10	9	11
Q15075	Q15075	Early endosome antigen 1	EEA1	58	58	58	46.7	46.7	46.7	162.46	0	323.31	1051700	515	58	58	58	1				34	28	36	31	32	33	34	37	27	32	36	36	34	28	36	31	32	33	34	37	27	32	36	36	34	28	36	31
P19367;Q2TB90	P19367	Hexokinase-1	HK1	37	37	33	48.7	48.7	44.6	102.48	0	202.73	1040700	544	NaN	NaN	NaN	2				23	19	22	24	22	26	28	31	28	24	26	31	23	19	22	24	22	26	28	31	28	24	26	31	21	16	19	21
Q9Y696	Q9Y696	Chloride intracellular channel protein 4	CLIC4	18	18	18	77.9	77.9	77.9	28.772	0	323.31	1039500	433	18	18	18	1				12	13	12	17	11	12	13	13	16	15	16	8	12	13	12	17	11	12	13	13	16	15	16	8	12	13	12	17
Q7KZF4	Q7KZF4	Staphylococcal nuclease domain-containing protein 1	SND1	43	43	43	59.1	59.1	59.1	102	0	323.31	1033500	710	43	43	43	1				31	30	26	26	25	31	28	26	31	31	29	27	31	30	26	26	25	31	28	26	31	31	29	27	31	30	26	26
Q14974	Q14974	Importin subunit beta-1	KPNB1	32	32	32	50.6	50.6	50.6	97.169	0	323.31	1031500	557	32	32	32	1				22	21	20	18	23	19	23	26	22	23	22	21	22	21	20	18	23	19	23	26	22	23	22	21	22	21	20	18
P62873;P16520	P62873	Guanine nucleotide-binding protein G(I)/G(S)/G(T) subunit beta-1	GNB1	13	13	7	60.9	60.9	33.5	37.377	0	323.31	1030500	301	NaN	NaN	NaN	2				10	11	9	9	9	9	10	10	9	10	9	11	10	11	9	9	9	9	10	10	9	10	9	11	5	6	4	4
P19338	P19338	Nucleolin	NCL	21	21	21	27.6	27.6	27.6	76.613	0	323.31	1027800	362	21	21	21	1				14	11	14	8	13	18	13	16	13	16	15	15	14	11	14	8	13	18	13	16	13	16	15	15	14	11	14	8
P61158;Q9P1U1;Q9C0K3	P61158	Actin-related protein 3	ACTR3	24	24	24	73.2	73.2	73.2	47.371	0	264.04	1018800	528	NaN	NaN	NaN	3				18	17	19	18	18	17	20	17	17	17	17	20	18	17	19	18	18	17	20	17	17	17	17	20	18	17	19	18
P50990	P50990	T-complex protein 1 subunit theta	CCT8	31	31	31	56.2	56.2	56.2	59.62	0	220.33	1015500	473	31	31	31	1				19	26	21	21	25	20	23	25	23	23	25	22	19	26	21	21	25	20	23	25	23	23	25	22	19	26	21	21
Q9Y4L1	Q9Y4L1	Hypoxia up-regulated protein 1	HYOU1	34	34	33	44.3	44.3	43.6	111.33	0	323.31	1001500	606	34	34	33	1				24	23	28	26	25	24	22	25	26	21	25	20	24	23	28	26	25	24	22	25	26	21	25	20	23	22	27	25
P07099	P07099	Epoxide hydrolase 1	EPHX1	21	21	21	59.8	59.8	59.8	52.948	0	209.01	1000600	397	21	21	21	1				19	16	17	9	10	13	16	17	16	18	14	16	19	16	17	9	10	13	16	17	16	18	14	16	19	16	17	9
P21589	P21589	5-nucleotidase	NT5E	25	25	25	47.2	47.2	47.2	63.367	0	316.82	997850	462	25	25	25	1				16	13	13	14	20	13	13	21	14	14	18	20	16	13	13	14	20	13	13	21	14	14	18	20	16	13	13	14
P62826	P62826	GTP-binding nuclear protein Ran	RAN	8	8	8	41.2	41.2	41.2	24.423	0	117.07	990640	279	8	8	8	1				6	6	7	6	6	6	7	7	7	7	7	7	6	6	7	6	6	6	7	7	7	7	7	7	6	6	7	6
CON__Q3SX28	CON__Q3SX28			19	8	3	43	28.9	9.9	33.012	0	266.82	989110	197	19	8	3	1			+	10	17	19	12	13	11	16	15	13	16	14	12	3	7	8	6	6	4	7	6	4	6	6	5	1	3	3	3
P04843	P04843	Dolichyl-diphosphooligosaccharide--protein glycosyltransferase subunit 1	RPN1	26	26	26	54.9	54.9	54.9	68.569	0	323.31	988580	482	26	26	26	1				17	16	19	15	17	12	17	18	19	20	20	16	17	16	19	15	17	12	17	18	19	20	20	16	17	16	19	15
P34932	P34932	Heat shock 70 kDa protein 4	HSPA4	41	41	39	63.2	63.2	59.6	94.33	0	323.31	981890	613	41	41	39	1				25	25	26	28	23	27	29	31	29	27	30	27	25	25	26	28	23	27	29	31	29	27	30	27	24	23	24	26
P49327	P49327	Fatty acid synthase;[Acyl-carrier-protein] S-acetyltransferase;[Acyl-carrier-protein] S-malonyltransferase;3-oxoacyl-[acyl-carrier-protein] synthase;3-oxoacyl-[acyl-carrier-protein] reductase;3-hydroxyacyl-[acyl-carrier-protein] dehydratase;Enoyl-[acyl-carrier-protein] reductase;Oleoyl-[acyl-carrier-protein] hydrolase	FASN	79	79	79	45.7	45.7	45.7	273.42	0	323.31	971860	755	79	79	79	1				42	33	51	39	46	44	60	65	58	30	42	19	42	33	51	39	46	44	60	65	58	30	42	19	42	33	51	39
P47756	P47756	F-actin-capping protein subunit beta	CAPZB	14	14	14	54.5	54.5	54.5	31.35	0	323.31	970940	317	14	14	14	1				12	13	11	12	11	12	10	13	13	12	12	13	12	13	11	12	11	12	10	13	13	12	12	13	12	13	11	12
CON__P34955	CON__P34955			16	16	16	42.3	42.3	42.3	46.103	0	299.1	970040	254	16	16	16	1			+	8	16	7	7	8	9	9	13	9	7	8	6	8	16	7	7	8	9	9	13	9	7	8	6	8	16	7	7
P15121	P15121	Aldose reductase	AKR1B1	16	16	15	58.9	58.9	56.3	35.853	0	157.17	968980	285	16	16	15	1				12	14	11	9	8	8	11	10	11	8	13	9	12	14	11	9	8	8	11	10	11	8	13	9	11	13	11	8
P15586	P15586	N-acetylglucosamine-6-sulfatase	GNS	16	16	16	33.7	33.7	33.7	62.081	0	323.31	967800	433	16	16	16	1				13	15	12	10	10	12	16	13	11	14	10	12	13	15	12	10	10	12	16	13	11	14	10	12	13	15	12	10
O94886	O94886	CSC1-like protein 1	TMEM63A	3	3	3	4.1	4.1	4.1	92.125	0	4.9009	965820	52	3	3	3	1				2	2	1	1	1	1	2	1	1	1	2	2	2	2	1	1	1	1	2	1	1	1	2	2	2	2	1	1
Q71UI9;P0C0S5	Q71UI9;P0C0S5	Histone H2A.V;Histone H2A.Z	H2AFV;H2AFZ	4	4	2	31.2	31.2	18.8	13.509	0	13.27	962400	110	NaN	NaN	NaN	2				2	2	3	2	2	2	3	3	2	4	3	3	2	2	3	2	2	2	3	3	2	4	3	3	0	0	1	0
Q14195;Q14117	Q14195	Dihydropyrimidinase-related protein 3	DPYSL3	23	20	19	60.4	52.8	51.6	61.963	0	285.89	961820	397	NaN	NaN	NaN	2				19	17	22	14	17	14	17	19	18	20	21	17	16	14	19	12	14	11	14	16	15	17	18	14	15	13	18	11
P25398	P25398	40S ribosomal protein S12	RPS12	10	10	10	72	72	72	14.515	0	148.97	945010	245	10	10	10	1				5	7	8	9	9	8	7	8	9	8	10	8	5	7	8	9	9	8	7	8	9	8	10	8	5	7	8	9
P52272	P52272	Heterogeneous nuclear ribonucleoprotein M	HNRNPM	31	31	31	57.7	57.7	57.7	77.515	0	320.88	931700	535	31	31	31	1				22	18	15	15	15	18	22	22	23	25	22	24	22	18	15	15	15	18	22	22	23	25	22	24	22	18	15	15
P05388;Q8NHW5	P05388;Q8NHW5	60S acidic ribosomal protein P0;60S acidic ribosomal protein P0-like	RPLP0;RPLP0P6	13	13	13	44.2	44.2	44.2	34.273	0	191.12	926540	326	NaN	NaN	NaN	2				8	8	10	11	11	10	11	12	12	12	9	10	8	8	10	11	11	10	11	12	12	12	9	10	8	8	10	11
Q16658	Q16658	Fascin	FSCN1	19	19	19	46.2	46.2	46.2	54.529	0	323.31	924530	326	19	19	19	1				13	13	15	11	16	14	13	17	15	15	14	15	13	13	15	11	16	14	13	17	15	15	14	15	13	13	15	11
Q3ZCM7	Q3ZCM7	Tubulin beta-8 chain	TUBB8	10	1	1	22.5	7.2	7.2	49.775	0	39.729	921780	104	10	1	1	1				6	7	8	9	7	8	8	9	8	8	9	8	1	1	1	1	1	1	1	1	1	1	1	1	1	1	1	1
P11766	P11766	Alcohol dehydrogenase class-3	ADH5	16	16	16	47.6	47.6	47.6	39.724	0	237.07	917010	308	16	16	16	1				12	13	10	9	10	11	14	11	12	11	10	9	12	13	10	9	10	11	14	11	12	11	10	9	12	13	10	9
P23396	P23396	40S ribosomal protein S3	RPS3	14	14	14	63.8	63.8	63.8	26.688	0	203.73	916360	371	14	14	14	1				10	9	12	11	12	12	12	10	13	13	13	10	10	9	12	11	12	12	12	10	13	13	13	10	10	9	12	11
P49189	P49189	4-trimethylaminobutyraldehyde dehydrogenase	ALDH9A1	16	16	16	33.8	33.8	33.8	53.801	0	264.06	913250	277	16	16	16	1				12	10	11	9	10	13	12	14	14	11	12	11	12	10	11	9	10	13	12	14	14	11	12	11	12	10	11	9
P09972	P09972	Fructose-bisphosphate aldolase C	ALDOC	17	14	14	56.9	46.4	46.4	39.455	0	179.24	912400	188	17	14	14	1				10	11	8	5	4	5	7	7	7	2	4	5	8	9	5	3	2	4	5	5	6	1	2	3	8	9	5	3
P62424	P62424	60S ribosomal protein L7a	RPL7A	17	17	17	44.4	44.4	44.4	29.995	0	175.34	911550	287	17	17	17	1				10	11	10	9	13	12	8	10	11	10	12	10	10	11	10	9	13	12	8	10	11	10	12	10	10	11	10	9
Q969H8	Q969H8	Myeloid-derived growth factor	MYDGF	5	5	5	30.6	30.6	30.6	18.795	0	89.645	910730	192	5	5	5	1				5	3	4	4	3	3	4	3	3	4	4	3	5	3	4	4	3	3	4	3	3	4	4	3	5	3	4	4
Q86VP6;O75155	Q86VP6	Cullin-associated NEDD8-dissociated protein 1	CAND1	50	50	50	53.6	53.6	53.6	136.37	0	323.31	894680	547	NaN	NaN	NaN	2				34	26	26	25	28	26	29	31	35	34	25	27	34	26	26	25	28	26	29	31	35	34	25	27	34	26	26	25
Q9H299	Q9H299	SH3 domain-binding glutamic acid-rich-like protein 3	SH3BGRL3	6	6	6	67.7	67.7	67.7	10.438	0	250.37	892670	164	6	6	6	1				4	5	4	6	6	6	6	6	4	4	4	5	4	5	4	6	6	6	6	6	4	4	4	5	4	5	4	6
P63010	P63010	AP-2 complex subunit beta	AP2B1	36	36	20	44.7	44.7	28.8	104.55	0	214.15	890410	512	36	36	20	1				25	20	25	25	24	23	27	28	23	23	25	25	25	20	25	25	24	23	27	28	23	23	25	25	14	12	14	14
P78417	P78417	Glutathione S-transferase omega-1	GSTO1	22	22	22	71.8	71.8	71.8	27.566	0	173.39	887700	350	22	22	22	1				13	14	10	12	12	14	15	17	12	9	15	12	13	14	10	12	12	14	15	17	12	9	15	12	13	14	10	12
P63241;Q6IS14	P63241;Q6IS14	Eukaryotic translation initiation factor 5A-1;Eukaryotic translation initiation factor 5A-1-like	EIF5A;EIF5AL1	12	12	8	78.6	78.6	59.1	16.832	0	204	882770	225	NaN	NaN	NaN	2				5	6	8	8	9	7	6	7	7	8	10	8	5	6	8	8	9	7	6	7	7	8	10	8	3	3	5	5
P10619	P10619	Lysosomal protective protein;Lysosomal protective protein 32 kDa chain;Lysosomal protective protein 20 kDa chain	CTSA	13	13	13	35.4	35.4	35.4	54.465	0	258.85	881230	184	13	13	13	1				9	6	6	7	6	8	10	9	7	9	8	8	9	6	6	7	6	8	10	9	7	9	8	8	9	6	6	7
P11940;Q9H361;Q4VXU2;Q96DU9	P11940;Q9H361	Polyadenylate-binding protein 1;Polyadenylate-binding protein 3	PABPC1;PABPC3	25	25	17	45	45	28.8	70.67	0	250.41	880720	405	NaN	NaN	NaN	4				19	18	20	15	18	17	20	21	21	19	21	18	19	18	20	15	18	17	20	21	21	19	21	18	13	12	14	10
P29692	P29692	Elongation factor 1-delta	EEF1D	13	13	11	48.8	48.8	44.5	31.121	0	269.35	879410	262	13	13	11	1				8	8	7	9	8	7	10	11	9	7	8	8	8	8	7	9	8	7	10	11	9	7	8	8	6	6	7	8
P40261	P40261	Nicotinamide N-methyltransferase	NNMT	11	11	11	62.1	62.1	62.1	29.574	0	323.31	874430	308	11	11	11	1				9	7	10	10	8	7	10	9	9	8	8	8	9	7	10	10	8	7	10	9	9	8	8	8	9	7	10	10
P09651;Q32P51	P09651;Q32P51	Heterogeneous nuclear ribonucleoprotein A1;Heterogeneous nuclear ribonucleoprotein A1, N-terminally processed;Heterogeneous nuclear ribonucleoprotein A1-like 2	HNRNPA1;HNRNPA1L2	13	13	13	37.4	37.4	37.4	38.746	0	323.31	872610	414	NaN	NaN	NaN	2				8	8	12	9	11	9	13	12	13	13	13	10	8	8	12	9	11	9	13	12	13	13	13	10	8	8	12	9
P17931	P17931	Galectin-3	LGALS3	8	8	8	32.4	32.4	32.4	26.152	0	53.176	867550	189	8	8	8	1				4	6	6	5	4	6	7	7	6	7	6	7	4	6	6	5	4	6	7	7	6	7	6	7	4	6	6	5
P06753	P06753	Tropomyosin alpha-3 chain	TPM3	20	10	10	45.6	20.4	20.4	32.95	0	152.62	860950	188	20	10	10	1				12	13	15	11	12	11	14	14	12	17	14	12	5	6	7	5	6	6	7	8	6	8	8	7	5	6	7	5
P46777	P46777	60S ribosomal protein L5	RPL5	11	11	11	38.4	38.4	38.4	34.362	0	79.004	855100	309	11	11	11	1				7	10	10	10	10	10	11	9	10	11	11	11	7	10	10	10	10	10	11	9	10	11	11	11	7	10	10	10
Q9H0U4;Q92928;P59190	Q9H0U4;Q92928	Ras-related protein Rab-1B;Putative Ras-related protein Rab-1C	RAB1B;RAB1C	10	10	5	52.7	52.7	21.9	22.171	0	130.97	849460	276	NaN	NaN	NaN	3				8	7	6	9	8	8	9	7	7	8	9	9	8	7	6	9	8	8	9	7	7	8	9	9	4	4	2	5
Q03135;P56539	Q03135	Caveolin-1	CAV1	5	5	5	30.3	30.3	30.3	20.471	0	135.62	835290	167	NaN	NaN	NaN	2				5	4	4	5	4	5	3	4	4	4	4	5	5	4	4	5	4	5	3	4	4	4	4	5	5	4	4	5
P32119	P32119	Peroxiredoxin-2	PRDX2	10	9	9	66.2	60.6	60.6	21.892	0	89.043	830440	271	10	9	9	1				9	10	7	8	6	7	9	8	9	6	8	8	8	9	6	7	5	6	8	7	8	5	7	7	8	9	6	7
Q15365	Q15365	Poly(rC)-binding protein 1	PCBP1	15	15	11	61.5	61.5	50.6	37.497	0	320.41	828250	247	15	15	11	1				11	9	10	8	9	10	12	11	10	11	9	10	11	9	10	8	9	10	12	11	10	11	9	10	8	6	7	5
P00367;P49448	P00367;P49448	Glutamate dehydrogenase 1, mitochondrial;Glutamate dehydrogenase 2, mitochondrial	GLUD1;GLUD2	24	24	24	52	52	52	61.397	0	277.54	821810	365	NaN	NaN	NaN	2				14	11	8	16	12	17	17	16	17	20	14	18	14	11	8	16	12	17	17	16	17	20	14	18	14	11	8	16
P49368	P49368	T-complex protein 1 subunit gamma	CCT3	30	30	30	66.1	66.1	66.1	60.533	0	323.31	820360	437	30	30	30	1				21	20	21	17	18	20	21	20	21	22	19	18	21	20	21	17	18	20	21	20	21	22	19	18	21	20	21	17
Q9UHG3	Q9UHG3	Prenylcysteine oxidase 1	PCYOX1	21	21	21	57.6	57.6	57.6	56.639	0	291.49	815390	393	21	21	21	1				16	15	12	14	15	15	16	15	14	11	12	17	16	15	12	14	15	15	16	15	14	11	12	17	16	15	12	14
P30040	P30040	Endoplasmic reticulum resident protein 29	ERP29	12	12	12	54.4	54.4	54.4	28.993	0	152.53	811850	373	12	12	12	1				11	10	10	8	9	9	10	10	10	10	9	8	11	10	10	8	9	9	10	10	10	10	9	8	11	10	10	8
P53621	P53621	Coatomer subunit alpha;Xenin;Proxenin	COPA	53	53	53	51.1	51.1	51.1	138.34	0	288.06	808590	529	53	53	53	1				29	23	29	29	29	28	28	31	32	22	32	26	29	23	29	29	29	28	28	31	32	22	32	26	29	23	29	29
Q8WUM4	Q8WUM4	Programmed cell death 6-interacting protein	PDCD6IP	38	38	38	58.4	58.4	58.4	96.022	0	323.31	806920	405	38	38	38	1				21	24	19	26	23	21	24	23	15	25	27	27	21	24	19	26	23	21	24	23	15	25	27	27	21	24	19	26
P78371	P78371	T-complex protein 1 subunit beta	CCT2	28	28	28	65.2	65.2	65.2	57.488	0	276	803380	403	28	28	28	1				18	15	15	19	21	20	22	19	19	19	20	18	18	15	15	19	21	20	22	19	19	19	20	18	18	15	15	19
P42224	P42224	Signal transducer and activator of transcription 1-alpha/beta	STAT1	31	31	31	50.9	50.9	50.9	87.334	0	323.31	803290	492	31	31	31	1				28	24	18	25	25	20	23	24	22	16	23	19	28	24	18	25	25	20	23	24	22	16	23	19	28	24	18	25
Q00839	Q00839	Heterogeneous nuclear ribonucleoprotein U	HNRNPU	27	27	27	36.6	36.6	36.6	90.583	0	294.26	796840	374	27	27	27	1				16	14	17	10	15	14	20	15	15	22	15	17	16	14	17	10	15	14	20	15	15	22	15	17	16	14	17	10
P55786;A6NEC2	P55786	Puromycin-sensitive aminopeptidase	NPEPPS	36	36	36	46.1	46.1	46.1	103.28	0	287.61	793600	439	NaN	NaN	NaN	2				25	20	27	20	24	18	27	27	23	21	21	24	25	20	27	20	24	18	27	27	23	21	21	24	25	20	27	20
P43490	P43490	Nicotinamide phosphoribosyltransferase	NAMPT	26	26	26	66.6	66.6	66.6	55.52	0	323.31	786610	259	26	26	26	1				25	18	11	9	6	13	16	18	12	7	14	13	25	18	11	9	6	13	16	18	12	7	14	13	25	18	11	9
P26373	P26373	60S ribosomal protein L13	RPL13	6	6	6	29.4	29.4	29.4	24.261	0	280.63	781370	201	6	6	6	1				4	5	5	5	5	5	5	4	5	6	5	4	4	5	5	5	5	5	5	4	5	6	5	4	4	5	5	5
Q14103	Q14103	Heterogeneous nuclear ribonucleoprotein D0	HNRNPD	10	9	9	22.5	20.3	20.3	38.434	0	116.83	778910	230	10	9	9	1				9	8	8	5	10	6	8	8	10	10	8	10	8	7	7	4	9	5	8	7	9	9	8	9	8	7	7	4
P48643	P48643	T-complex protein 1 subunit epsilon	CCT5	34	34	34	76.7	76.7	76.7	59.67	0	263.45	778180	406	34	34	34	1				19	15	15	20	20	19	22	23	22	21	20	19	19	15	15	20	20	19	22	23	22	21	20	19	19	15	15	20
P00441	P00441	Superoxide dismutase [Cu-Zn]	SOD1	6	6	6	60.4	60.4	60.4	15.936	0	231.74	773360	149	6	6	6	1				5	5	6	4	4	4	6	5	3	4	5	4	5	5	6	4	4	4	6	5	3	4	5	4	5	5	6	4
P09525	P09525	Annexin A4	ANXA4	22	22	22	68.3	68.3	68.3	35.882	0	323.31	771340	321	22	22	22	1				15	11	17	10	11	16	19	16	11	12	11	18	15	11	17	10	11	16	19	16	11	12	11	18	15	11	17	10
Q16181;Q6ZU15	Q16181	Septin-7	SEPT7	16	16	16	44.9	44.9	44.9	50.679	0	248.71	768990	305	NaN	NaN	NaN	2				10	13	10	10	8	11	12	11	12	13	11	10	10	13	10	10	8	11	12	11	12	13	11	10	10	13	10	10
Q9ULV4;Q6QEF8	Q9ULV4	Coronin-1C	CORO1C	17	17	17	42.8	42.8	42.8	53.248	0	255.5	766170	335	NaN	NaN	NaN	2				11	11	13	13	9	11	13	14	14	12	13	11	11	11	13	13	9	11	13	14	14	12	13	11	11	11	13	13
P37837	P37837	Transaldolase	TALDO1	13	13	13	38.3	38.3	38.3	37.54	0	90.567	761280	271	13	13	13	1				11	11	8	8	9	11	10	12	10	13	9	10	11	11	8	8	9	11	10	12	10	13	9	10	11	11	8	8
P51991	P51991	Heterogeneous nuclear ribonucleoprotein A3	HNRNPA3	15	15	15	41.5	41.5	41.5	39.594	0	280.49	757970	284	15	15	15	1				10	11	11	5	11	12	13	13	12	13	12	11	10	11	11	5	11	12	13	13	12	13	12	11	10	11	11	5
P04844	P04844	Dolichyl-diphosphooligosaccharide--protein glycosyltransferase subunit 2	RPN2	20	20	20	44.4	44.4	44.4	69.283	0	323.31	756950	342	20	20	20	1				16	14	16	13	12	13	16	14	15	15	11	13	16	14	16	13	12	13	16	14	15	15	11	13	16	14	16	13
Q00341	Q00341	Vigilin	HDLBP	43	43	43	43	43	43	141.45	0	323.31	752760	488	43	43	43	1				26	21	27	20	26	21	33	30	33	32	29	21	26	21	27	20	26	21	33	30	33	32	29	21	26	21	27	20
P39023;Q92901	P39023	60S ribosomal protein L3	RPL3	10	10	10	33	33	33	46.108	0	124.07	749140	304	NaN	NaN	NaN	2				7	9	9	8	8	8	7	8	9	9	9	9	7	9	9	8	8	8	7	8	9	9	9	9	7	9	9	8
O00410;O60518	O00410	Importin-5	IPO5	42	42	42	53.2	53.2	53.2	123.63	0	323.31	747430	596	NaN	NaN	NaN	2				21	20	25	24	29	29	27	24	26	31	29	28	21	20	25	24	29	29	27	24	26	31	29	28	21	20	25	24
P18124	P18124	60S ribosomal protein L7	RPL7	16	16	16	52.4	52.4	52.4	29.225	0	150.09	745740	191	16	16	16	1				9	9	12	13	12	12	7	9	11	12	12	9	9	9	12	13	12	12	7	9	11	12	12	9	9	9	12	13
O14773	O14773	Tripeptidyl-peptidase 1	TPP1	8	8	8	25.2	25.2	25.2	61.247	0	223.51	740280	215	8	8	8	1				8	7	6	7	8	7	7	8	7	6	7	7	8	7	6	7	8	7	7	8	7	6	7	7	8	7	6	7
P35268	P35268	60S ribosomal protein L22	RPL22	5	5	5	52.3	52.3	52.3	14.787	0	120.64	740120	151	5	5	5	1				4	4	2	4	5	4	4	4	4	4	5	4	4	4	2	4	5	4	4	4	4	4	5	4	4	4	2	4
P14866	P14866	Heterogeneous nuclear ribonucleoprotein L	HNRNPL	14	14	13	35	35	33.8	64.132	0	168.47	739610	243	14	14	13	1				10	9	13	10	10	11	10	10	10	11	11	11	10	9	13	10	10	11	10	10	10	11	11	11	10	9	12	10
P16152	P16152	Carbonyl reductase [NADPH] 1	CBR1	14	14	12	69	69	58.5	30.375	0	323.31	739370	360	14	14	12	1				12	12	9	9	10	11	13	11	10	10	10	13	12	12	9	9	10	11	13	11	10	10	10	13	10	10	7	7
P11216	P11216	Glycogen phosphorylase, brain form	PYGB	37	37	31	49.8	49.8	44.1	96.695	0	235.57	738730	446	37	37	31	1				29	24	19	20	25	28	19	32	22	15	16	22	29	24	19	20	25	28	19	32	22	15	16	22	24	19	15	15
P41250	P41250	Glycine--tRNA ligase	GARS	27	27	27	50.9	50.9	50.9	83.165	0	323.31	735410	541	27	27	27	1				18	15	19	12	19	16	21	22	20	21	20	17	18	15	19	12	19	16	21	22	20	21	20	17	18	15	19	12
P61981	P61981	14-3-3 protein gamma;14-3-3 protein gamma, N-terminally processed	YWHAG	12	9	9	58.7	51.8	51.8	28.302	0	323.31	726160	191	12	9	9	1				8	10	9	9	10	10	9	10	11	11	10	9	5	7	6	6	7	7	7	7	8	8	7	6	5	7	6	6
P27105	P27105	Erythrocyte band 7 integral membrane protein	STOM	12	12	12	53.5	53.5	53.5	31.73	0	237.62	724930	241	12	12	12	1				10	9	10	6	10	7	8	10	7	9	8	10	10	9	10	6	10	7	8	10	7	9	8	10	10	9	10	6
Q9NZN4	Q9NZN4	EH domain-containing protein 2	EHD2	27	27	24	66.9	66.9	61.9	61.161	0	323.31	720620	428	27	27	24	1				22	21	12	18	20	18	14	22	17	18	16	21	22	21	12	18	20	18	14	22	17	18	16	21	20	19	12	16
P04632;Q96L46	P04632	Calpain small subunit 1	CAPNS1	12	12	12	78	78	78	28.315	0	323.31	719720	269	NaN	NaN	NaN	2				9	9	11	9	8	10	11	10	10	9	10	10	9	9	11	9	8	10	11	10	10	9	10	10	9	9	11	9
P07910;P0DMR1;O60812;B7ZW38;B2RXH8	P07910;P0DMR1;O60812;B7ZW38;B2RXH8	Heterogeneous nuclear ribonucleoproteins C1/C2;Heterogeneous nuclear ribonucleoprotein C-like 4;Heterogeneous nuclear ribonucleoprotein C-like 1;Heterogeneous nuclear ribonucleoprotein C-like 3;Heterogeneous nuclear ribonucleoprotein C-like 2	HNRNPC;HNRNPCL4;HNRNPCL1;HNRNPCL3;HNRNPCL2	10	10	10	28.8	28.8	28.8	33.67	0	136.14	719030	228	NaN	NaN	NaN	5				8	7	7	7	7	6	8	8	8	9	9	7	8	7	7	7	7	6	8	8	8	9	9	7	8	7	7	7
P49411	P49411	Elongation factor Tu, mitochondrial	TUFM	25	25	25	62.2	62.2	62.2	49.541	0	243.79	718070	383	25	25	25	1				15	13	16	16	14	16	20	13	18	20	20	22	15	13	16	16	14	16	20	13	18	20	20	22	15	13	16	16
O00159	O00159	Unconventional myosin-Ic	MYO1C	46	46	45	51.6	51.6	51	121.68	0	257.79	717810	472	46	46	45	1				23	23	27	20	22	23	26	27	26	32	24	25	23	23	27	20	22	23	26	27	26	32	24	25	22	23	26	20
Q16647	Q16647	Prostacyclin synthase	PTGIS	19	19	19	50.2	50.2	50.2	57.103	0	265.86	714350	393	19	19	19	1				16	16	8	17	16	17	7	19	16	9	14	13	16	16	8	17	16	17	7	19	16	9	14	13	16	16	8	17
Q32P28	Q32P28	Prolyl 3-hydroxylase 1	LEPRE1	24	24	23	47.8	47.8	46.7	83.393	0	264.9	713100	357	24	24	23	1				12	11	18	19	19	15	19	14	20	20	17	13	12	11	18	19	19	15	19	14	20	20	17	13	12	11	17	18
P04899;P11488;P09471;P19087;A8MTJ3	P04899	Guanine nucleotide-binding protein G(i) subunit alpha-2	GNAI2	18	18	12	59.2	59.2	40.6	40.45	0	225.96	708300	315	NaN	NaN	NaN	5				16	15	15	9	12	11	14	13	14	14	13	15	16	15	15	9	12	11	14	13	14	14	13	15	10	9	11	4
P24534	P24534	Elongation factor 1-beta	EEF1B2	8	6	6	56	56	56	24.763	0	175.82	707580	211	8	6	6	1				6	6	5	5	5	5	7	7	5	6	5	6	4	4	5	4	5	5	5	5	5	6	5	5	4	4	5	4
O75396	O75396	Vesicle-trafficking protein SEC22b	SEC22B	9	9	9	43.7	43.7	43.7	24.593	0	316.83	703870	266	9	9	9	1				7	9	7	6	7	5	5	5	7	6	9	5	7	9	7	6	7	5	5	5	7	6	9	5	7	9	7	6
P08962	P08962	CD63 antigen	CD63	5	5	5	22.7	22.7	22.7	25.636	0	71.655	702950	124	5	5	5	1				3	2	2	3	2	2	3	1	2	1	2	2	3	2	2	3	2	2	3	1	2	1	2	2	3	2	2	3
Q14847	Q14847	LIM and SH3 domain protein 1	LASP1	8	8	8	31.4	31.4	31.4	29.717	0	202.46	693370	250	8	8	8	1				6	8	7	7	7	7	8	7	7	7	8	6	6	8	7	7	7	7	8	7	7	7	8	6	6	8	7	7
Q13510	Q13510	Acid ceramidase;Acid ceramidase subunit alpha;Acid ceramidase subunit beta	ASAH1	17	17	17	51.4	51.4	51.4	44.659	0	229.06	692740	367	17	17	17	1				16	13	10	10	8	8	13	10	6	4	8	11	16	13	10	10	8	8	13	10	6	4	8	11	16	13	10	10
P40227	P40227	T-complex protein 1 subunit zeta	CCT6A	19	19	14	46.1	46.1	38.6	58.024	0	190.42	692230	300	19	19	14	1				15	14	11	9	12	13	15	15	14	15	14	11	15	14	11	9	12	13	15	15	14	15	14	11	10	9	7	5
P08134;P62745	P08134	Rho-related GTP-binding protein RhoC	RHOC	10	10	2	65.8	65.8	18.7	22.006	0	120.43	690490	269	NaN	NaN	NaN	2				10	9	9	10	9	9	8	9	9	9	6	9	10	9	9	10	9	9	8	9	9	9	6	9	2	2	2	2
P07814	P07814	Bifunctional glutamate/proline--tRNA ligase;Glutamate--tRNA ligase;Proline--tRNA ligase	EPRS	53	53	53	44.7	44.7	44.7	170.59	0	286.12	689380	483	53	53	53	1				29	25	28	31	28	29	29	31	34	33	38	25	29	25	28	31	28	29	29	31	34	33	38	25	29	25	28	31
Q96HC4	Q96HC4	PDZ and LIM domain protein 5	PDLIM5	24	24	24	50.2	50.2	50.2	63.944	0	243.57	681990	261	24	24	24	1				12	10	15	10	12	14	20	17	13	15	15	13	12	10	15	10	12	14	20	17	13	15	15	13	12	10	15	10
O75874	O75874	Isocitrate dehydrogenase [NADP] cytoplasmic	IDH1	18	17	17	51.2	49	49	46.659	0	222.21	680300	350	18	17	17	1				16	13	12	13	13	10	14	15	14	15	15	15	15	12	11	12	12	9	13	14	13	14	14	14	15	12	11	12
P62750	P62750	60S ribosomal protein L23a	RPL23A	7	7	7	34	34	34	17.695	0	24.65	674150	161	7	7	7	1				5	3	5	6	6	5	5	5	6	4	5	6	5	3	5	6	6	5	5	5	6	4	5	6	5	3	5	6
Q14247	Q14247	Src substrate cortactin	CTTN	20	20	20	41.8	41.8	41.8	61.585	0	264.92	670720	334	20	20	20	1				11	11	13	12	16	11	12	16	12	18	14	14	11	11	13	12	16	11	12	16	12	18	14	14	11	11	13	12
Q9NVA2	Q9NVA2	Septin-11	SEPT11	23	23	14	53.8	53.8	35.2	49.398	0	276.97	668880	267	23	23	14	1				13	15	12	13	9	9	14	15	9	12	9	10	13	15	12	13	9	9	14	15	9	12	9	10	6	8	6	7
Q9Y678	Q9Y678	Coatomer subunit gamma-1	COPG1	39	39	36	63.8	63.8	60.2	97.717	0	323.31	663990	411	39	39	36	1				28	16	23	24	21	16	23	27	25	27	20	18	28	16	23	24	21	16	23	27	25	27	20	18	26	13	21	22
Q02809	Q02809	Procollagen-lysine,2-oxoglutarate 5-dioxygenase 1	PLOD1	29	29	29	51.2	51.2	51.2	83.549	0	187.89	663620	368	29	29	29	1				18	19	18	16	23	16	22	22	24	19	13	14	18	19	18	16	23	16	22	22	24	19	13	14	18	19	18	16
O60506	O60506	Heterogeneous nuclear ribonucleoprotein Q	SYNCRIP	22	22	17	43	43	35.3	69.602	0	240.6	663500	375	22	22	17	1				13	13	14	14	11	14	15	12	12	15	13	14	13	13	14	14	11	14	15	12	12	15	13	14	9	8	10	9
Q13557	Q13557	Calcium/calmodulin-dependent protein kinase type II subunit delta	CAMK2D	14	14	10	37.1	37.1	26.9	56.369	0	277.97	663170	264	14	14	10	1				9	11	9	12	10	11	9	13	9	11	10	9	9	11	9	12	10	11	9	13	9	11	10	9	6	7	6	8
P02786	P02786	Transferrin receptor protein 1;Transferrin receptor protein 1, serum form	TFRC	25	25	25	39.3	39.3	39.3	84.87	0	323.31	657720	383	25	25	25	1				20	20	19	18	17	16	15	22	16	14	18	17	20	20	19	18	17	16	15	22	16	14	18	17	20	20	19	18
Q8WWI1	Q8WWI1	LIM domain only protein 7	LMO7	55	55	55	38.4	38.4	38.4	192.69	0	323.31	652670	433	55	55	55	1				30	35	34	21	28	40	35	33	26	24	21	19	30	35	34	21	28	40	35	33	26	24	21	19	30	35	34	21
Q96AG4	Q96AG4	Leucine-rich repeat-containing protein 59	LRRC59	11	11	11	44.6	44.6	44.6	34.93	0	128.99	649290	181	11	11	11	1				9	7	8	8	7	6	10	7	10	7	8	6	9	7	8	8	7	6	10	7	10	7	8	6	9	7	8	8
Q00325	Q00325	Phosphate carrier protein, mitochondrial	SLC25A3	11	11	11	30.4	30.4	30.4	40.094	0	159.58	647910	210	11	11	11	1				8	5	8	6	6	7	9	10	7	8	7	7	8	5	8	6	6	7	9	10	7	8	7	7	8	5	8	6
Q71U36;P0DPH8;P0DPH7;Q6PEY2	Q71U36;P0DPH8;P0DPH7;Q6PEY2	Tubulin alpha-1A chain;Tubulin alpha-3E chain	TUBA1A;TUBA3E	28	3	1	78.5	6.2	3.1	50.135	0	84.012	646170	257	NaN	NaN	NaN	4				24	26	24	25	24	24	23	24	24	23	24	22	3	3	3	3	3	3	3	3	3	3	3	3	1	1	1	1
P61353	P61353	60S ribosomal protein L27	RPL27	5	5	5	38.2	38.2	38.2	15.798	0	61.636	645880	143	5	5	5	1				4	5	5	4	4	3	5	5	5	4	5	4	4	5	5	4	4	3	5	5	5	4	5	4	4	5	5	4
P55084	P55084	Trifunctional enzyme subunit beta, mitochondrial;3-ketoacyl-CoA thiolase	HADHB	23	23	23	56.8	56.8	56.8	51.294	0	139.4	645150	343	23	23	23	1				12	11	12	11	15	13	17	14	16	16	13	19	12	11	12	11	15	13	17	14	16	16	13	19	12	11	12	11
Q86UP2	Q86UP2	Kinectin	KTN1	51	51	51	44.1	44.1	44.1	156.27	0	323.31	644460	415	51	51	51	1				31	24	29	28	28	31	31	27	22	29	35	30	31	24	29	28	28	31	31	27	22	29	35	30	31	24	29	28
P23246	P23246	Splicing factor, proline- and glutamine-rich	SFPQ	23	23	22	42.4	42.4	41.3	76.149	0	269.37	641520	322	23	23	22	1				12	7	14	9	12	10	13	16	16	14	18	20	12	7	14	9	12	10	13	16	16	14	18	20	11	7	13	8
Q07960	Q07960	Rho GTPase-activating protein 1	ARHGAP1	17	17	17	57.4	57.4	57.4	50.435	0	207.14	641440	410	17	17	17	1				13	16	14	10	15	14	16	16	16	12	14	13	13	16	14	10	15	14	16	16	16	12	14	13	13	16	14	10
P15880	P15880	40S ribosomal protein S2	RPS2	10	10	10	34.5	34.5	34.5	31.324	0	76.879	639500	258	10	10	10	1				7	7	9	9	9	9	8	8	9	8	7	6	7	7	9	9	9	9	8	8	9	8	7	6	7	7	9	9
Q9UHD8	Q9UHD8	Septin-9	SEPT9	26	26	26	53.6	53.6	53.6	65.401	0	282.98	637490	359	26	26	26	1				18	14	15	16	18	17	19	19	13	20	17	16	18	14	15	16	18	17	19	19	13	20	17	16	18	14	15	16
P30153;P30154	P30153	Serine/threonine-protein phosphatase 2A 65 kDa regulatory subunit A alpha isoform	PPP2R1A	26	26	26	57.6	57.6	57.6	65.308	0	259.68	635470	353	NaN	NaN	NaN	2				18	17	14	14	15	12	19	20	16	14	16	13	18	17	14	14	15	12	19	20	16	14	16	13	18	17	14	14
P62140	P62140	Serine/threonine-protein phosphatase PP1-beta catalytic subunit	PPP1CB	19	19	8	63.3	63.3	33	37.186	0	294.27	630360	308	19	19	8	1				13	12	13	11	11	13	14	13	13	13	9	9	13	12	13	11	11	13	14	13	13	13	9	9	6	5	4	4
P02794	P02794	Ferritin heavy chain;Ferritin heavy chain, N-terminally processed	FTH1	11	11	11	64.5	64.5	64.5	21.225	0	88.986	622450	222	11	11	11	1				8	9	6	8	8	8	7	4	6	4	4	4	8	9	6	8	8	8	7	4	6	4	4	4	8	9	6	8
P00568	P00568	Adenylate kinase isoenzyme 1	AK1	10	10	9	61.3	61.3	56.7	21.635	0	93.745	621300	244	10	10	9	1				10	8	7	8	8	9	9	9	8	7	7	9	10	8	7	8	8	9	9	9	8	7	7	9	9	8	6	8
P60981	P60981	Destrin	DSTN	11	11	11	67.3	67.3	67.3	18.506	0	127.78	620690	158	11	11	11	1				7	9	4	7	6	5	7	7	4	5	7	3	7	9	4	7	6	5	7	7	4	5	7	3	7	9	4	7
Q15436;Q15437	Q15436	Protein transport protein Sec23A	SEC23A	27	27	27	53.5	53.5	53.5	86.16	0	323.31	617590	371	NaN	NaN	NaN	2				17	15	16	18	17	16	20	16	15	21	19	14	17	15	16	18	17	16	20	16	15	21	19	14	17	15	16	18
P06865	P06865	Beta-hexosaminidase subunit alpha	HEXA	19	19	19	48.2	48.2	48.2	60.702	0	166.09	609730	306	19	19	19	1				17	12	10	12	9	11	14	13	12	12	11	15	17	12	10	12	9	11	14	13	12	12	11	15	17	12	10	12
P31943	P31943	Heterogeneous nuclear ribonucleoprotein H;Heterogeneous nuclear ribonucleoprotein H, N-terminally processed	HNRNPH1	13	11	7	40.8	34.7	22.7	49.229	0	216.7	608370	180	13	11	7	1				8	9	11	9	11	8	10	9	11	10	10	9	6	7	9	7	9	6	8	7	9	8	8	7	3	4	6	3
P60903	P60903	Protein S100-A10	S100A10	4	4	4	36.1	36.1	36.1	11.203	0	65.42	608160	234	4	4	4	1				3	3	2	3	2	3	3	3	3	3	2	4	3	3	2	3	2	3	3	3	3	3	2	4	3	3	2	3
P61224;A6NIZ1	P61224;A6NIZ1	Ras-related protein Rap-1b;Ras-related protein Rap-1b-like protein	RAP1B	11	11	5	66.8	66.8	33.2	20.825	0	191.35	605050	185	NaN	NaN	NaN	2				9	7	8	8	6	9	11	9	10	8	8	7	9	7	8	8	6	9	11	9	10	8	8	7	5	3	4	4
P30048	P30048	Thioredoxin-dependent peroxide reductase, mitochondrial	PRDX3	7	7	7	40.2	40.2	40.2	27.692	0	115.79	603820	219	7	7	7	1				6	6	7	4	5	6	6	6	7	6	6	4	6	6	7	4	5	6	6	6	7	6	6	4	6	6	7	4
P62701	P62701	40S ribosomal protein S4, X isoform	RPS4X	16	16	7	49	49	26.6	29.597	0	100.56	597900	237	16	16	7	1				8	8	10	9	12	7	14	11	12	9	11	12	8	8	10	9	12	7	14	11	12	9	11	12	4	4	4	4
O00560	O00560	Syntenin-1	SDCBP	11	11	11	63.1	63.1	63.1	32.444	0	188.25	594780	266	11	11	11	1				11	7	8	7	9	10	9	9	9	7	10	9	11	7	8	7	9	10	9	9	9	7	10	9	11	7	8	7
O15144	O15144	Actin-related protein 2/3 complex subunit 2	ARPC2	18	18	18	59.7	59.7	59.7	34.333	0	112.48	594390	241	18	18	18	1				12	10	14	10	13	13	16	13	12	11	11	12	12	10	14	10	13	13	16	13	12	11	11	12	12	10	14	10
O43175	O43175	D-3-phosphoglycerate dehydrogenase	PHGDH	22	22	22	52.7	52.7	52.7	56.65	0	198.26	593730	304	22	22	22	1				11	8	15	8	15	13	14	12	16	16	11	12	11	8	15	8	15	13	14	12	16	16	11	12	11	8	15	8
P16615;O14983	P16615	Sarcoplasmic/endoplasmic reticulum calcium ATPase 2	ATP2A2	28	28	22	33	33	26.3	114.76	0	281.46	592270	308	NaN	NaN	NaN	2				16	21	17	16	14	15	23	17	22	19	17	16	16	21	17	16	14	15	23	17	22	19	17	16	11	15	12	12
P01892	P01892	HLA class I histocompatibility antigen, A-2 alpha chain	HLA-A	20	20	1	57.3	57.3	4.9	40.921	0	323.31	587950	334	20	20	1	1				9	10	6	10	10	11	6	16	11	10	9	11	9	10	6	10	10	11	6	16	11	10	9	11	0	0	0	0
P30050	P30050	60S ribosomal protein L12	RPL12	6	6	6	54.5	54.5	54.5	17.818	0	184.42	587260	159	6	6	6	1				4	4	5	6	5	6	4	5	4	5	4	4	4	4	5	6	5	6	4	5	4	5	4	4	4	4	5	6
P62906	P62906	60S ribosomal protein L10a	RPL10A	8	8	8	35	35	35	24.831	0	76.091	584900	172	8	8	8	1				6	7	7	6	8	7	5	7	8	6	7	5	6	7	7	6	8	7	5	7	8	6	7	5	6	7	7	6
P28799	P28799	Granulins;Acrogranin;Paragranulin;Granulin-1;Granulin-2;Granulin-3;Granulin-4;Granulin-5;Granulin-6;Granulin-7	GRN	12	12	12	28.3	28.3	28.3	63.544	0	323.31	584760	176	12	12	12	1				10	8	7	6	6	7	8	8	7	6	7	8	10	8	7	6	6	7	8	8	7	6	7	8	10	8	7	6
Q96TA1	Q96TA1	Niban-like protein 1	FAM129B	24	24	24	45.4	45.4	45.4	84.137	0	224.19	584610	307	24	24	24	1				19	16	14	12	13	17	18	19	14	17	13	13	19	16	14	12	13	17	18	19	14	17	13	13	19	16	14	12
P23381	P23381	Tryptophan--tRNA ligase, cytoplasmic;T1-TrpRS;T2-TrpRS	WARS	18	18	18	52	52	52	53.165	0	323.31	583710	321	18	18	18	1				12	12	16	15	17	12	13	15	17	15	13	12	12	12	16	15	17	12	13	15	17	15	13	12	12	12	16	15
Q02818	Q02818	Nucleobindin-1	NUCB1	22	22	22	58.1	58.1	58.1	53.879	0	190.85	582500	228	22	22	22	1				16	15	16	14	14	16	14	13	14	7	12	11	16	15	16	14	14	16	14	13	14	7	12	11	16	15	16	14
P61160	P61160	Actin-related protein 2	ACTR2	13	13	13	38.8	38.8	38.8	44.76	0	159.12	578650	222	13	13	13	1				10	10	10	7	9	10	11	11	10	11	9	11	10	10	10	7	9	10	11	11	10	11	9	11	10	10	10	7
O95782	O95782	AP-2 complex subunit alpha-1	AP2A1	33	33	26	43.4	43.4	34	107.54	0	182.3	577650	445	33	33	26	1				22	19	21	27	24	20	24	26	18	19	16	24	22	19	21	27	24	20	24	26	18	19	16	24	18	15	15	20
P35232	P35232	Prohibitin	PHB	16	16	16	66.5	66.5	66.5	29.804	0	164.42	574400	234	16	16	16	1				11	10	11	12	8	11	15	13	14	12	12	12	11	10	11	12	8	11	15	13	14	12	12	12	11	10	11	12
Q14192	Q14192	Four and a half LIM domains protein 2	FHL2	19	19	19	63.1	63.1	63.1	32.193	0	190.45	571430	235	19	19	19	1				12	13	12	14	15	10	15	12	10	14	12	8	12	13	12	14	15	10	15	12	10	14	12	8	12	13	12	14
P12109	P12109	Collagen alpha-1(VI) chain	COL6A1	21	21	21	33.6	33.6	33.6	108.53	0	200.51	571170	202	21	21	21	1				10	7	15	11	13	9	16	13	16	17	10	7	10	7	15	11	13	9	16	13	16	17	10	7	10	7	15	11
P62753	P62753	40S ribosomal protein S6	RPS6	6	6	6	24.1	24.1	24.1	28.68	0	122.38	571100	182	6	6	6	1				5	4	6	6	5	5	4	5	5	5	5	5	5	4	6	6	5	5	4	5	5	5	5	5	5	4	6	6
P49588	P49588	Alanine--tRNA ligase, cytoplasmic	AARS	29	29	29	42.7	42.7	42.7	106.81	0	323.31	569790	335	29	29	29	1				20	18	19	21	21	15	20	22	21	20	16	17	20	18	19	21	21	15	20	22	21	20	16	17	20	18	19	21
O95810	O95810	Serum deprivation-response protein	SDPR	14	14	14	40.5	40.5	40.5	47.173	0	153.42	569500	240	14	14	14	1				8	9	8	8	10	9	9	9	7	9	7	9	8	9	8	8	10	9	9	9	7	9	7	9	8	9	8	8
P08123	P08123	Collagen alpha-2(I) chain	COL1A2	37	37	37	41.7	41.7	41.7	129.31	0	323.31	568110	322	37	37	37	1				13	4	22	14	18	12	27	17	13	29	16	10	13	4	22	14	18	12	27	17	13	29	16	10	13	4	22	14
P35606	P35606	Coatomer subunit beta	COPB2	33	33	33	50.7	50.7	50.7	102.49	0	243.72	566370	345	33	33	33	1				18	16	22	18	23	16	24	20	22	17	22	16	18	16	22	18	23	16	24	20	22	17	22	16	18	16	22	18
O15173	O15173	Membrane-associated progesterone receptor component 2	PGRMC2	9	9	8	47.5	47.5	43.5	23.818	0	183.37	564400	206	9	9	8	1				6	9	7	7	7	8	5	6	5	4	6	4	6	9	7	7	7	8	5	6	5	4	6	4	5	8	6	6
O43399	O43399	Tumor protein D54	TPD52L2	12	12	12	70.4	70.4	70.4	22.237	0	323.31	564370	196	12	12	12	1				10	9	9	10	9	8	10	8	6	8	9	9	10	9	9	10	9	8	10	8	6	8	9	9	10	9	9	10
P50991	P50991	T-complex protein 1 subunit delta	CCT4	23	23	23	51.6	51.6	51.6	57.924	0	150.19	561620	296	23	23	23	1				16	13	15	16	14	14	15	15	16	14	15	15	16	13	15	16	14	14	15	15	16	14	15	15	16	13	15	16
Q01813	Q01813	ATP-dependent 6-phosphofructokinase, platelet type	PFKP	26	26	23	40.9	40.9	36.4	85.595	0	323.31	559420	377	26	26	23	1				16	18	18	22	17	16	16	15	19	20	18	11	16	18	18	22	17	16	16	15	19	20	18	11	13	16	17	19
P54727	P54727	UV excision repair protein RAD23 homolog B	RAD23B	17	17	14	58.2	58.2	54	43.171	0	195.27	558080	269	17	17	14	1				13	11	8	8	9	9	14	16	11	12	9	11	13	11	8	8	9	9	14	16	11	12	9	11	12	9	7	6
P10412;P22492;Q02539	P10412	Histone H1.4	HIST1H1E	6	6	1	22.4	22.4	7.3	21.865	0	30.083	557130	94	NaN	NaN	NaN	3				3	3	4	2	3	2	4	5	4	4	6	6	3	3	4	2	3	2	4	5	4	4	6	6	0	0	0	0
P38606	P38606	V-type proton ATPase catalytic subunit A	ATP6V1A	30	30	30	59.3	59.3	59.3	68.303	0	323.31	556540	362	30	30	30	1				20	18	17	16	17	16	21	19	17	15	19	20	20	18	17	16	17	16	21	19	17	15	19	20	20	18	17	16
O95340	O95340	Bifunctional 3-phosphoadenosine 5-phosphosulfate synthase 2;Sulfate adenylyltransferase;Adenylyl-sulfate kinase	PAPSS2	26	26	25	59.6	59.6	57.3	69.5	0	256.82	556170	314	26	26	25	1				19	11	10	13	22	16	17	17	13	10	18	15	19	11	10	13	22	16	17	17	13	10	18	15	18	10	9	12
CON__Q0IIK2;CON__Q29443;P02788;CON__Q2HJF0	CON__Q0IIK2;CON__Q29443			32	32	32	55.4	55.4	55.4	77.738	0	323.31	556000	190	NaN	NaN	NaN	4			+	15	32	3	5	1	18	8	18	0	0	7	1	15	32	3	5	1	18	8	18	0	0	7	1	15	32	3	5
Q96QK1	Q96QK1	Vacuolar protein sorting-associated protein 35	VPS35	30	30	30	45.2	45.2	45.2	91.706	0	239.25	554660	321	30	30	30	1				17	17	20	18	17	16	17	21	20	15	18	20	17	17	20	18	17	16	17	21	20	15	18	20	17	17	20	18
P46776	P46776	60S ribosomal protein L27a	RPL27A	6	6	6	35.1	35.1	35.1	16.561	0	39.48	553860	180	6	6	6	1				5	6	5	5	5	4	5	6	6	6	5	4	5	6	5	5	5	4	5	6	6	6	5	4	5	6	5	5
Q92841	Q92841	Probable ATP-dependent RNA helicase DDX17	DDX17	25	25	18	44	44	33.6	80.272	0	208.9	551790	300	25	25	18	1				16	11	16	11	16	14	13	20	20	24	21	20	16	11	16	11	16	14	13	20	20	24	21	20	12	7	12	9
P16070	P16070	CD44 antigen	CD44	8	8	8	10.6	10.6	10.6	81.537	0	167.72	550790	151	8	8	8	1				6	7	6	6	6	6	4	6	6	7	7	7	6	7	6	6	6	6	4	6	6	7	7	7	6	7	6	6
O95399	O95399	Urotensin-2	UTS2	1	1	1	6.5	6.5	6.5	14.295	0	4.4862	548380	55	1	1	1	1				1	1	1	1	1	1	1	1	1	1	1	1	1	1	1	1	1	1	1	1	1	1	1	1	1	1	1	1
Q13200	Q13200	26S proteasome non-ATPase regulatory subunit 2	PSMD2	35	35	35	49	49	49	100.2	0	271.66	547560	280	35	35	35	1				19	24	19	13	18	17	19	24	18	15	17	14	19	24	19	13	18	17	19	24	18	15	17	14	19	24	19	13
Q99439	Q99439	Calponin-2	CNN2	13	12	12	66.7	63.1	63.1	33.697	0	323.31	543600	209	13	12	12	1				9	10	13	7	9	5	12	11	9	9	8	5	9	10	12	7	8	5	11	10	8	8	7	5	9	10	12	7
P31939	P31939	Bifunctional purine biosynthesis protein PURH;Phosphoribosylaminoimidazolecarboxamide formyltransferase;IMP cyclohydrolase	ATIC	32	32	32	71.3	71.3	71.3	64.615	0	320.9	536430	403	32	32	32	1				20	19	16	17	17	20	24	23	21	20	23	18	20	19	16	17	17	20	24	23	21	20	23	18	20	19	16	17
P62942	P62942	Peptidyl-prolyl cis-trans isomerase FKBP1A	FKBP1A	5	5	5	41.7	41.7	41.7	11.951	0	109.78	535180	116	5	5	5	1				3	3	3	3	3	4	4	3	2	3	3	4	3	3	3	3	3	4	4	3	2	3	3	4	3	3	3	3
Q15417	Q15417	Calponin-3	CNN3	16	16	15	67.2	67.2	63.8	36.413	0	323.31	531760	247	16	16	15	1				10	15	11	8	9	8	11	14	11	11	10	5	10	15	11	8	9	8	11	14	11	11	10	5	10	15	10	8
Q9NYU2	Q9NYU2	UDP-glucose:glycoprotein glucosyltransferase 1	UGGT1	47	47	45	44.3	44.3	43.2	177.19	0	240.98	531460	327	47	47	45	1				34	25	22	18	25	26	27	22	32	22	22	22	34	25	22	18	25	26	27	22	32	22	22	22	34	24	21	16
P17301	P17301	Integrin alpha-2	ITGA2	29	29	29	33.2	33.2	33.2	129.29	0	308.64	528050	359	29	29	29	1				11	17	17	11	18	15	14	21	19	18	22	13	11	17	17	11	18	15	14	21	19	18	22	13	11	17	17	11
Q99878;Q96KK5;Q9BTM1;Q16777;Q93077;Q7L7L0;Q6FI13;P20671;P0C0S8;P04908	Q99878;Q96KK5;Q9BTM1;Q16777;Q93077;Q7L7L0;Q6FI13;P20671;P0C0S8;P04908	Histone H2A type 1-J;Histone H2A type 1-H;Histone H2A.J;Histone H2A type 2-C;Histone H2A type 1-C;Histone H2A type 3;Histone H2A type 2-A;Histone H2A type 1-D;Histone H2A type 1;Histone H2A type 1-B/E	HIST1H2AJ;HIST1H2AH;H2AFJ;HIST2H2AC;HIST1H2AC;HIST3H2A;HIST2H2AA3;HIST1H2AD;HIST1H2AG;HIST1H2AB	3	1	1	27.3	14.8	14.8	13.936	0	58.733	522830	111	NaN	NaN	NaN	10				3	3	3	3	3	3	3	3	3	3	3	3	1	1	1	1	1	1	1	1	1	1	1	1	1	1	1	1
P04216	P04216	Thy-1 membrane glycoprotein	THY1	4	4	4	24.8	24.8	24.8	17.935	0	163.35	520980	165	4	4	4	1				4	4	3	4	3	3	4	4	4	3	3	3	4	4	3	4	3	3	4	4	4	3	3	3	4	4	3	4
P43235	P43235	Cathepsin K	CTSK	9	9	9	50.8	50.8	50.8	36.966	0	247.48	519820	186	9	9	9	1				9	5	5	5	2	5	7	8	7	3	6	6	9	5	5	5	2	5	7	8	7	3	6	6	9	5	5	5
P49748	P49748	Very long-chain specific acyl-CoA dehydrogenase, mitochondrial	ACADVL	30	30	30	57.1	57.1	57.1	70.389	0	323.31	519340	362	30	30	30	1				14	16	14	20	18	22	22	23	19	20	18	22	14	16	14	20	18	22	22	23	19	20	18	22	14	16	14	20
P22392	P22392	Nucleoside diphosphate kinase B	NME2	10	5	1	69.7	39.5	9.9	17.298	0	55.865	518540	159	10	5	1	1				8	7	8	9	8	8	8	8	8	8	8	8	4	3	4	5	4	4	4	3	4	4	4	4	1	1	1	1
P52907	P52907	F-actin-capping protein subunit alpha-1	CAPZA1	12	10	10	70.3	60.8	60.8	32.922	0	313.45	513550	309	12	10	10	1				8	10	9	7	8	11	10	10	8	11	7	9	7	9	8	6	7	10	8	8	7	10	6	8	7	9	8	6
P51659	P51659	Peroxisomal multifunctional enzyme type 2;(3R)-hydroxyacyl-CoA dehydrogenase;Enoyl-CoA hydratase 2	HSD17B4	25	25	25	46.6	46.6	46.6	79.685	0	292.01	511160	319	25	25	25	1				21	15	18	19	15	16	20	14	14	13	17	18	21	15	18	19	15	16	20	14	14	13	17	18	21	15	18	19
P60900	P60900	Proteasome subunit alpha type-6	PSMA6	12	12	12	51.2	51.2	51.2	27.399	0	101.63	509700	219	12	12	12	1				10	9	6	8	8	9	9	10	9	8	9	7	10	9	6	8	8	9	9	10	9	8	9	7	10	9	6	8
P22307	P22307	Non-specific lipid-transfer protein	SCP2	16	16	16	34.6	34.6	34.6	58.993	0	137.63	508700	213	16	16	16	1				11	8	7	6	10	7	11	10	8	10	12	11	11	8	7	6	10	7	11	10	8	10	12	11	11	8	7	6
P07108	P07108	Acyl-CoA-binding protein	DBI	6	6	6	72.4	72.4	72.4	10.044	0	57.235	506610	144	6	6	6	1				5	5	5	5	6	6	5	5	5	6	5	6	5	5	5	5	6	6	5	5	5	6	5	6	5	5	5	5
P62263	P62263	40S ribosomal protein S14	RPS14	8	8	8	40.4	40.4	40.4	16.273	0	84.039	504200	97	8	8	8	1				5	3	4	2	7	4	6	4	4	5	6	4	5	3	4	2	7	4	6	4	4	5	6	4	5	3	4	2
Q15181	Q15181	Inorganic pyrophosphatase	PPA1	15	15	15	73	73	73	32.66	0	271.95	503140	293	15	15	15	1				13	14	9	11	8	9	11	14	8	13	9	11	13	14	9	11	8	9	11	14	8	13	9	11	13	14	9	11
P23526	P23526	Adenosylhomocysteinase	AHCY	18	18	18	45.1	45.1	45.1	47.716	0	120.84	501420	255	18	18	18	1				6	11	15	11	13	12	16	13	12	13	14	12	6	11	15	11	13	12	16	13	12	13	14	12	6	11	15	11
Q15942	Q15942	Zyxin	ZYX	20	20	20	57.7	57.7	57.7	61.277	0	323.31	495670	243	20	20	20	1				11	9	13	11	9	11	12	13	11	13	9	7	11	9	13	11	9	11	12	13	11	13	9	7	11	9	13	11
P83731	P83731	60S ribosomal protein L24	RPL24	6	6	6	31.8	31.8	31.8	17.779	0	23.393	495630	187	6	6	6	1				6	6	5	6	5	5	5	6	6	6	5	5	6	6	5	6	5	5	5	6	6	6	5	5	6	6	5	6
P31948	P31948	Stress-induced-phosphoprotein 1	STIP1	22	22	22	44.4	44.4	44.4	62.639	0	132.66	494820	291	22	22	22	1				13	12	16	13	12	12	19	16	17	16	15	14	13	12	16	13	12	12	19	16	17	16	15	14	13	12	16	13
P62899	P62899	60S ribosomal protein L31	RPL31	5	5	5	39.2	39.2	39.2	14.463	0	91.233	492130	138	5	5	5	1				4	4	4	3	4	4	4	5	4	4	5	5	4	4	4	3	4	4	4	5	4	4	5	5	4	4	4	3
Q9Y2B0	Q9Y2B0	Protein canopy homolog 2	CNPY2	9	9	9	69.2	69.2	69.2	20.652	0	143.41	487150	124	9	9	9	1				8	8	8	7	5	5	7	8	7	4	6	6	8	8	8	7	5	5	7	8	7	4	6	6	8	8	8	7
P62888	P62888	60S ribosomal protein L30	RPL30	7	7	7	58.3	58.3	58.3	12.784	0	70.656	485340	176	7	7	7	1				4	4	5	4	5	6	6	6	5	6	6	5	4	4	5	4	5	6	6	6	5	6	6	5	4	4	5	4
P13693;Q56UQ5	P13693	Translationally-controlled tumor protein	TPT1	8	8	8	40.1	40.1	40.1	19.595	0	56.157	483310	118	NaN	NaN	NaN	2				6	6	3	5	4	5	5	5	6	6	4	4	6	6	3	5	4	5	5	5	6	6	4	4	6	6	3	5
P62081	P62081	40S ribosomal protein S7	RPS7	9	9	9	59.8	59.8	59.8	22.127	0	76.584	482670	225	9	9	9	1				6	7	7	5	6	8	6	5	7	8	7	9	6	7	7	5	6	8	6	5	7	8	7	9	6	7	7	5
Q15907;P62491;P57735	Q15907;P62491	Ras-related protein Rab-11B;Ras-related protein Rab-11A	RAB11B;RAB11A	12	12	12	57.8	57.8	57.8	24.488	0	71.564	480660	188	NaN	NaN	NaN	3				9	9	11	10	10	12	9	8	8	9	8	7	9	9	11	10	10	12	9	8	8	9	8	7	9	9	11	10
P53618	P53618	Coatomer subunit beta	COPB1	29	29	29	38.8	38.8	38.8	107.14	0	201.15	480530	288	29	29	29	1				19	15	13	15	16	13	19	18	13	16	19	12	19	15	13	15	16	13	19	18	13	16	19	12	19	15	13	15
P49257	P49257	Protein ERGIC-53	LMAN1	13	13	13	34.1	34.1	34.1	57.548	0	223.6	480080	191	13	13	13	1				9	7	8	8	6	8	10	6	9	10	9	8	9	7	8	8	6	8	10	6	9	10	9	8	9	7	8	8
P33176;O60282;Q12840	P33176	Kinesin-1 heavy chain	KIF5B	38	38	38	46.1	46.1	46.1	109.68	0	323.31	478160	323	NaN	NaN	NaN	3				20	23	24	22	23	23	19	22	24	20	20	21	20	23	24	22	23	23	19	22	24	20	20	21	20	23	24	22
P84077;P61204	P84077;P61204	ADP-ribosylation factor 1;ADP-ribosylation factor 3	ARF1;ARF3	11	7	6	75.1	46.4	46.4	20.697	0	134.53	477620	162	NaN	NaN	NaN	2				8	10	7	6	6	9	8	8	7	10	7	6	6	6	5	4	4	6	6	5	5	6	5	4	5	5	4	3
P21281;P15313	P21281	V-type proton ATPase subunit B, brain isoform	ATP6V1B2	23	23	23	62.4	62.4	62.4	56.5	0	215.8	472260	259	NaN	NaN	NaN	2				13	14	14	14	11	11	16	12	12	8	14	10	13	14	14	14	11	11	16	12	12	8	14	10	13	14	14	14
P30084	P30084	Enoyl-CoA hydratase, mitochondrial	ECHS1	10	10	10	43.4	43.4	43.4	31.387	0	244.95	471820	193	10	10	10	1				7	3	8	7	8	9	8	8	9	9	7	9	7	3	8	7	8	9	8	8	9	9	7	9	7	3	8	7
P05386	P05386	60S acidic ribosomal protein P1	RPLP1	4	4	4	79.8	79.8	79.8	11.514	0	99.114	470120	122	4	4	4	1				2	3	3	3	2	3	3	3	3	3	4	3	2	3	3	3	2	3	3	3	3	3	4	3	2	3	3	3
P16278	P16278	Beta-galactosidase	GLB1	16	16	15	30.9	30.9	30.9	76.074	0	104.21	469510	280	16	16	15	1				12	13	11	11	10	10	11	12	10	12	6	10	12	13	11	11	10	10	11	12	10	12	6	10	12	12	11	11
P63000;P60763	P63000;P60763	Ras-related C3 botulinum toxin substrate 1;Ras-related C3 botulinum toxin substrate 3	RAC1;RAC3	9	9	4	50	50	19.8	21.45	0	54.927	467330	160	NaN	NaN	NaN	2				8	7	8	5	8	8	7	8	5	8	8	8	8	7	8	5	8	8	7	8	5	8	8	8	4	3	4	2
Q12906	Q12906	Interleukin enhancer-binding factor 3	ILF3	23	23	20	32.9	32.9	31.3	95.337	0	140.23	466000	287	23	23	20	1				16	9	14	9	15	13	17	15	16	15	17	18	16	9	14	9	15	13	17	15	16	15	17	18	15	9	13	9
Q12797	Q12797	Aspartyl/asparaginyl beta-hydroxylase	ASPH	21	21	21	36	36	36	85.862	0	173.09	464110	291	21	21	21	1				14	15	11	15	12	9	17	17	16	15	16	14	14	15	11	15	12	9	17	17	16	15	16	14	14	15	11	15
O94979	O94979	Protein transport protein Sec31A	SEC31A	30	30	30	32	32	32	133.01	0	239.71	462400	248	30	30	30	1				17	12	14	17	15	14	15	15	11	14	17	15	17	12	14	17	15	14	15	15	11	14	17	15	17	12	14	17
P07093	P07093	Glia-derived nexin	SERPINE2	14	14	14	41.5	41.5	41.5	44.002	0	150.73	460820	267	14	14	14	1				12	12	10	11	12	11	6	13	10	3	12	11	12	12	10	11	12	11	6	13	10	3	12	11	12	12	10	11
O15145	O15145	Actin-related protein 2/3 complex subunit 3	ARPC3	9	9	9	56.7	56.7	56.7	20.546	0	71.09	460490	182	9	9	9	1				4	5	6	7	6	7	7	8	7	8	9	7	4	5	6	7	6	7	7	8	7	8	9	7	4	5	6	7
P20340;Q9NRW1;Q14964	P20340;Q9NRW1	Ras-related protein Rab-6A;Ras-related protein Rab-6B	RAB6A;RAB6B	9	9	8	40.9	40.9	36.5	23.593	0	64.133	454290	148	NaN	NaN	NaN	3				6	4	6	7	4	2	7	4	6	5	6	4	6	4	6	7	4	2	7	4	6	5	6	4	5	4	6	6
Q13838	Q13838	Spliceosome RNA helicase DDX39B	DDX39B	20	20	9	58.9	58.9	30.4	48.991	0	142.24	453330	264	20	20	9	1				14	10	10	12	12	10	15	14	13	14	12	14	14	10	10	12	12	10	15	14	13	14	12	14	6	4	4	4
O15460	O15460	Prolyl 4-hydroxylase subunit alpha-2	P4HA2	20	20	20	46.2	46.2	46.2	60.901	0	225.08	452910	321	20	20	20	1				12	14	18	13	17	9	14	14	14	14	13	6	12	14	18	13	17	9	14	14	14	14	13	6	12	14	18	13
Q8NHP8	Q8NHP8	Putative phospholipase B-like 2;Putative phospholipase B-like 2 32 kDa form;Putative phospholipase B-like 2 45 kDa form	PLBD2	16	16	16	37.5	37.5	37.5	65.471	0	180.11	451050	237	16	16	16	1				14	11	12	11	10	11	11	13	14	10	11	13	14	11	12	11	10	11	11	13	14	10	11	13	14	11	12	11
P21266	P21266	Glutathione S-transferase Mu 3	GSTM3	16	16	15	71.6	71.6	67.6	26.559	0	226.65	450150	210	16	16	15	1				10	12	12	9	12	10	8	10	8	12	14	13	10	12	12	9	12	10	8	10	8	12	14	13	9	11	11	8
P41252	P41252	Isoleucine--tRNA ligase, cytoplasmic	IARS	43	43	43	45.6	45.6	45.6	144.5	0	221.9	449660	306	43	43	43	1				23	22	24	18	22	9	24	25	25	23	25	16	23	22	24	18	22	9	24	25	25	23	25	16	23	22	24	18
Q9NR12	Q9NR12	PDZ and LIM domain protein 7	PDLIM7	17	17	17	49.5	49.5	49.5	49.844	0	85.812	449200	178	17	17	17	1				10	12	15	10	6	8	9	11	11	10	6	4	10	12	15	10	6	8	9	11	11	10	6	4	10	12	15	10
Q14203	Q14203	Dynactin subunit 1	DCTN1	40	40	40	43.7	43.7	43.7	141.69	0	323.31	448660	254	40	40	40	1				27	23	19	18	14	17	24	19	16	20	18	16	27	23	19	18	14	17	24	19	16	20	18	16	27	23	19	18
Q9BS26	Q9BS26	Endoplasmic reticulum resident protein 44	ERP44	16	16	16	49.5	49.5	49.5	46.971	0	161.45	448410	277	16	16	16	1				8	6	9	10	9	10	9	8	9	10	9	9	8	6	9	10	9	10	9	8	9	10	9	9	8	6	9	10
P47755	P47755	F-actin-capping protein subunit alpha-2	CAPZA2	13	13	11	74.1	74.1	64.7	32.949	0	211.95	448190	204	13	13	11	1				8	10	10	9	9	8	9	8	9	8	8	9	8	10	10	9	9	8	9	8	9	8	8	9	7	9	9	8
P26599;O95758	P26599	Polypyrimidine tract-binding protein 1	PTBP1	17	17	17	55.9	55.9	55.9	57.221	0	312.53	447690	263	NaN	NaN	NaN	2				11	10	8	7	8	8	12	13	12	13	13	13	11	10	8	7	8	8	12	13	12	13	13	13	11	10	8	7
P62280	P62280	40S ribosomal protein S11	RPS11	11	11	11	55.7	55.7	55.7	18.431	0	72.323	445530	173	11	11	11	1				8	5	7	6	10	6	6	9	8	9	9	7	8	5	7	6	10	6	6	9	8	9	9	7	8	5	7	6
P62269	P62269	40S ribosomal protein S18	RPS18	9	9	9	48	48	48	17.718	0	109.27	445220	159	9	9	9	1				5	4	5	5	7	4	7	8	8	8	9	8	5	4	5	5	7	4	7	8	8	8	9	8	5	4	5	5
REV__Q5SSJ5	REV__Q5SSJ5			1	1	1	0	0	0	61.206	0.002936	2.4302	444360	30	1	1	1	1		+		1	1	1	1	1	1	1	1	1	1	0	1	1	1	1	1	1	1	1	1	1	1	0	1	1	1	1	1
Q06210	Q06210	Glutamine--fructose-6-phosphate aminotransferase [isomerizing] 1	GFPT1	32	32	26	54.4	54.4	41.6	78.806	0	321.19	440190	274	32	32	26	1				23	13	15	20	26	16	17	17	14	18	20	13	23	13	15	20	26	16	17	17	14	18	20	13	17	9	11	17
Q01105;P0DME0	Q01105;P0DME0	Protein SET;Protein SETSIP	SET;SETSIP	7	7	7	35.2	35.2	35.2	33.488	0	161.83	440030	153	NaN	NaN	NaN	2				7	5	5	3	7	4	6	6	6	7	6	7	7	5	5	3	7	4	6	6	6	7	6	7	7	5	5	3
P12111	P12111	Collagen alpha-3(VI) chain	COL6A3	76	76	76	32.1	32.1	32.1	343.67	0	284.51	439190	375	76	76	76	1				7	4	19	9	34	13	47	34	61	39	43	24	7	4	19	9	34	13	47	34	61	39	43	24	7	4	19	9
Q12907	Q12907	Vesicular integral-membrane protein VIP36	LMAN2	14	14	14	48	48	48	40.228	0	161.44	439090	193	14	14	14	1				12	10	8	9	10	9	10	8	10	5	6	8	12	10	8	9	10	9	10	8	10	5	6	8	12	10	8	9
P62851	P62851	40S ribosomal protein S25	RPS25	3	3	3	22.4	22.4	22.4	13.742	0	7.8734	438050	52	3	3	3	1				2	2	2	1	2	3	2	3	2	3	2	1	2	2	2	1	2	3	2	3	2	3	2	1	2	2	2	1
O00264	O00264	Membrane-associated progesterone receptor component 1	PGRMC1	9	8	8	58.5	53.8	53.8	21.671	0	164.2	437920	148	9	8	8	1				7	4	7	7	5	6	5	7	6	6	5	6	6	3	6	6	4	5	4	6	5	5	4	5	6	3	6	6
P14868	P14868	Aspartate--tRNA ligase, cytoplasmic	DARS	28	28	28	63.9	63.9	63.9	57.136	0	208.29	435350	259	28	28	28	1				15	15	17	13	17	18	16	19	17	13	11	19	15	15	17	13	17	18	16	19	17	13	11	19	15	15	17	13
Q15366	Q15366	Poly(rC)-binding protein 2	PCBP2	15	11	10	59.7	49	45.2	38.58	0	69.426	435200	114	15	11	10	1				10	6	8	7	9	7	9	10	9	9	9	6	7	3	5	4	7	4	6	7	7	7	6	3	6	2	4	3
P61313	P61313	60S ribosomal protein L15	RPL15	9	9	9	40.2	40.2	40.2	24.146	0	36.294	433720	153	9	9	9	1				7	6	5	5	5	5	7	5	6	7	6	7	7	6	5	5	5	5	7	5	6	7	6	7	7	6	5	5
P12956	P12956	X-ray repair cross-complementing protein 6	XRCC6	26	26	26	52.4	52.4	52.4	69.842	0	199.23	433560	297	26	26	26	1				20	12	13	9	10	13	19	16	15	19	12	17	20	12	13	9	10	13	19	16	15	19	12	17	20	12	13	9
P62910	P62910	60S ribosomal protein L32	RPL32	8	8	8	40.7	40.7	40.7	15.86	0	82.843	431940	96	8	8	8	1				4	3	4	4	6	4	3	7	6	5	5	7	4	3	4	4	6	4	3	7	6	5	5	7	4	3	4	4
P17987	P17987	T-complex protein 1 subunit alpha	TCP1	26	26	26	66	66	66	60.343	0	217.39	431160	272	26	26	26	1				14	15	14	18	15	12	18	17	14	16	15	15	14	15	14	18	15	12	18	17	14	16	15	15	14	15	14	18
P48444	P48444	Coatomer subunit delta	ARCN1	29	29	29	54.4	54.4	54.4	57.21	0	172.49	430520	311	29	29	29	1				19	19	16	15	14	17	18	16	19	20	18	15	19	19	16	15	14	17	18	16	19	20	18	15	19	19	16	15
P24752	P24752	Acetyl-CoA acetyltransferase, mitochondrial	ACAT1	16	16	16	54.3	54.3	54.3	45.199	0	216.13	430060	217	16	16	16	1				12	5	8	10	7	11	12	14	11	11	10	11	12	5	8	10	7	11	12	14	11	11	10	11	12	5	8	10
P47895	P47895	Aldehyde dehydrogenase family 1 member A3	ALDH1A3	25	24	23	60.4	58.6	56.4	56.108	0	187.89	428810	243	25	24	23	1				20	20	10	9	6	14	12	12	17	10	4	21	19	19	9	9	6	14	11	11	16	10	4	20	19	18	9	8
P46459	P46459	Vesicle-fusing ATPase	NSF	29	29	29	43.8	43.8	43.8	82.593	0	163.6	428330	298	29	29	29	1				19	18	11	16	12	23	17	19	18	16	13	15	19	18	11	16	12	23	17	19	18	16	13	15	19	18	11	16
Q9Y3I0	Q9Y3I0	tRNA-splicing ligase RtcB homolog	RTCB	21	21	21	51.3	51.3	51.3	55.21	0	155.38	427260	240	21	21	21	1				12	12	12	10	14	10	14	15	14	15	12	13	12	12	12	10	14	10	14	15	14	15	12	13	12	12	12	10
P62249	P62249	40S ribosomal protein S16	RPS16	8	8	8	49.3	49.3	49.3	16.445	0	30.226	424770	203	8	8	8	1				6	6	7	6	8	6	5	7	8	8	6	7	6	6	7	6	8	6	5	7	8	8	6	7	6	6	7	6
P25786	P25786	Proteasome subunit alpha type-1	PSMA1	12	12	12	66.5	66.5	66.5	29.555	0	77.043	423500	194	12	12	12	1				9	7	10	9	8	9	8	6	9	10	11	10	9	7	10	9	8	9	8	6	9	10	11	10	9	7	10	9
P55735	P55735	Protein SEC13 homolog	SEC13	12	12	12	64.9	64.9	64.9	35.54	0	181.7	419840	165	12	12	12	1				9	7	9	5	6	8	9	8	7	8	7	7	9	7	9	5	6	8	9	8	7	8	7	7	9	7	9	5
P12955	P12955	Xaa-Pro dipeptidase	PEPD	20	20	20	47.5	47.5	47.5	54.548	0	167.58	417530	229	20	20	20	1				14	10	13	6	10	12	15	14	14	10	12	9	14	10	13	6	10	12	15	14	14	10	12	9	14	10	13	6
Q06323	Q06323	Proteasome activator complex subunit 1	PSME1	15	15	15	59.8	59.8	59.8	28.723	0	101.31	415990	284	15	15	15	1				10	9	6	9	10	9	13	11	10	8	12	11	10	9	6	9	10	9	13	11	10	8	12	11	10	9	6	9
Q15643	Q15643	Thyroid receptor-interacting protein 11	TRIP11	6	6	6	3.4	3.4	3.4	227.58	0	5.0154	415150	12	6	6	6	1				0	1	0	0	3	1	2	1	0	1	0	1	0	1	0	0	3	1	2	1	0	1	0	1	0	1	0	0
Q8IWE2	Q8IWE2	Protein NOXP20	FAM114A1	18	18	18	44.8	44.8	44.8	60.741	0	323.31	414850	204	18	18	18	1				9	14	12	10	11	12	12	12	7	13	9	12	9	14	12	10	11	12	12	12	7	13	9	12	9	14	12	10
P10253	P10253	Lysosomal alpha-glucosidase;76 kDa lysosomal alpha-glucosidase;70 kDa lysosomal alpha-glucosidase	GAA	22	22	22	31.7	31.7	31.7	105.32	0	235.11	414400	225	22	22	22	1				19	9	11	7	10	8	14	13	11	9	11	12	19	9	11	7	10	8	14	13	11	9	11	12	19	9	11	7
Q15121	Q15121	Astrocytic phosphoprotein PEA-15	PEA15	7	7	7	62.3	62.3	62.3	15.04	0	179.05	412470	199	7	7	7	1				5	5	6	5	5	5	6	6	6	6	4	5	5	5	6	5	5	5	6	6	6	6	4	5	5	5	6	5
O14979	O14979	Heterogeneous nuclear ribonucleoprotein D-like	HNRNPDL	10	10	9	19	19	17.1	46.437	0	199.9	410800	209	10	10	9	1				9	7	7	6	8	6	7	9	8	9	8	9	9	7	7	6	8	6	7	9	8	9	8	9	8	6	6	5
P49755	P49755	Transmembrane emp24 domain-containing protein 10	TMED10	6	6	6	32.4	32.4	32.4	24.976	0	86.814	410700	162	6	6	6	1				3	4	5	5	4	4	5	4	5	5	6	5	3	4	5	5	4	4	5	4	5	5	6	5	3	4	5	5
O60493	O60493	Sorting nexin-3	SNX3	12	12	10	71	71	66.7	18.762	0	119.4	408860	176	12	12	10	1				11	8	6	9	8	4	9	10	7	8	6	7	11	8	6	9	8	4	9	10	7	8	6	7	9	6	4	7
Q9HDC9	Q9HDC9	Adipocyte plasma membrane-associated protein	APMAP	13	13	13	44.5	44.5	44.5	46.48	0	90.057	408510	186	13	13	13	1				8	7	8	10	8	8	8	9	9	9	8	8	8	7	8	10	8	8	8	9	9	9	8	8	8	7	8	10
P07384	P07384	Calpain-1 catalytic subunit	CAPN1	31	31	31	46.2	46.2	46.2	81.889	0	134.18	407980	336	31	31	31	1				18	14	14	17	16	20	23	19	18	16	16	20	18	14	14	17	16	20	23	19	18	16	16	20	18	14	14	17
Q6DD88	Q6DD88	Atlastin-3	ATL3	19	19	19	42.9	42.9	42.9	60.541	0	150.23	406330	216	19	19	19	1				13	14	14	14	12	11	14	11	13	15	12	10	13	14	14	14	12	11	14	11	13	15	12	10	13	14	14	14
P50995;P27216	P50995	Annexin A11	ANXA11	18	18	18	37.8	37.8	37.8	54.389	0	161.97	406040	238	NaN	NaN	NaN	2				13	11	13	12	12	14	15	15	10	9	11	10	13	11	13	12	12	14	15	15	10	9	11	10	13	11	13	12
P55209	P55209	Nucleosome assembly protein 1-like 1	NAP1L1	11	9	9	45	42.2	42.2	45.374	0	157.74	404770	167	11	9	9	1				6	7	9	8	8	7	9	7	9	8	8	8	5	6	7	7	6	6	7	6	8	7	6	7	5	6	7	7
P25788	P25788	Proteasome subunit alpha type-3	PSMA3	9	9	9	39.6	39.6	39.6	28.433	0	54.267	403830	165	9	9	9	1				6	7	7	4	7	7	7	8	6	8	8	6	6	7	7	4	7	7	7	8	6	8	8	6	6	7	7	4
O60763	O60763	General vesicular transport factor p115	USO1	26	26	26	36.8	36.8	36.8	107.89	0	226.33	403670	244	26	26	26	1				14	15	15	16	18	12	16	15	11	13	18	18	14	15	15	16	18	12	16	15	11	13	18	18	14	15	15	16
P39019	P39019	40S ribosomal protein S19	RPS19	6	6	6	29.7	29.7	29.7	16.06	0	15.811	403650	110	6	6	6	1				4	3	6	4	6	4	5	6	6	5	6	6	4	3	6	4	6	4	5	6	6	5	6	6	4	3	6	4
Q8WX93;Q86TC9	Q8WX93	Palladin	PALLD	23	23	23	26.2	26.2	26.2	150.56	0	288.59	403340	265	NaN	NaN	NaN	2				12	20	18	17	10	12	19	16	9	13	11	13	12	20	18	17	10	12	19	16	9	13	11	13	12	20	18	17
O75718	O75718	Cartilage-associated protein	CRTAP	16	16	15	42.6	42.6	38.9	46.561	0	113.71	402030	163	16	16	15	1				9	6	10	9	10	8	13	9	13	10	11	8	9	6	10	9	10	8	13	9	13	10	11	8	9	6	9	9
Q99832	Q99832	T-complex protein 1 subunit eta	CCT7	25	25	25	57.6	57.6	57.6	59.366	0	224.55	401620	275	25	25	25	1				9	11	12	12	15	13	12	16	16	18	17	11	9	11	12	12	15	13	12	16	16	18	17	11	9	11	12	12
P42704	P42704	Leucine-rich PPR motif-containing protein, mitochondrial	LRPPRC	55	55	55	48.5	48.5	48.5	157.9	0	259.11	399510	314	55	55	55	1				18	10	18	16	16	17	39	27	27	40	26	30	18	10	18	16	16	17	39	27	27	40	26	30	18	10	18	16
O14818;Q8TAA3	O14818	Proteasome subunit alpha type-7	PSMA7	13	13	13	56	56	56	27.887	0	106.95	398580	211	NaN	NaN	NaN	2				8	8	8	8	9	8	9	10	9	8	9	7	8	8	8	8	9	8	9	10	9	8	9	7	8	8	8	8
P35998	P35998	26S protease regulatory subunit 7	PSMC2	26	26	26	69.3	69.3	69.3	48.633	0	323.31	398480	277	26	26	26	1				18	11	12	12	14	14	15	14	14	15	16	18	18	11	12	12	14	14	15	14	14	15	16	18	18	11	12	12
Q16851	Q16851	UTP--glucose-1-phosphate uridylyltransferase	UGP2	22	22	22	51	51	51	56.94	0	210.37	397500	243	22	22	22	1				19	12	13	17	13	15	15	14	12	13	14	16	19	12	13	17	13	15	15	14	12	13	14	16	19	12	13	17
Q14152	Q14152	Eukaryotic translation initiation factor 3 subunit A	EIF3A	40	40	40	33.1	33.1	33.1	166.57	0	161.19	394670	295	40	40	40	1				23	15	17	16	20	24	24	20	27	19	22	25	23	15	17	16	20	24	24	20	27	19	22	25	23	15	17	16
P00352	P00352	Retinal dehydrogenase 1	ALDH1A1	26	26	24	58.7	58.7	55.5	54.861	0	285.78	394230	229	26	26	24	1				11	15	1	11	2	15	11	21	11	24	4	11	11	15	1	11	2	15	11	21	11	24	4	11	10	14	0	11
P54577	P54577	Tyrosine--tRNA ligase, cytoplasmic;Tyrosine--tRNA ligase, cytoplasmic, N-terminally processed	YARS	30	30	30	64.2	64.2	64.2	59.143	0	69.811	393750	219	30	30	30	1				11	11	13	14	20	13	14	15	21	19	19	11	11	11	13	14	20	13	14	15	21	19	19	11	11	11	13	14
P18621	P18621	60S ribosomal protein L17	RPL17	7	7	7	41.8	41.8	41.8	21.397	0	50.016	393580	148	7	7	7	1				7	4	5	3	7	6	7	7	6	6	6	6	7	4	5	3	7	6	7	7	6	6	6	6	7	4	5	3
Q16891	Q16891	MICOS complex subunit MIC60	IMMT	23	23	23	34.4	34.4	34.4	83.677	0	175.75	393020	243	23	23	23	1				11	14	12	14	11	15	15	14	12	14	11	17	11	14	12	14	11	15	15	14	12	14	11	17	11	14	12	14
P50502;Q8IZP2;Q8NFI4	P50502;Q8IZP2;Q8NFI4	Hsc70-interacting protein;Putative protein FAM10A4;Putative protein FAM10A5	ST13;ST13P4;ST13P5	8	8	8	23.3	23.3	23.3	41.331	0	78.547	392380	162	NaN	NaN	NaN	3				7	7	6	7	6	7	6	7	6	6	6	7	7	7	6	7	6	7	6	7	6	6	6	7	7	7	6	7
Q9Y2D5	Q9Y2D5	A-kinase anchor protein 2	AKAP2	26	26	26	40	40	40	94.659	0	207.15	390440	259	26	26	26	1				17	17	18	15	14	15	15	11	15	13	12	13	17	17	18	15	14	15	15	11	15	13	12	13	17	17	18	15
Q08211	Q08211	ATP-dependent RNA helicase A	DHX9	39	39	39	41.7	41.7	41.7	140.96	0	254.76	389640	280	39	39	39	1				18	12	20	10	16	13	18	22	24	25	19	19	18	12	20	10	16	13	18	22	24	25	19	19	18	12	20	10
P10644;P31321	P10644	cAMP-dependent protein kinase type I-alpha regulatory subunit;cAMP-dependent protein kinase type I-alpha regulatory subunit, N-terminally processed	PRKAR1A	17	17	17	50.7	50.7	50.7	42.981	0	142.65	389260	222	NaN	NaN	NaN	2				12	13	10	10	7	10	13	12	9	10	5	10	12	13	10	10	7	10	13	12	9	10	5	10	12	13	10	10
Q99460	Q99460	26S proteasome non-ATPase regulatory subunit 1	PSMD1	33	33	33	50.2	50.2	50.2	105.84	0	299.76	389190	300	33	33	33	1				20	18	16	16	14	17	23	21	20	16	18	15	20	18	16	16	14	17	23	21	20	16	18	15	20	18	16	16
P62917	P62917	60S ribosomal protein L8	RPL8	8	8	8	38.9	38.9	38.9	28.024	0	131.17	387440	81	8	8	8	1				4	3	5	5	4	5	3	3	5	4	6	5	4	3	5	5	4	5	3	3	5	4	6	5	4	3	5	5
P68431;Q16695;Q6NXT2	P68431;Q16695;Q6NXT2	Histone H3.1;Histone H3.1t;Histone H3.3C	HIST1H3A;HIST3H3;H3F3C	4	4	1	40.4	40.4	23.5	15.404	0	26.282	387240	136	NaN	NaN	NaN	3				2	3	3	2	4	2	4	4	4	4	4	3	2	3	3	2	4	2	4	4	4	4	4	3	1	1	1	0
REV__P22830	REV__P22830			2	2	2	0	0	0	47.862	0.0084199	2.002	385820	22	2	2	2	1		+		0	0	2	2	2	2	0	1	1	1	1	1	0	0	2	2	2	2	0	1	1	1	1	1	0	0	2	2
P35611;P35612	P35611	Alpha-adducin	ADD1	22	22	22	41.8	41.8	41.8	80.954	0	302.06	385670	258	NaN	NaN	NaN	2				15	12	9	11	11	12	14	18	10	13	13	17	15	12	9	11	11	12	14	18	10	13	13	17	15	12	9	11
P14550	P14550	Alcohol dehydrogenase [NADP(+)]	AKR1A1	19	19	19	66.8	66.8	66.8	36.573	0	226.22	385240	259	19	19	19	1				11	9	12	10	11	9	15	13	12	12	11	12	11	9	12	10	11	9	15	13	12	12	11	12	11	9	12	10
O43776	O43776	Asparagine--tRNA ligase, cytoplasmic	NARS	23	23	23	41.4	41.4	41.4	62.942	0	196.01	383900	316	23	23	23	1				11	13	16	12	13	15	14	16	18	17	15	14	11	13	16	12	13	15	14	16	18	17	15	14	11	13	16	12
O15143	O15143	Actin-related protein 2/3 complex subunit 1B	ARPC1B	14	14	13	49.5	49.5	43.3	40.949	0	98.628	383530	140	14	14	13	1				7	7	8	8	8	8	11	5	9	9	8	10	7	7	8	8	8	8	11	5	9	9	8	10	7	7	8	8
P10768	P10768	S-formylglutathione hydrolase	ESD	11	11	11	71.3	71.3	71.3	31.462	0	174.21	383390	212	11	11	11	1				10	8	8	5	6	7	9	9	10	10	8	8	10	8	8	5	6	7	9	9	10	10	8	8	10	8	8	5
O15260	O15260	Surfeit locus protein 4	SURF4	6	6	6	27.5	27.5	27.5	30.394	0	75.148	383090	150	6	6	6	1				5	4	4	4	4	4	4	3	4	4	5	4	5	4	4	4	4	4	4	3	4	4	5	4	5	4	4	4
P00505	P00505	Aspartate aminotransferase, mitochondrial	GOT2	18	18	18	52.1	52.1	52.1	47.517	0	162.49	382040	239	18	18	18	1				5	6	7	6	8	8	13	16	14	14	12	12	5	6	7	6	8	8	13	16	14	14	12	12	5	6	7	6
P28066	P28066	Proteasome subunit alpha type-5	PSMA5	11	11	11	58.1	58.1	58.1	26.411	0	206.64	381490	156	11	11	11	1				6	7	7	7	7	6	8	7	7	8	6	6	6	7	7	7	7	6	8	7	7	8	6	6	6	7	7	7
Q969X5	Q969X5	Endoplasmic reticulum-Golgi intermediate compartment protein 1	ERGIC1	9	9	9	41.4	41.4	41.4	32.592	0	75.956	380900	158	9	9	9	1				5	7	7	8	7	7	6	6	7	8	4	7	5	7	7	8	7	7	6	6	7	8	4	7	5	7	7	8
Q99613;B5ME19	Q99613;B5ME19	Eukaryotic translation initiation factor 3 subunit C;Eukaryotic translation initiation factor 3 subunit C-like protein	EIF3C;EIF3CL	19	19	19	24	24	24	105.34	0	166.63	380530	169	NaN	NaN	NaN	2				11	7	10	9	10	12	9	13	14	12	12	15	11	7	10	9	10	12	9	13	14	12	12	15	11	7	10	9
Q7Z6B7;O75044;P0DMP2;P0DJJ0	Q7Z6B7	SLIT-ROBO Rho GTPase-activating protein 1	SRGAP1	6	6	6	6.9	6.9	6.9	124.26	0	8.9068	378780	12	NaN	NaN	NaN	4				2	2	1	1	2	2	2	2	3	2	2	1	2	2	1	1	2	2	2	2	3	2	2	1	2	2	1	1
P11586	P11586	C-1-tetrahydrofolate synthase, cytoplasmic;Methylenetetrahydrofolate dehydrogenase;Methenyltetrahydrofolate cyclohydrolase;Formyltetrahydrofolate synthetase;C-1-tetrahydrofolate synthase, cytoplasmic, N-terminally processed	MTHFD1	28	28	28	40.3	40.3	40.3	101.56	0	147.87	378520	237	28	28	28	1				13	14	14	13	16	18	19	20	20	16	14	14	13	14	14	13	16	18	19	20	20	16	14	14	13	14	14	13
P80303	P80303	Nucleobindin-2;Nesfatin-1	NUCB2	19	19	19	50.7	50.7	50.7	50.222	0	172.43	378440	224	19	19	19	1				11	14	13	10	11	11	12	11	12	11	8	14	11	14	13	10	11	11	12	11	12	11	8	14	11	14	13	10
O75390	O75390	Citrate synthase, mitochondrial	CS	12	12	12	36.1	36.1	36.1	51.712	0	91.434	376290	177	12	12	12	1				9	5	7	6	5	7	10	10	11	10	8	10	9	5	7	6	5	7	10	10	11	10	8	10	9	5	7	6
Q99584	Q99584	Protein S100-A13	S100A13	3	3	3	32.7	32.7	32.7	11.471	0	18.094	375890	81	3	3	3	1				3	2	3	3	3	3	2	3	3	3	3	3	3	2	3	3	3	3	2	3	3	3	3	3	3	2	3	3
P48047	P48047	ATP synthase subunit O, mitochondrial	ATP5O	9	9	9	57.7	57.7	57.7	23.277	0	142.12	374230	144	9	9	9	1				5	5	5	7	5	6	9	8	7	9	7	9	5	5	5	7	5	6	9	8	7	9	7	9	5	5	5	7
P59998	P59998	Actin-related protein 2/3 complex subunit 4	ARPC4	5	5	5	29.8	29.8	29.8	19.667	0	33.494	373820	119	5	5	5	1				5	4	5	4	5	5	5	5	5	5	5	5	5	4	5	4	5	5	5	5	5	5	5	5	5	4	5	4
O00231	O00231	26S proteasome non-ATPase regulatory subunit 11	PSMD11	21	21	21	55.7	55.7	55.7	47.463	0	133.32	373300	235	21	21	21	1				12	13	11	14	10	12	15	14	13	13	12	11	12	13	11	14	10	12	15	14	13	13	12	11	12	13	11	14
Q04917	Q04917	14-3-3 protein eta	YWHAH	14	12	12	54.5	51.2	51.2	28.218	0	260.33	371290	181	14	12	12	1				10	11	12	10	11	10	9	12	11	11	11	10	8	9	10	8	9	8	8	10	9	9	9	8	8	9	10	8
P39656	P39656	Dolichyl-diphosphooligosaccharide--protein glycosyltransferase 48 kDa subunit	DDOST	12	12	12	42.3	42.3	42.3	50.8	0	110.65	369320	212	12	12	12	1				7	7	8	6	7	6	12	8	8	7	8	6	7	7	8	6	7	6	12	8	8	7	8	6	7	7	8	6
P20618	P20618	Proteasome subunit beta type-1	PSMB1	9	9	9	53.9	53.9	53.9	26.489	0	128.83	368110	123	9	9	9	1				8	8	7	5	5	7	6	7	8	7	6	3	8	8	7	5	5	7	6	7	8	7	6	3	8	8	7	5
Q92499	Q92499	ATP-dependent RNA helicase DDX1	DDX1	28	28	28	47.3	47.3	47.3	82.431	0	297.5	367590	269	28	28	28	1				24	21	15	12	13	15	20	21	13	14	12	14	24	21	15	12	13	15	20	21	13	14	12	14	24	21	15	12
P52597	P52597	Heterogeneous nuclear ribonucleoprotein F;Heterogeneous nuclear ribonucleoprotein F, N-terminally processed	HNRNPF	15	15	13	61	61	54.5	45.671	0	234.91	366640	196	15	15	13	1				10	4	8	7	6	8	11	9	11	12	9	9	10	4	8	7	6	8	11	9	11	12	9	9	8	2	6	5
REV__Q4LDR2	REV__Q4LDR2			1	1	1	0	0	0	8.9333	1	-2	365580	9	1	1	1	1	+	+		1	1	1	1	1	1	1	1	1	1	1	1	1	1	1	1	1	1	1	1	1	1	1	1	1	1	1	1
Q07020	Q07020	60S ribosomal protein L18	RPL18	6	6	6	29.3	29.3	29.3	21.634	0	60.547	365480	119	6	6	6	1				4	4	5	4	5	3	4	5	3	5	3	4	4	4	5	4	5	3	4	5	3	5	3	4	4	4	5	4
P78527	P78527	DNA-dependent protein kinase catalytic subunit	PRKDC	90	90	90	27.6	27.6	27.6	469.08	0	305.14	363630	343	90	90	90	1				32	10	27	15	14	34	47	37	45	49	44	36	32	10	27	15	14	34	47	37	45	49	44	36	32	10	27	15
P62854;Q5JNZ5	P62854;Q5JNZ5	40S ribosomal protein S26;Putative 40S ribosomal protein S26-like 1	RPS26;RPS26P11	3	3	3	31.3	31.3	31.3	13.015	0	68.002	363580	107	NaN	NaN	NaN	2				2	2	3	2	3	2	3	3	3	2	3	3	2	2	3	2	3	2	3	3	3	2	3	3	2	2	3	2
P61088;Q5JXB2	P61088	Ubiquitin-conjugating enzyme E2 N	UBE2N	9	9	9	76.3	76.3	76.3	17.138	0	59.841	359730	170	NaN	NaN	NaN	2				7	5	5	7	8	6	7	6	8	7	6	8	7	5	5	7	8	6	7	6	8	7	6	8	7	5	5	7
P46781	P46781	40S ribosomal protein S9	RPS9	10	10	10	36.1	36.1	36.1	22.591	0	20.302	359670	126	10	10	10	1				9	6	8	4	7	7	9	6	7	4	6	5	9	6	8	4	7	7	9	6	7	4	6	5	9	6	8	4
P63220	P63220	40S ribosomal protein S21	RPS21	6	6	6	63.9	63.9	63.9	9.1113	0	168.79	359610	220	6	6	6	1				5	6	6	5	5	5	6	6	6	5	6	5	5	6	6	5	5	5	6	6	6	5	6	5	5	6	6	5
P60866	P60866	40S ribosomal protein S20	RPS20	5	5	5	29.4	29.4	29.4	13.373	0	38.698	359030	138	5	5	5	1				4	5	5	5	5	5	4	5	5	4	5	5	4	5	5	5	5	5	4	5	5	4	5	5	4	5	5	5
Q99623	Q99623	Prohibitin-2	PHB2	15	15	15	57.5	57.5	57.5	33.296	0	132.46	356040	181	15	15	15	1				6	4	10	8	7	10	12	14	12	11	10	8	6	4	10	8	7	10	12	14	12	11	10	8	6	4	10	8
P06756	P06756	Integrin alpha-V;Integrin alpha-V heavy chain;Integrin alpha-V light chain	ITGAV	29	29	29	36.4	36.4	36.4	116.04	0	127.89	354730	287	29	29	29	1				9	17	21	16	20	11	13	20	19	17	16	17	9	17	21	16	20	11	13	20	19	17	16	17	9	17	21	16
P02461	P02461	Collagen alpha-1(III) chain	COL3A1	28	28	18	31.9	31.9	22.6	138.56	0	236.29	354610	156	28	28	18	1				2	1	10	6	8	4	19	8	14	23	11	3	2	1	10	6	8	4	19	8	14	23	11	3	0	0	5	2
O75348;O95670	O75348	V-type proton ATPase subunit G 1	ATP6V1G1	4	4	4	32.2	32.2	32.2	13.757	0	198.18	354260	56	NaN	NaN	NaN	2				3	3	3	2	3	2	3	3	3	0	2	3	3	3	3	2	3	2	3	3	3	0	2	3	3	3	3	2
P54578	P54578	Ubiquitin carboxyl-terminal hydrolase 14	USP14	19	19	19	50	50	50	56.068	0	163.81	352830	151	19	19	19	1				9	11	8	13	10	9	11	12	9	11	8	8	9	11	8	13	10	9	11	12	9	11	8	8	9	11	8	13
Q14019	Q14019	Coactosin-like protein	COTL1	8	8	8	60.6	60.6	60.6	15.945	0	76.687	351630	191	8	8	8	1				5	5	5	7	8	8	6	7	8	8	5	8	5	5	5	7	8	8	6	7	8	8	5	8	5	5	5	7
P46778	P46778	60S ribosomal protein L21	RPL21	5	5	5	31.9	31.9	31.9	18.565	0	56.39	349550	72	5	5	5	1				3	4	3	3	2	4	4	4	3	4	4	2	3	4	3	3	2	4	4	4	3	4	4	2	3	4	3	3
P17813	P17813	Endoglin	ENG	12	12	12	27.1	27.1	27.1	70.577	0	222.78	348560	170	12	12	12	1				4	9	9	7	6	8	9	10	9	9	4	5	4	9	9	7	6	8	9	10	9	9	4	5	4	9	9	7
Q15233	Q15233	Non-POU domain-containing octamer-binding protein	NONO	18	17	17	48	46.3	46.3	54.231	0	129.85	347900	188	18	17	17	1				13	11	10	8	8	9	13	12	12	14	13	13	12	11	9	7	7	8	12	11	11	13	12	12	12	11	9	7
O95302;Q75LS8	O95302	Peptidyl-prolyl cis-trans isomerase FKBP9	FKBP9	13	13	13	26	26	26	63.083	0	40.37	347870	167	NaN	NaN	NaN	2				11	8	9	8	9	6	10	7	7	8	7	6	11	8	9	8	9	6	10	7	7	8	7	6	11	8	9	8
Q9Y3B8	Q9Y3B8	Oligoribonuclease, mitochondrial	REXO2	10	10	10	43.9	43.9	43.9	26.832	0	91.559	347560	128	10	10	10	1				7	7	6	7	5	9	5	7	7	9	7	8	7	7	6	7	5	9	5	7	7	9	7	8	7	7	6	7
P20073	P20073	Annexin A7	ANXA7	18	18	18	35.2	35.2	35.2	52.739	0	230.82	346790	201	18	18	18	1				11	10	11	8	10	14	11	12	11	10	9	11	11	10	11	8	10	14	11	12	11	10	9	11	11	10	11	8
P51148	P51148	Ras-related protein Rab-5C	RAB5C	8	8	5	53.7	53.7	38.9	23.482	0	109.76	342740	207	8	8	5	1				6	7	5	6	7	6	5	6	7	6	7	6	6	7	5	6	7	6	5	6	7	6	7	6	3	4	4	3
P34897	P34897	Serine hydroxymethyltransferase, mitochondrial	SHMT2	19	19	18	45.6	45.6	45.6	55.992	0	132.47	342520	233	19	19	18	1				10	7	11	8	11	7	16	15	14	16	13	9	10	7	11	8	11	7	16	15	14	16	13	9	10	7	11	8
P28300	P28300	Protein-lysine 6-oxidase	LOX	14	14	14	47.7	47.7	47.7	46.944	0	156.78	341980	151	14	14	14	1				5	10	9	14	11	9	7	7	10	7	7	5	5	10	9	14	11	9	7	7	10	7	7	5	5	10	9	14
P41091;Q2VIR3	P41091;Q2VIR3	Eukaryotic translation initiation factor 2 subunit 3;Putative eukaryotic translation initiation factor 2 subunit 3-like protein	EIF2S3;EIF2S3L	17	17	17	50.2	50.2	50.2	51.109	0	152.09	341890	151	NaN	NaN	NaN	2				10	7	10	7	9	10	12	12	13	12	10	12	10	7	10	7	9	10	12	12	13	12	10	12	10	7	10	7
Q9Y3U8	Q9Y3U8	60S ribosomal protein L36	RPL36	3	3	3	21	21	21	12.254	0	114.78	341830	88	3	3	3	1				2	2	2	2	2	2	2	2	2	3	3	2	2	2	2	2	2	2	2	2	2	3	3	2	2	2	2	2
Q04760	Q04760	Lactoylglutathione lyase	GLO1	11	11	11	69.6	69.6	69.6	20.777	0	50.971	341570	165	11	11	11	1				9	9	6	7	8	4	10	6	8	10	9	5	9	9	6	7	8	4	10	6	8	10	9	5	9	9	6	7
O43491	O43491	Band 4.1-like protein 2	EPB41L2	33	33	31	38.6	38.6	36.9	112.59	0	177.94	340160	200	33	33	31	1				19	15	13	5	11	15	17	23	13	15	3	19	19	15	13	5	11	15	17	23	13	15	3	19	18	14	12	5
P51572	P51572	B-cell receptor-associated protein 31	BCAP31	10	10	10	26.4	26.4	26.4	27.991	0	41.599	339450	118	10	10	10	1				8	6	6	7	6	4	6	7	5	4	7	3	8	6	6	7	6	4	6	7	5	4	7	3	8	6	6	7
Q16270	Q16270	Insulin-like growth factor-binding protein 7	IGFBP7	10	10	10	50.7	50.7	50.7	29.13	0	131.4	339360	157	10	10	10	1				8	8	8	8	9	5	6	7	8	5	7	8	8	8	8	8	9	5	6	7	8	5	7	8	8	8	8	8
P62191	P62191	26S protease regulatory subunit 4	PSMC1	17	17	17	46.8	46.8	46.8	49.184	0	135.83	339100	201	17	17	17	1				12	9	9	10	13	11	10	9	11	12	14	13	12	9	9	10	13	11	10	9	11	12	14	13	12	9	9	10
Q15185	Q15185	Prostaglandin E synthase 3	PTGES3	7	7	7	42.5	42.5	42.5	18.697	0	78.112	338850	152	7	7	7	1				5	5	5	3	6	4	5	5	5	4	5	6	5	5	5	3	6	4	5	5	5	4	5	6	5	5	5	3
P06737	P06737	Glycogen phosphorylase, liver form	PYGL	33	30	29	46.8	43.4	42.1	97.147	0	125.81	338740	228	33	30	29	1				27	23	24	14	17	21	17	19	17	9	8	20	25	20	21	11	14	18	15	16	15	7	6	19	24	19	20	10
Q16531	Q16531	DNA damage-binding protein 1	DDB1	37	37	37	37.5	37.5	37.5	126.97	0	189.13	337200	227	37	37	37	1				17	15	18	11	10	15	22	21	15	22	14	17	17	15	18	11	10	15	22	21	15	22	14	17	17	15	18	11
P67809;Q9Y2T7	P67809	Nuclease-sensitive element-binding protein 1	YBX1	13	13	7	58.6	58.6	46	35.924	0	309.65	336700	128	NaN	NaN	NaN	2				3	4	7	8	7	9	9	8	7	9	9	6	3	4	7	8	7	9	9	8	7	9	9	6	2	2	3	5
P13010	P13010	X-ray repair cross-complementing protein 5	XRCC5	26	26	26	44.8	44.8	44.8	82.704	0	193.61	336670	257	26	26	26	1				10	8	12	7	12	13	17	13	16	17	17	14	10	8	12	7	12	13	17	13	16	17	17	14	10	8	12	7
Q99798	Q99798	Aconitate hydratase, mitochondrial	ACO2	31	31	31	50.4	50.4	50.4	85.424	0	280.41	335190	217	31	31	31	1				13	10	9	13	10	14	23	18	13	21	14	17	13	10	9	13	10	14	23	18	13	21	14	17	13	10	9	13
P53634	P53634	Dipeptidyl peptidase 1;Dipeptidyl peptidase 1 exclusion domain chain;Dipeptidyl peptidase 1 heavy chain;Dipeptidyl peptidase 1 light chain	CTSC	9	9	9	25.3	25.3	25.3	51.853	0	147.2	335080	204	9	9	9	1				9	9	6	6	7	8	8	7	6	7	7	9	9	9	6	6	7	8	8	7	6	7	7	9	9	9	6	6
P02792	P02792	Ferritin light chain	FTL	7	7	7	46.3	46.3	46.3	20.019	0	82.573	334660	167	7	7	7	1				6	6	5	3	5	4	3	5	4	0	5	4	6	6	5	3	5	4	3	5	4	0	5	4	6	6	5	3
P62879	P62879	Guanine nucleotide-binding protein G(I)/G(S)/G(T) subunit beta-2	GNB2	13	8	5	57.1	38.8	30.9	37.331	0	190.82	333860	164	13	8	5	1				12	8	10	9	10	10	11	12	11	10	9	11	8	4	6	4	6	6	7	7	7	6	5	6	5	2	4	2
P15559	P15559	NAD(P)H dehydrogenase [quinone] 1	NQO1	11	11	11	42	42	42	30.867	0	92.414	333640	129	11	11	11	1				5	4	8	4	4	0	3	7	7	10	6	2	5	4	8	4	4	0	3	7	7	10	6	2	5	4	8	4
P20020;Q16720	P20020	Plasma membrane calcium-transporting ATPase 1	ATP2B1	28	28	17	30.1	30.1	19.3	134.68	0	201.36	333600	189	NaN	NaN	NaN	2				18	13	16	11	12	11	11	11	8	10	9	16	18	13	16	11	12	11	11	11	8	10	9	16	10	7	10	3
P26640	P26640	Valine--tRNA ligase	VARS	36	36	36	36.9	36.9	36.9	140.47	0	187.91	333450	255	36	36	36	1				22	16	19	16	15	18	17	21	24	18	17	16	22	16	19	16	15	18	17	21	24	18	17	16	22	16	19	16
P84098	P84098	60S ribosomal protein L19	RPL19	6	6	6	23	23	23	23.466	0	128.22	332700	81	6	6	6	1				3	2	3	4	3	3	3	3	4	3	5	3	3	2	3	4	3	3	3	3	4	3	5	3	3	2	3	4
Q99714	Q99714	3-hydroxyacyl-CoA dehydrogenase type-2	HSD17B10	14	14	14	88.9	88.9	88.9	26.923	0	155.44	330810	182	14	14	14	1				9	7	9	8	7	6	11	11	11	13	9	11	9	7	9	8	7	6	11	11	11	13	9	11	9	7	9	8
P62333	P62333	26S protease regulatory subunit 10B	PSMC6	16	16	16	57.6	57.6	57.6	44.172	0	175.4	330660	268	16	16	16	1				14	12	14	10	11	12	12	12	10	11	14	15	14	12	14	10	11	12	12	12	10	11	14	15	14	12	14	10
O00469	O00469	Procollagen-lysine,2-oxoglutarate 5-dioxygenase 2	PLOD2	24	24	24	39.8	39.8	39.8	84.685	0	125.79	329170	183	24	24	24	1				19	12	17	8	20	6	19	7	10	8	16	2	19	12	17	8	20	6	19	7	10	8	16	2	19	12	17	8
P28482	P28482	Mitogen-activated protein kinase 1	MAPK1	17	17	12	49.7	49.7	36.7	41.389	0	80.244	328410	195	17	17	12	1				7	8	11	8	11	9	11	10	12	9	10	13	7	8	11	8	11	9	11	10	12	9	10	13	6	7	8	6
O75368	O75368	SH3 domain-binding glutamic acid-rich-like protein	SH3BGRL	8	8	8	71.1	71.1	71.1	12.774	0	95.77	325690	179	8	8	8	1				8	6	7	7	7	7	7	5	6	7	7	7	8	6	7	7	7	7	7	5	6	7	7	7	8	6	7	7
P09486	P09486	SPARC	SPARC	14	14	14	56.4	56.4	56.4	34.632	0	148.73	324360	169	14	14	14	1				4	8	9	10	12	4	9	7	6	12	9	2	4	8	9	10	12	4	9	7	6	12	9	2	4	8	9	10
O95336	O95336	6-phosphogluconolactonase	PGLS	13	13	13	81.4	81.4	81.4	27.547	0	102.46	323510	188	13	13	13	1				8	9	10	6	9	8	9	8	11	10	11	10	8	9	10	6	9	8	9	8	11	10	11	10	8	9	10	6
Q9UQ80	Q9UQ80	Proliferation-associated protein 2G4	PA2G4	20	20	20	53.6	53.6	53.6	43.786	0	124.85	322150	268	20	20	20	1				10	9	11	12	12	14	13	11	13	15	14	15	10	9	11	12	12	14	13	11	13	15	14	15	10	9	11	12
O14579	O14579	Coatomer subunit epsilon	COPE	12	12	12	56.5	56.5	56.5	34.482	0	187.91	320420	188	12	12	12	1				10	9	9	7	8	8	10	10	7	8	6	9	10	9	9	7	8	8	10	10	7	8	6	9	10	9	9	7
P42785	P42785	Lysosomal Pro-X carboxypeptidase	PRCP	13	13	13	38.5	38.5	38.5	55.799	0	99.859	319800	122	13	13	13	1				11	9	7	6	2	7	10	4	6	8	3	6	11	9	7	6	2	7	10	4	6	8	3	6	11	9	7	6
P13473	P13473	Lysosome-associated membrane glycoprotein 2	LAMP2	4	4	4	9.3	9.3	9.3	44.96	0	59.839	318900	178	4	4	4	1				3	3	3	3	3	3	3	4	3	4	4	4	3	3	3	3	3	3	3	4	3	4	4	4	3	3	3	3
P46977	P46977	Dolichyl-diphosphooligosaccharide--protein glycosyltransferase subunit STT3A	STT3A	12	12	11	19.6	19.6	18.6	80.529	0	49.254	318500	199	12	12	11	1				10	8	8	10	8	5	9	10	9	9	7	6	10	8	8	10	8	5	9	10	9	9	7	6	9	7	7	9
P07741	P07741	Adenine phosphoribosyltransferase	APRT	7	7	7	57.2	57.2	57.2	19.608	0	72.52	318310	162	7	7	7	1				7	7	5	6	7	6	6	6	7	6	5	6	7	7	5	6	7	6	6	6	7	6	5	6	7	7	5	6
Q9UHB6	Q9UHB6	LIM domain and actin-binding protein 1	LIMA1	21	21	21	41.1	41.1	41.1	85.225	0	162.98	317710	173	21	21	21	1				11	10	13	9	7	12	14	8	12	12	12	13	11	10	13	9	7	12	14	8	12	12	12	13	11	10	13	9
P31150	P31150	Rab GDP dissociation inhibitor alpha	GDI1	28	18	18	68.9	47.4	47.4	50.582	0	215.97	317440	227	28	18	18	1				18	23	21	20	19	17	22	23	21	21	22	21	9	14	13	11	10	9	13	14	13	12	12	12	9	14	13	11
P17980	P17980	26S protease regulatory subunit 6A	PSMC3	19	19	19	57.4	57.4	57.4	49.203	0	173.28	317220	289	19	19	19	1				13	11	10	9	11	14	14	14	12	12	13	14	13	11	10	9	11	14	14	14	12	12	13	14	13	11	10	9
P28838	P28838	Cytosol aminopeptidase	LAP3	24	24	24	58.2	58.2	58.2	56.166	0	323.31	317140	253	24	24	24	1				18	16	14	14	12	14	21	21	16	13	15	14	18	16	14	14	12	14	21	21	16	13	15	14	18	16	14	14
Q9UNX3;P61254	Q9UNX3;P61254	60S ribosomal protein L26-like 1;60S ribosomal protein L26	RPL26L1;RPL26	6	6	6	32.4	32.4	32.4	17.256	0	20.418	316380	134	NaN	NaN	NaN	2				4	5	5	4	4	2	5	4	5	5	5	5	4	5	5	4	4	2	5	4	5	5	5	5	4	5	5	4
P30626	P30626	Sorcin	SRI	11	11	11	66.2	66.2	66.2	21.676	0	133.1	316040	145	11	11	11	1				9	7	9	5	5	6	9	10	8	8	8	8	9	7	9	5	5	6	9	10	8	8	8	8	9	7	9	5
P35754	P35754	Glutaredoxin-1	GLRX	6	6	6	78.3	78.3	78.3	11.776	0	179.08	315750	115	6	6	6	1				5	6	3	6	5	3	2	6	5	5	6	5	5	6	3	6	5	3	2	6	5	5	6	5	5	6	3	6
P09496	P09496	Clathrin light chain A	CLTA	5	5	5	16.5	16.5	16.5	27.076	0	62.899	315450	103	5	5	5	1				4	4	4	5	3	4	3	5	4	3	2	4	4	4	4	5	3	4	3	5	4	3	2	4	4	4	4	5
P78559	P78559	Microtubule-associated protein 1A;MAP1A heavy chain;MAP1 light chain LC2	MAP1A	53	50	50	29.2	28.4	28.4	305.48	0	246.13	315220	257	53	50	50	1				21	33	17	27	18	22	23	29	13	19	22	20	19	30	15	25	15	19	20	26	11	18	20	17	19	30	15	25
Q8NBJ5	Q8NBJ5	Procollagen galactosyltransferase 1	COLGALT1	19	19	19	32.2	32.2	32.2	71.635	0	66.326	314740	132	19	19	19	1				9	8	10	8	13	9	10	9	15	9	9	8	9	8	10	8	13	9	10	9	15	9	9	8	9	8	10	8
Q9UBI6	Q9UBI6	Guanine nucleotide-binding protein G(I)/G(S)/G(O) subunit gamma-12	GNG12	4	4	4	54.2	54.2	54.2	8.0061	0	65.762	313940	69	4	4	4	1				2	3	4	3	3	3	2	3	3	3	4	3	2	3	4	3	3	3	2	3	3	3	4	3	2	3	4	3
P25789	P25789	Proteasome subunit alpha type-4	PSMA4	10	10	10	49.4	49.4	49.4	29.483	0	149.75	311970	195	10	10	10	1				7	6	7	8	6	7	6	9	9	6	7	8	7	6	7	8	6	7	6	9	9	6	7	8	7	6	7	8
Q9UNM6	Q9UNM6	26S proteasome non-ATPase regulatory subunit 13	PSMD13	18	18	18	56.6	56.6	56.6	42.945	0	98.032	311110	186	18	18	18	1				13	12	11	8	10	12	14	13	12	13	10	13	13	12	11	8	10	12	14	13	12	13	10	13	13	12	11	8
P62195;Q8NB90	P62195	26S protease regulatory subunit 8	PSMC5	21	21	21	55.7	55.7	55.7	45.626	0	199.76	310660	226	NaN	NaN	NaN	2				12	12	11	10	15	12	15	13	12	13	16	14	12	12	11	10	15	12	15	13	12	13	16	14	12	12	11	10
Q04637	Q04637	Eukaryotic translation initiation factor 4 gamma 1	EIF4G1	29	29	25	23	23	20.3	175.49	0	221.49	310390	246	29	29	25	1				14	11	18	12	18	14	21	21	18	17	18	14	14	11	18	12	18	14	21	21	18	17	18	14	12	9	15	11
Q9UEY8	Q9UEY8	Gamma-adducin	ADD3	22	22	22	36.7	36.7	36.7	79.154	0	152.05	309970	187	22	22	22	1				16	13	9	7	10	12	12	13	11	8	8	14	16	13	9	7	10	12	12	13	11	8	8	14	16	13	9	7
Q9BVK6	Q9BVK6	Transmembrane emp24 domain-containing protein 9	TMED9	7	7	6	30.6	30.6	30.6	27.277	0	231.89	309550	133	7	7	6	1				4	5	4	6	7	5	7	4	3	6	5	3	4	5	4	6	7	5	7	4	3	6	5	3	3	4	3	5
P62847	P62847	40S ribosomal protein S24	RPS24	4	4	4	34.6	34.6	34.6	15.423	0	23.106	309520	225	4	4	4	1				4	4	4	3	4	4	4	4	3	4	4	4	4	4	4	3	4	4	4	4	3	4	4	4	4	4	4	3
O75947	O75947	ATP synthase subunit d, mitochondrial	ATP5H	12	12	12	72	72	72	18.491	0	68.78	309000	203	12	12	12	1				6	7	5	6	7	6	7	9	7	9	7	7	6	7	5	6	7	6	7	9	7	9	7	7	6	7	5	6
P61970	P61970	Nuclear transport factor 2	NUTF2	6	6	6	89	89	89	14.478	0	116.34	308510	157	6	6	6	1				6	5	4	5	5	4	5	4	3	4	5	2	6	5	4	5	5	4	5	4	3	4	5	2	6	5	4	5
CON__P01966;P69905;P02008	CON__P01966			7	7	7	76.8	76.8	76.8	15.184	0	75.687	307500	87	NaN	NaN	NaN	3			+	6	7	2	5	4	3	3	2	2	5	3	5	6	7	2	5	4	3	3	2	2	5	3	5	6	7	2	5
Q9BSJ8	Q9BSJ8	Extended synaptotagmin-1	ESYT1	29	29	29	38.4	38.4	38.4	122.85	0	163.11	307120	287	29	29	29	1				19	17	19	15	14	18	16	14	21	17	17	13	19	17	19	15	14	18	16	14	21	17	17	13	19	17	19	15
O60568	O60568	Procollagen-lysine,2-oxoglutarate 5-dioxygenase 3	PLOD3	24	24	24	41.3	41.3	41.3	84.784	0	131.62	306010	246	24	24	24	1				13	10	15	13	14	17	20	14	21	20	19	11	13	10	15	13	14	17	20	14	21	20	19	11	13	10	15	13
Q96HE7;Q86YB8	Q96HE7	ERO1-like protein alpha	ERO1L	21	21	21	63.7	63.7	63.7	54.392	0	257.46	305970	198	NaN	NaN	NaN	2				19	13	15	11	12	10	13	9	11	12	7	10	19	13	15	11	12	10	13	9	11	12	7	10	19	13	15	11
P20810	P20810	Calpastatin	CAST	23	23	23	49.7	49.7	49.7	76.572	0	283.97	303700	213	23	23	23	1				8	8	7	11	10	15	18	8	10	13	14	13	8	8	7	11	10	15	18	8	10	13	14	13	8	8	7	11
REV__Q9UI15	REV__Q9UI15			1	1	1	0	0	0	22.472	0.0073239	2.035	302960	6	1	1	1	1		+		0	0	0	0	1	0	1	0	0	0	0	0	0	0	0	0	1	0	1	0	0	0	0	0	0	0	0	0
P50479	P50479	PDZ and LIM domain protein 4	PDLIM4	14	14	14	63.6	63.6	63.6	35.398	0	117.13	301280	145	14	14	14	1				9	10	9	10	6	10	9	9	5	10	9	4	9	10	9	10	6	10	9	9	5	10	9	4	9	10	9	10
Q02952	Q02952	A-kinase anchor protein 12	AKAP12	44	44	44	40.9	40.9	40.9	191.48	0	323.31	298050	204	44	44	44	1				27	25	2	20	12	9	9	24	8	16	11	19	27	25	2	20	12	9	9	24	8	16	11	19	27	25	2	20
Q92734	Q92734	Protein TFG	TFG	11	11	11	35.5	35.5	35.5	43.447	0	176.94	297130	145	11	11	11	1				10	5	7	7	6	5	7	7	7	7	6	5	10	5	7	7	6	5	7	7	7	7	6	5	10	5	7	7
Q92597	Q92597	Protein NDRG1	NDRG1	11	11	11	54.3	54.3	54.3	42.835	0	143.01	295560	143	11	11	11	1				10	10	5	5	7	7	3	6	6	5	5	8	10	10	5	5	7	7	3	6	6	5	5	8	10	10	5	5
P09601	P09601	Heme oxygenase 1	HMOX1	11	11	11	50.7	50.7	50.7	32.818	0	88.26	295360	113	11	11	11	1				9	6	8	7	7	8	8	3	5	5	9	3	9	6	8	7	7	8	8	3	5	5	9	3	9	6	8	7
P48735	P48735	Isocitrate dehydrogenase [NADP], mitochondrial	IDH2	20	20	19	48.2	48.2	48.2	50.909	0	54.553	294740	195	20	20	19	1				7	12	10	7	11	9	14	17	13	14	11	14	7	12	10	7	11	9	14	17	13	14	11	14	6	11	9	6
P62857	P62857	40S ribosomal protein S28	RPS28	2	2	2	30.4	30.4	30.4	7.8409	0	53.394	294640	122	2	2	2	1				2	2	2	1	2	2	2	2	2	2	2	2	2	2	2	1	2	2	2	2	2	2	2	2	2	2	2	1
P60228	P60228	Eukaryotic translation initiation factor 3 subunit E	EIF3E	18	18	18	46.1	46.1	46.1	52.22	0	99.609	294560	206	18	18	18	1				15	11	10	13	10	13	12	13	15	11	13	11	15	11	10	13	10	13	12	13	15	11	13	11	15	11	10	13
O94925	O94925	Glutaminase kidney isoform, mitochondrial	GLS	22	22	22	46.8	46.8	46.8	73.46	0	305.61	294380	197	22	22	22	1				6	6	16	7	6	6	18	17	15	18	9	9	6	6	16	7	6	6	18	17	15	18	9	9	6	6	16	7
P60953;P17081;Q9H4E5	P60953	Cell division control protein 42 homolog	CDC42	7	6	6	39.3	33.5	33.5	21.258	0	63.335	293670	104	NaN	NaN	NaN	3				5	4	4	4	3	4	6	6	6	5	4	5	4	3	3	3	2	3	5	5	5	4	3	4	4	3	3	3
Q9NVJ2	Q9NVJ2	ADP-ribosylation factor-like protein 8B	ARL8B	8	8	4	47.8	47.8	17.2	21.539	0	61.731	293110	137	8	8	4	1				7	6	7	6	4	5	7	5	4	3	5	5	7	6	7	6	4	5	7	5	4	3	5	5	3	4	4	4
P21964	P21964	Catechol O-methyltransferase	COMT	11	11	11	48	48	48	30.037	0	196.17	292890	187	11	11	11	1				9	9	7	8	7	7	7	6	8	8	6	5	9	9	7	8	7	7	7	6	8	8	6	5	9	9	7	8
P46779	P46779	60S ribosomal protein L28	RPL28	4	4	4	29.2	29.2	29.2	15.747	0	30.46	292010	110	4	4	4	1				3	4	4	4	4	4	4	3	4	4	4	3	3	4	4	4	4	4	4	3	4	4	4	3	3	4	4	4
P36957	P36957	Dihydrolipoyllysine-residue succinyltransferase component of 2-oxoglutarate dehydrogenase complex, mitochondrial	DLST	8	8	8	23.4	23.4	23.4	48.755	0	126.72	291860	132	8	8	8	1				2	4	5	7	6	7	8	7	8	8	7	7	2	4	5	7	6	7	8	7	8	8	7	7	2	4	5	7
Q9H4M9	Q9H4M9	EH domain-containing protein 1	EHD1	26	25	17	62.5	60.9	42.3	60.626	0	243.69	290380	236	26	25	17	1				17	15	8	13	14	13	16	20	13	18	15	15	16	14	8	12	13	12	16	20	13	18	14	14	12	11	6	8
P38159;Q96E39;O75526;Q8N7X1	P38159;Q96E39	RNA-binding motif protein, X chromosome;RNA-binding motif protein, X chromosome, N-terminally processed;RNA binding motif protein, X-linked-like-1	RBMX;RBMXL1	10	10	10	27.4	27.4	27.4	42.331	0	92.307	289990	147	NaN	NaN	NaN	4				8	6	7	5	7	4	7	6	7	7	10	9	8	6	7	5	7	4	7	6	7	7	10	9	8	6	7	5
Q9P2J5	Q9P2J5	Leucine--tRNA ligase, cytoplasmic	LARS	35	35	35	36.1	36.1	36.1	134.46	0	160.03	289470	262	35	35	35	1				17	13	18	13	17	17	18	16	24	21	16	15	17	13	18	13	17	17	18	16	24	21	16	15	17	13	18	13
P42766	P42766	60S ribosomal protein L35	RPL35	3	3	3	18.7	18.7	18.7	14.551	0	80.155	289320	39	3	3	3	1				1	1	2	1	3	3	2	1	2	2	2	2	1	1	2	1	3	3	2	1	2	2	2	2	1	1	2	1
P10620	P10620	Microsomal glutathione S-transferase 1	MGST1	5	5	5	30.3	30.3	30.3	17.598	0	92.02	288290	124	5	5	5	1				4	5	4	3	5	4	4	5	5	3	4	4	4	5	4	3	5	4	4	5	5	3	4	4	4	5	4	3
P62913	P62913	60S ribosomal protein L11	RPL11	4	4	4	24.2	24.2	24.2	20.252	0	73.896	286340	81	4	4	4	1				2	2	3	2	2	3	3	2	4	2	3	1	2	2	3	2	2	3	3	2	4	2	3	1	2	2	3	2
Q16643	Q16643	Drebrin	DBN1	15	15	15	39.3	39.3	39.3	71.428	0	151.85	285910	151	15	15	15	1				5	9	11	9	11	11	10	10	8	11	11	6	5	9	11	9	11	11	10	10	8	11	11	6	5	9	11	9
P46782	P46782	40S ribosomal protein S5;40S ribosomal protein S5, N-terminally processed	RPS5	9	9	9	46.1	46.1	46.1	22.876	0	106.21	284550	206	9	9	9	1				6	8	7	6	6	7	7	7	7	6	6	6	6	8	7	6	6	7	7	7	7	6	6	6	6	8	7	6
Q13561	Q13561	Dynactin subunit 2	DCTN2	17	17	17	54.4	54.4	54.4	44.23	0	187.95	284050	181	17	17	17	1				11	12	8	7	10	8	11	10	8	9	8	12	11	12	8	7	10	8	11	10	8	9	8	12	11	12	8	7
REV__Q5JTH9	REV__Q5JTH9			1	1	1	0	0	0	143.7	1	-2	283930	2	1	1	1	1	+	+		0	0	0	0	1	0	1	0	0	0	0	0	0	0	0	0	1	0	1	0	0	0	0	0	0	0	0	0
Q16678	Q16678	Cytochrome P450 1B1	CYP1B1	21	21	21	52.3	52.3	52.3	60.845	0	180.15	283810	176	21	21	21	1				13	9	6	11	7	16	9	9	7	7	8	13	13	9	6	11	7	16	9	9	7	7	8	13	13	9	6	11
P61619;Q9H9S3	P61619	Protein transport protein Sec61 subunit alpha isoform 1	SEC61A1	9	9	9	22.7	22.7	22.7	52.264	0	48.06	283340	120	NaN	NaN	NaN	2				6	6	7	5	6	4	5	8	8	7	7	7	6	6	7	5	6	4	5	8	8	7	7	7	6	6	7	5
P19623	P19623	Spermidine synthase	SRM	14	14	14	63.2	63.2	63.2	33.824	0	160.34	282930	195	14	14	14	1				8	9	6	10	6	8	9	7	6	7	7	7	8	9	6	10	6	8	9	7	6	7	7	7	8	9	6	10
P09429;B2RPK0	P09429	High mobility group protein B1	HMGB1	7	7	6	28.4	28.4	22.8	24.893	0	152.08	281870	91	NaN	NaN	NaN	2				5	5	3	2	2	4	4	4	6	5	7	4	5	5	3	2	2	4	4	4	6	5	7	4	4	5	2	1
Q15746	Q15746	Myosin light chain kinase, smooth muscle;Myosin light chain kinase, smooth muscle, deglutamylated form	MYLK	33	33	33	22.2	22.2	22.2	210.71	0	135.39	281520	211	33	33	33	1				14	24	21	9	7	13	17	14	11	10	4	8	14	24	21	9	7	13	17	14	11	10	4	8	14	24	21	9
Q9Y277	Q9Y277	Voltage-dependent anion-selective channel protein 3	VDAC3	9	9	9	38.9	38.9	38.9	30.658	0	67.653	280340	110	9	9	9	1				7	6	7	4	2	4	7	7	7	6	5	7	7	6	7	4	2	4	7	7	7	6	5	7	7	6	7	4
P54136	P54136	Arginine--tRNA ligase, cytoplasmic	RARS	27	27	27	50.3	50.3	50.3	75.378	0	116.35	280240	244	27	27	27	1				16	15	16	13	16	12	19	20	17	13	16	11	16	15	16	13	16	12	19	20	17	13	16	11	16	15	16	13
Q9Y617	Q9Y617	Phosphoserine aminotransferase	PSAT1	15	15	15	52.4	52.4	52.4	40.422	0	90.318	280020	155	15	15	15	1				6	1	11	8	14	7	8	3	12	15	10	4	6	1	11	8	14	7	8	3	12	15	10	4	6	1	11	8
P42330;P17516	P42330	Aldo-keto reductase family 1 member C3	AKR1C3	17	10	10	64.1	46.4	46.4	36.853	0	151.13	279960	165	NaN	NaN	NaN	2				13	14	12	10	9	9	13	16	13	10	12	12	7	8	6	4	3	5	6	9	6	6	6	5	7	8	6	4
P54920;Q9H115	P54920	Alpha-soluble NSF attachment protein	NAPA	17	17	17	67.1	67.1	67.1	33.232	0	169.31	279520	213	NaN	NaN	NaN	2				9	9	12	15	10	8	12	10	13	9	13	8	9	9	12	15	10	8	12	10	13	9	13	8	9	9	12	15
P43243	P43243	Matrin-3	MATR3	20	20	20	33.5	33.5	33.5	94.622	0	217.28	278980	188	20	20	20	1				11	6	11	9	10	7	13	13	15	12	14	13	11	6	11	9	10	7	13	13	15	12	14	13	11	6	11	9
P30533	P30533	Alpha-2-macroglobulin receptor-associated protein	LRPAP1	13	13	13	35	35	35	41.465	0	95.003	278870	126	13	13	13	1				11	6	8	7	7	7	8	9	10	8	7	7	11	6	8	7	7	7	8	9	10	8	7	7	11	6	8	7
P09960	P09960	Leukotriene A-4 hydrolase	LTA4H	22	22	22	46.6	46.6	46.6	69.284	0	115.43	278860	227	22	22	22	1				15	12	9	14	10	15	15	12	11	14	12	16	15	12	9	14	10	15	15	12	11	14	12	16	15	12	9	14
P54289	P54289	Voltage-dependent calcium channel subunit alpha-2/delta-1;Voltage-dependent calcium channel subunit alpha-2-1;Voltage-dependent calcium channel subunit delta-1	CACNA2D1	28	28	27	30.8	30.8	30.8	124.57	0	233.69	278770	205	28	28	27	1				22	11	9	17	21	20	11	9	10	10	13	16	22	11	9	17	21	20	11	9	10	10	13	16	21	11	9	17
Q15008	Q15008	26S proteasome non-ATPase regulatory subunit 6	PSMD6	20	20	20	49.1	49.1	49.1	45.531	0	65.415	278340	181	20	20	20	1				12	13	10	9	12	9	12	14	14	13	13	10	12	13	10	9	12	9	12	14	14	13	13	10	12	13	10	9
O94855	O94855	Protein transport protein Sec24D	SEC24D	24	24	23	32	32	30.6	113.01	0	181.96	277730	207	24	24	23	1				16	13	14	13	14	8	17	12	13	13	15	12	16	13	14	13	14	8	17	12	13	13	15	12	15	12	13	13
P16401	P16401	Histone H1.5	HIST1H1B	5	5	5	21.7	21.7	21.7	22.58	0	55.049	275100	88	5	5	5	1				3	2	3	1	3	4	4	3	4	4	5	4	3	2	3	1	3	4	4	3	4	4	5	4	3	2	3	1
P63167	P63167	Dynein light chain 1, cytoplasmic	DYNLL1	4	4	1	50.6	50.6	24.7	10.366	0	117.09	274010	92	4	4	1	1				4	3	3	3	4	4	3	4	3	4	4	4	4	3	3	3	4	4	3	4	3	4	4	4	1	1	1	1
Q13501	Q13501	Sequestosome-1	SQSTM1	15	15	15	64.8	64.8	64.8	47.687	0	323.31	273990	153	15	15	15	1				9	4	12	12	12	7	6	6	11	6	8	6	9	4	12	12	12	7	6	6	11	6	8	6	9	4	12	12
P55145	P55145	Mesencephalic astrocyte-derived neurotrophic factor	MANF	10	10	10	46.7	46.7	46.7	20.7	0	52.5	272840	174	10	10	10	1				8	7	7	8	5	6	6	6	7	5	7	5	8	7	7	8	5	6	6	6	7	5	7	5	8	7	7	8
P35221;Q9UI47	P35221	Catenin alpha-1	CTNNA1	33	33	25	58.7	58.7	48.5	100.07	0	189.41	272820	210	NaN	NaN	NaN	2				16	17	21	16	15	8	16	19	19	22	13	13	16	17	21	16	15	8	16	19	19	22	13	13	11	14	19	11
P35555	P35555	Fibrillin-1	FBN1	55	55	53	28.3	28.3	27.6	312.24	0	323.31	272340	241	55	55	53	1				28	37	36	11	22	15	21	20	18	21	22	6	28	37	36	11	22	15	21	20	18	21	22	6	26	35	34	10
Q9NRV9	Q9NRV9	Heme-binding protein 1	HEBP1	9	9	9	64	64	64	21.097	0	118.53	271650	114	9	9	9	1				6	4	6	6	3	5	6	5	8	6	5	7	6	4	6	6	3	5	6	5	8	6	5	7	6	4	6	6
P61421	P61421	V-type proton ATPase subunit d 1	ATP6V0D1	11	11	11	42.7	42.7	42.7	40.329	0	157.65	271610	161	11	11	11	1				10	10	8	9	8	8	8	10	8	6	10	7	10	10	8	9	8	8	8	10	8	6	10	7	10	10	8	9
Q16543	Q16543	Hsp90 co-chaperone Cdc37;Hsp90 co-chaperone Cdc37, N-terminally processed	CDC37	9	9	9	29.9	29.9	29.9	44.468	0	90.643	270420	166	9	9	9	1				6	6	8	8	8	8	6	6	4	8	9	6	6	6	8	8	8	8	6	6	4	8	9	6	6	6	8	8
Q03252	Q03252	Lamin-B2	LMNB2	22	21	21	36.5	35.2	35.2	69.948	0	111.33	268650	147	22	21	21	1				14	7	10	9	12	8	10	11	12	15	14	16	13	6	9	8	11	7	9	10	11	14	13	15	13	6	9	8
P36542	P36542	ATP synthase subunit gamma, mitochondrial	ATP5C1	8	8	8	28.9	28.9	28.9	32.996	0	20.514	268630	126	8	8	8	1				5	5	5	5	5	7	7	5	5	6	5	7	5	5	5	5	5	7	7	5	5	6	5	7	5	5	5	5
Q70UQ0	Q70UQ0	Inhibitor of nuclear factor kappa-B kinase-interacting protein	IKBIP	14	14	14	38.6	38.6	38.6	39.309	0	117.72	268230	159	14	14	14	1				9	8	7	12	11	6	9	6	9	10	9	8	9	8	7	12	11	6	9	6	9	10	9	8	9	8	7	12
P61163	P61163	Alpha-centractin	ACTR1A	13	13	5	47.9	47.9	25.3	42.613	0	101.93	267720	201	13	13	5	1				10	10	9	8	8	7	9	11	10	8	6	7	10	10	9	8	8	7	9	11	10	8	6	7	5	4	5	3
P50914	P50914	60S ribosomal protein L14	RPL14	4	4	4	20.9	20.9	20.9	23.432	0	54.335	266860	83	4	4	4	1				3	3	4	4	4	3	4	4	4	4	4	4	3	3	4	4	4	3	4	4	4	4	4	4	3	3	4	4
Q13418	Q13418	Integrin-linked protein kinase	ILK	17	17	17	45.6	45.6	45.6	51.419	0	66.964	266760	219	17	17	17	1				9	9	15	10	13	11	10	13	10	12	11	13	9	9	15	10	13	11	10	13	10	12	11	13	9	9	15	10
Q9Y3F4	Q9Y3F4	Serine-threonine kinase receptor-associated protein	STRAP	16	16	16	62.6	62.6	62.6	38.438	0	157.41	266690	144	16	16	16	1				11	9	7	8	10	8	10	9	9	13	11	5	11	9	7	8	10	8	10	9	9	13	11	5	11	9	7	8
P17858	P17858	ATP-dependent 6-phosphofructokinase, liver type	PFKL	23	20	19	42.8	38.2	37.1	85.018	0	114.68	266490	141	23	20	19	1				18	14	14	12	8	13	8	14	9	10	11	12	15	12	13	9	8	11	7	12	7	8	10	12	15	12	13	9
P28074	P28074	Proteasome subunit beta type-5	PSMB5	10	10	10	47.9	47.9	47.9	28.48	0	48.113	265110	111	10	10	10	1				5	6	7	4	6	7	7	7	6	7	6	7	5	6	7	4	6	7	7	7	6	7	6	7	5	6	7	4
REV__O43324	REV__O43324			1	1	1	0	0	0	19.81	0.0062182	2.0884	264020	9	1	1	1	1		+		0	1	0	0	0	0	0	0	0	0	0	0	0	1	0	0	0	0	0	0	0	0	0	0	0	1	0	0
O95394	O95394	Phosphoacetylglucosamine mutase	PGM3	20	20	20	49.8	49.8	49.8	59.851	0	76.378	263120	212	20	20	20	1				10	11	13	14	14	10	13	11	9	13	11	10	10	11	13	14	14	10	13	11	9	13	11	10	10	11	13	14
P04181	P04181	Ornithine aminotransferase, mitochondrial;Ornithine aminotransferase, hepatic form;Ornithine aminotransferase, renal form	OAT	17	17	17	60.6	60.6	60.6	48.534	0	105.53	262800	161	17	17	17	1				9	4	10	8	7	6	13	11	8	13	13	12	9	4	10	8	7	6	13	11	8	13	13	12	9	4	10	8
Q99733	Q99733	Nucleosome assembly protein 1-like 4	NAP1L4	11	11	9	38.9	38.9	36	42.823	0	137.34	261920	122	11	11	9	1				6	3	8	8	8	8	8	6	6	8	6	5	6	3	8	8	8	8	8	6	6	8	6	5	5	2	6	7
P45974;Q92995	P45974	Ubiquitin carboxyl-terminal hydrolase 5	USP5	27	27	27	43.7	43.7	43.7	95.785	0	248.13	261380	225	NaN	NaN	NaN	2				14	16	14	10	8	11	15	15	12	14	15	13	14	16	14	10	8	11	15	15	12	14	15	13	14	16	14	10
O00571;Q9NQI0	O00571	ATP-dependent RNA helicase DDX3X	DDX3X	22	21	4	40.6	39	8.8	73.243	0	107.47	261310	167	NaN	NaN	NaN	2				14	10	11	14	14	9	12	14	14	16	13	12	13	9	10	13	13	8	11	13	13	15	12	11	4	3	3	3
P20700	P20700	Lamin-B1	LMNB1	21	20	20	44.9	43.5	43.5	66.408	0	189.21	260470	163	21	20	20	1				10	4	11	4	8	8	13	11	15	16	13	13	9	3	10	3	7	7	12	10	14	15	12	12	9	3	10	3
Q9UL46	Q9UL46	Proteasome activator complex subunit 2	PSME2	13	13	13	65.3	65.3	65.3	27.401	0	174.99	260160	167	13	13	13	1				7	8	6	7	8	7	9	10	6	2	7	9	7	8	6	7	8	7	9	10	6	2	7	9	7	8	6	7
P07954	P07954	Fumarate hydratase, mitochondrial	FH	16	16	16	39.4	39.4	39.4	54.636	0	186.76	260060	144	16	16	16	1				7	6	8	8	9	11	9	9	11	13	13	11	7	6	8	8	9	11	9	9	11	13	13	11	7	6	8	8
Q9Y281	Q9Y281	Cofilin-2	CFL2	11	7	7	61.4	42.8	42.8	18.736	0	52.296	258870	128	11	7	7	1				8	10	8	9	8	9	10	8	5	7	8	6	6	6	6	5	5	6	6	5	3	4	5	3	6	6	6	5
O94905	O94905	Erlin-2	ERLIN2	16	16	14	58.1	58.1	54.6	37.839	0	70.042	258340	162	16	16	14	1				9	11	10	13	8	10	11	11	9	10	11	12	9	11	10	13	8	10	11	11	9	10	11	12	7	9	8	11
Q562R1	Q562R1	Beta-actin-like protein 2	ACTBL2	6	2	2	21.3	10.4	10.4	42.003	0	6.1167	256840	36	6	2	2	1				5	5	4	4	4	4	4	3	3	5	6	5	1	1	1	1	1	1	1	0	0	1	2	1	1	1	1	1
P11717	P11717	Cation-independent mannose-6-phosphate receptor	IGF2R	44	44	44	25.3	25.3	25.3	274.37	0	244.36	256490	223	44	44	44	1				21	15	17	13	13	12	18	15	26	13	27	12	21	15	17	13	13	12	18	15	26	13	27	12	21	15	17	13
P31930	P31930	Cytochrome b-c1 complex subunit 1, mitochondrial	UQCRC1	16	16	16	50.8	50.8	50.8	52.645	0	176.17	256170	177	16	16	16	1				13	7	8	11	6	12	10	10	10	12	8	12	13	7	8	11	6	12	10	10	10	12	8	12	13	7	8	11
Q8N257;Q16778;P33778;P23527;P06899;Q6DRA6;Q6DN03	Q8N257;Q16778;P33778;P23527;P06899;Q6DRA6;Q6DN03	Histone H2B type 3-B;Histone H2B type 2-E;Histone H2B type 1-B;Histone H2B type 1-O;Histone H2B type 1-J;Putative histone H2B type 2-D;Putative histone H2B type 2-C	HIST3H2BB;HIST2H2BE;HIST1H2BB;HIST1H2BO;HIST1H2BJ;HIST2H2BD;HIST2H2BC	4	2	2	27	7.9	7.9	13.908	0.00032185	3.5527	255900	29	NaN	NaN	NaN	7				3	3	4	2	3	3	3	4	4	4	4	3	1	1	2	0	1	2	1	2	2	2	2	1	1	1	2	0
Q14554	Q14554	Protein disulfide-isomerase A5	PDIA5	23	23	23	60.7	60.7	60.7	59.594	0	136.47	255790	127	23	23	23	1				13	8	11	4	10	6	13	8	10	13	11	8	13	8	11	4	10	6	13	8	10	13	11	8	13	8	11	4
Q96CX2;Q68DU8;Q6ZWB6	Q96CX2	BTB/POZ domain-containing protein KCTD12	KCTD12	14	14	14	42.5	42.5	42.5	35.7	0	115.22	255640	161	NaN	NaN	NaN	3				9	8	7	5	1	8	9	10	11	5	5	11	9	8	7	5	1	8	9	10	11	5	5	11	9	8	7	5
P22695	P22695	Cytochrome b-c1 complex subunit 2, mitochondrial	UQCRC2	13	13	13	40.4	40.4	40.4	48.442	0	193.4	254630	129	13	13	13	1				8	5	6	7	6	8	9	11	10	10	8	13	8	5	6	7	6	8	9	11	10	10	8	13	8	5	6	7
Q02543	Q02543	60S ribosomal protein L18a	RPL18A	7	7	7	35.2	35.2	35.2	20.762	0	151.84	253150	139	7	7	7	1				5	6	4	7	5	4	4	5	6	5	6	5	5	6	4	7	5	4	4	5	6	5	6	5	5	6	4	7
Q13283	Q13283	Ras GTPase-activating protein-binding protein 1	G3BP1	15	15	12	42.1	42.1	39.3	52.164	0	94.731	253060	164	15	15	12	1				8	6	12	7	10	9	9	9	10	11	11	10	8	6	12	7	10	9	9	9	10	11	11	10	7	5	10	6
P13804	P13804	Electron transfer flavoprotein subunit alpha, mitochondrial	ETFA	13	13	13	60.1	60.1	60.1	35.079	0	103.93	252290	195	13	13	13	1				9	8	4	7	9	9	10	9	9	11	9	11	9	8	4	7	9	9	10	9	9	11	9	11	9	8	4	7
Q15056	Q15056	Eukaryotic translation initiation factor 4H	EIF4H	6	6	6	40.3	40.3	40.3	27.385	0	118.89	251980	117	6	6	6	1				6	5	3	5	6	4	5	5	4	5	6	6	6	5	3	5	6	4	5	5	4	5	6	6	6	5	3	5
P24844	P24844	Myosin regulatory light polypeptide 9	MYL9	11	5	5	62.8	29.7	29.7	19.827	0	256.95	251820	100	11	5	5	1				8	10	9	9	7	9	11	11	8	11	8	6	3	4	4	4	2	4	5	5	3	5	3	2	3	4	4	4
P50281;Q9Y5R2;P51511	P50281	Matrix metalloproteinase-14	MMP14	14	14	14	29.9	29.9	29.9	65.893	0	66.679	250670	159	NaN	NaN	NaN	3				5	7	12	6	9	8	4	9	10	6	10	3	5	7	12	6	9	8	4	9	10	6	10	3	5	7	12	6
P01033	P01033	Metalloproteinase inhibitor 1	TIMP1	8	8	8	57.5	57.5	57.5	23.171	0	98.696	250350	128	8	8	8	1				5	6	3	5	5	2	4	2	5	7	6	3	5	6	3	5	5	2	4	2	5	7	6	3	5	6	3	5
P61019;Q8WUD1	P61019;Q8WUD1	Ras-related protein Rab-2A;Ras-related protein Rab-2B	RAB2A;RAB2B	11	11	11	59.4	59.4	59.4	23.545	0	86.984	250030	195	NaN	NaN	NaN	2				8	7	10	9	10	9	10	8	8	10	9	7	8	7	10	9	10	9	10	8	8	10	9	7	8	7	10	9
P11233	P11233	Ras-related protein Ral-A	RALA	7	7	4	33.5	33.5	15	23.567	0	91.831	249480	120	7	7	4	1				7	5	6	4	4	4	5	6	4	5	6	4	7	5	6	4	4	4	5	6	4	5	6	4	4	4	3	2
Q9Y6N5	Q9Y6N5	Sulfide:quinone oxidoreductase, mitochondrial	SQRDL	19	19	19	45.1	45.1	45.1	49.96	0	153.14	249310	214	19	19	19	1				11	5	9	12	12	14	12	14	9	9	12	14	11	5	9	12	12	14	12	14	9	9	12	14	11	5	9	12
P27635;Q96L21	P27635	60S ribosomal protein L10	RPL10	7	7	7	37.4	37.4	37.4	24.604	0	152.39	247630	160	NaN	NaN	NaN	2				5	3	5	7	6	6	5	3	5	4	5	4	5	3	5	7	6	6	5	3	5	4	5	4	5	3	5	7
Q92598	Q92598	Heat shock protein 105 kDa	HSPH1	26	25	24	41.8	40.2	38.6	96.864	0	136.79	247500	220	26	25	24	1				17	17	14	11	14	14	17	19	14	16	16	10	16	16	13	10	13	13	16	18	13	15	15	9	15	15	13	10
Q9H4A4	Q9H4A4	Aminopeptidase B	RNPEP	26	26	26	55.1	55.1	55.1	72.595	0	116.79	246420	196	26	26	26	1				15	10	13	10	10	9	15	13	11	13	14	15	15	10	13	10	10	9	15	13	11	13	14	15	15	10	13	10
P49773	P49773	Histidine triad nucleotide-binding protein 1	HINT1	7	7	7	77.8	77.8	77.8	13.802	0	51.742	246080	106	7	7	7	1				4	4	3	2	4	4	6	5	5	4	4	3	4	4	3	2	4	4	6	5	5	4	4	3	4	4	3	2
P07711	P07711	Cathepsin L1;Cathepsin L1 heavy chain;Cathepsin L1 light chain	CTSL	6	6	6	24.9	24.9	24.9	37.564	0	76.949	245520	124	6	6	6	1				4	2	4	4	5	6	6	3	4	3	6	4	4	2	4	4	5	6	6	3	4	3	6	4	4	2	4	4
P10301	P10301	Ras-related protein R-Ras	RRAS	8	8	6	41.7	41.7	29.4	23.48	0	113.11	244490	130	8	8	6	1				7	8	6	4	5	6	3	7	7	5	4	6	7	8	6	4	5	6	3	7	7	5	4	6	5	6	4	3
Q12905	Q12905	Interleukin enhancer-binding factor 2	ILF2	10	10	10	42.6	42.6	42.6	43.062	0	100.5	243290	191	10	10	10	1				7	7	8	4	7	5	8	6	7	7	6	6	7	7	8	4	7	5	8	6	7	7	6	6	7	7	8	4
P51858	P51858	Hepatoma-derived growth factor	HDGF	13	13	13	65.4	65.4	65.4	26.788	0	99.891	242520	124	13	13	13	1				11	4	6	2	7	4	6	7	10	7	5	5	11	4	6	2	7	4	6	7	10	7	5	5	11	4	6	2
P18859	P18859	ATP synthase-coupling factor 6, mitochondrial	ATP5J	6	6	6	51.9	51.9	51.9	12.587	0	292.92	241600	86	6	6	6	1				4	4	4	4	4	5	5	5	5	3	5	6	4	4	4	4	4	5	5	5	5	3	5	6	4	4	4	4
P26885	P26885	Peptidyl-prolyl cis-trans isomerase FKBP2	FKBP2	5	5	5	46.5	46.5	46.5	15.649	0	53.527	241560	97	5	5	5	1				3	3	3	4	2	4	3	3	3	3	3	2	3	3	3	4	2	4	3	3	3	3	3	2	3	3	3	4
Q92896	Q92896	Golgi apparatus protein 1	GLG1	32	32	32	37.1	37.1	37.1	134.55	0	184.33	241370	206	32	32	32	1				8	12	10	12	16	19	18	11	18	17	14	15	8	12	10	12	16	19	18	11	18	17	14	15	8	12	10	12
O43396	O43396	Thioredoxin-like protein 1	TXNL1	14	14	14	58.5	58.5	58.5	32.251	0	151.74	241030	149	14	14	14	1				10	8	10	10	6	9	12	10	11	11	13	12	10	8	10	10	6	9	12	10	11	11	13	12	10	8	10	10
Q96KP4	Q96KP4	Cytosolic non-specific dipeptidase	CNDP2	18	18	18	56.4	56.4	56.4	52.878	0	128.51	240840	209	18	18	18	1				15	8	9	9	12	12	12	12	13	10	13	10	15	8	9	9	12	12	12	12	13	10	13	10	15	8	9	9
Q9Y230	Q9Y230	RuvB-like 2	RUVBL2	20	20	20	49.7	49.7	49.7	51.156	0	64.558	240350	175	20	20	20	1				11	11	8	7	10	13	14	12	12	14	12	13	11	11	8	7	10	13	14	12	12	14	12	13	11	11	8	7
Q00688	Q00688	Peptidyl-prolyl cis-trans isomerase FKBP3	FKBP3	9	9	9	34.4	34.4	34.4	25.177	0	42.399	239190	124	9	9	9	1				6	6	6	5	3	7	5	4	6	6	8	7	6	6	6	5	3	7	5	4	6	6	8	7	6	6	6	5
P05198	P05198	Eukaryotic translation initiation factor 2 subunit 1	EIF2S1	17	17	17	58.7	58.7	58.7	36.112	0	123.17	238700	153	17	17	17	1				11	9	10	8	6	8	11	10	10	9	10	9	11	9	10	8	6	8	11	10	10	9	10	9	11	9	10	8
Q9UJ70	Q9UJ70	N-acetyl-D-glucosamine kinase	NAGK	15	15	15	63.1	63.1	63.1	37.375	0	73.387	237980	162	15	15	15	1				8	10	9	9	10	7	10	12	9	9	6	6	8	10	9	9	10	7	10	12	9	9	6	6	8	10	9	9
P35237	P35237	Serpin B6	SERPINB6	16	16	15	59	59	56.9	42.621	0	149.77	237770	149	16	16	15	1				9	12	3	16	4	10	9	11	11	6	7	8	9	12	3	16	4	10	9	11	11	6	7	8	9	11	3	15
P60983;O60234	P60983	Glia maturation factor beta	GMFB	8	8	8	73.2	73.2	73.2	16.713	0	127.97	237370	116	NaN	NaN	NaN	2				6	5	4	4	5	5	7	6	5	6	5	4	6	5	4	4	5	5	7	6	5	6	5	4	6	5	4	4
P40429;Q6NVV1	P40429;Q6NVV1	60S ribosomal protein L13a;Putative 60S ribosomal protein L13a protein RPL13AP3	RPL13A;RPL13AP3	8	8	8	31	31	31	23.577	0	29.213	237190	154	NaN	NaN	NaN	2				4	2	6	5	5	5	5	5	6	6	4	5	4	2	6	5	5	5	5	5	6	6	4	5	4	2	6	5
P00403	P00403	Cytochrome c oxidase subunit 2	MT-CO2	5	5	5	27.8	27.8	27.8	25.565	0	29.817	236320	117	5	5	5	1				4	3	5	3	3	5	4	4	4	4	5	5	4	3	5	3	3	5	4	4	4	4	5	5	4	3	5	3
Q13509;Q9H4B7	Q13509	Tubulin beta-3 chain	TUBB3	23	7	7	66.4	34	34	50.432	0	123.62	234940	194	NaN	NaN	NaN	2				17	18	18	23	19	21	20	20	20	21	23	22	5	5	3	7	5	6	5	7	5	7	7	7	5	5	3	7
Q6S8J3	Q6S8J3	POTE ankyrin domain family member E	POTEE	10	1	0	9.3	0.7	0	121.36	1	-2	234930	22	10	1	0	1	+			9	9	9	9	9	9	9	9	9	9	8	10	1	1	1	1	1	1	1	1	1	1	1	1	0	0	0	0
Q8NC51	Q8NC51	Plasminogen activator inhibitor 1 RNA-binding protein	SERBP1	9	9	9	26.7	26.7	26.7	44.965	0	78.464	234540	130	9	9	9	1				5	4	5	5	5	5	6	5	6	7	5	5	5	4	5	5	5	5	6	5	6	7	5	5	5	4	5	5
Q3SY69	Q3SY69	Mitochondrial 10-formyltetrahydrofolate dehydrogenase	ALDH1L2	33	33	31	52.7	52.7	50.2	101.74	0	152.33	233640	181	33	33	31	1				1	2	11	12	16	11	23	9	15	25	12	14	1	2	11	12	16	11	23	9	15	25	12	14	1	2	9	10
P10606	P10606	Cytochrome c oxidase subunit 5B, mitochondrial	COX5B	5	5	5	29.5	29.5	29.5	13.696	0	17.405	233260	84	5	5	5	1				3	4	3	2	5	5	4	3	5	3	4	5	3	4	3	2	5	5	4	3	5	3	4	5	3	4	3	2
P43686	P43686	26S protease regulatory subunit 6B	PSMC4	14	14	14	48.3	48.3	48.3	47.366	0	98.392	232510	139	14	14	14	1				10	7	10	8	7	7	9	8	9	8	11	10	10	7	10	8	7	7	9	8	9	8	11	10	10	7	10	8
Q9UJU6	Q9UJU6	Drebrin-like protein	DBNL	13	13	13	40	40	40	48.207	0	198.61	232500	161	13	13	13	1				10	12	11	6	10	10	11	10	11	10	8	10	10	12	11	6	10	10	11	10	11	10	8	10	10	12	11	6
P62244	P62244	40S ribosomal protein S15a	RPS15A	5	5	5	36.2	36.2	36.2	14.839	0	27.434	231860	110	5	5	5	1				3	3	3	5	3	4	2	4	5	5	5	3	3	3	3	5	3	4	2	4	5	5	5	3	3	3	3	5
P42765	P42765	3-ketoacyl-CoA thiolase, mitochondrial	ACAA2	17	17	17	59.7	59.7	59.7	41.924	0	195.67	231610	133	17	17	17	1				9	6	4	5	7	9	12	10	6	7	9	14	9	6	4	5	7	9	12	10	6	7	9	14	9	6	4	5
Q96CW1	Q96CW1	AP-2 complex subunit mu	AP2M1	13	13	13	33.6	33.6	33.6	49.654	0	73.961	231320	181	13	13	13	1				9	8	11	10	8	9	8	11	8	10	7	8	9	8	11	10	8	9	8	11	8	10	7	8	9	8	11	10
O00203;Q13367	O00203	AP-3 complex subunit beta-1	AP3B1	19	19	19	22.5	22.5	22.5	121.32	0	88.107	231200	122	NaN	NaN	NaN	2				11	9	9	8	9	8	14	8	9	10	9	12	11	9	9	8	9	8	14	8	9	10	9	12	11	9	9	8
P55884	P55884	Eukaryotic translation initiation factor 3 subunit B	EIF3B	31	31	31	50.1	50.1	50.1	92.48	0	130.6	230860	195	31	31	31	1				18	13	11	11	14	17	17	15	14	19	13	15	18	13	11	11	14	17	17	15	14	19	13	15	18	13	11	11
P05091	P05091	Aldehyde dehydrogenase, mitochondrial	ALDH2	21	19	18	53.2	50.1	48.5	56.381	0	96.712	230690	192	21	19	18	1				10	12	8	9	9	10	15	18	14	16	10	14	9	11	7	9	9	10	14	16	13	15	10	12	9	11	7	9
P43307	P43307	Translocon-associated protein subunit alpha	SSR1	5	5	5	26.9	26.9	26.9	32.235	0	59.595	230340	157	5	5	5	1				5	4	4	5	4	3	3	3	4	3	3	3	5	4	4	5	4	3	3	3	4	3	3	3	5	4	4	5
P49591	P49591	Serine--tRNA ligase, cytoplasmic	SARS	15	15	15	40.3	40.3	40.3	58.777	0	189.11	230200	156	15	15	15	1				10	7	11	10	9	6	8	12	11	13	7	8	10	7	11	10	9	6	8	12	11	13	7	8	10	7	11	10
Q07866;Q6P597	Q07866	Kinesin light chain 1	KLC1	22	22	13	40.7	40.7	25	65.309	0	53.704	229330	151	NaN	NaN	NaN	2				11	11	7	10	13	11	10	12	14	10	12	12	11	11	7	10	13	11	10	12	14	10	12	12	8	6	5	5
Q9Y3B3	Q9Y3B3	Transmembrane emp24 domain-containing protein 7	TMED7	5	5	5	21	21	21	25.171	0	45.909	228030	104	5	5	5	1				4	4	4	5	4	3	3	4	4	3	4	3	4	4	4	5	4	3	3	4	4	3	4	3	4	4	4	5
O43242	O43242	26S proteasome non-ATPase regulatory subunit 3	PSMD3	24	24	24	46.3	46.3	46.3	60.977	0	162.04	227160	190	24	24	24	1				16	11	10	13	13	13	12	11	10	11	13	12	16	11	10	13	13	13	12	11	10	11	13	12	16	11	10	13
Q10588	Q10588	ADP-ribosyl cyclase/cyclic ADP-ribose hydrolase 2	BST1	8	8	8	36.2	36.2	36.2	35.724	0	113.81	226890	137	8	8	8	1				7	8	7	5	3	5	7	5	5	7	5	5	7	8	7	5	3	5	7	5	5	7	5	5	7	8	7	5
O75436	O75436	Vacuolar protein sorting-associated protein 26A	VPS26A	13	13	12	52	52	49.8	38.169	0	57.351	225930	152	13	13	12	1				11	8	9	8	4	7	9	10	8	4	6	9	11	8	9	8	4	7	9	10	8	4	6	9	10	7	8	8
Q14258	Q14258	E3 ubiquitin/ISG15 ligase TRIM25	TRIM25	23	23	23	49.5	49.5	49.5	70.973	0	134.42	225510	157	23	23	23	1				12	7	16	8	9	8	10	11	13	10	12	13	12	7	16	8	9	8	10	11	13	10	12	13	12	7	16	8
P58546	P58546	Myotrophin	MTPN	7	7	7	60.2	60.2	60.2	12.895	0	142.4	224720	90	7	7	7	1				2	2	1	3	3	3	3	3	3	2	6	2	2	2	1	3	3	3	3	3	3	2	6	2	2	2	1	3
Q13596	Q13596	Sorting nexin-1	SNX1	18	18	16	37.2	37.2	33.1	59.069	0	110.59	224450	156	18	18	16	1				15	7	11	9	11	8	10	10	10	14	12	13	15	7	11	9	11	8	10	10	10	14	12	13	13	6	10	7
CON__Q3SX09;CON__P02070;P68871;P02042;P69892;P69891;P02100	CON__Q3SX09			13	13	13	61.7	61.7	61.7	22.06	0	130.58	223310	130	NaN	NaN	NaN	7			+	9	10	6	8	6	7	4	8	3	6	5	7	9	10	6	8	6	7	4	8	3	6	5	7	9	10	6	8
O00764	O00764	Pyridoxal kinase	PDXK	12	12	12	42.9	42.9	42.9	35.102	0	58.223	222400	85	12	12	12	1				9	5	5	7	5	3	8	7	7	8	6	6	9	5	5	7	5	3	8	7	7	8	6	6	9	5	5	7
P11177	P11177	Pyruvate dehydrogenase E1 component subunit beta, mitochondrial	PDHB	13	13	13	50.4	50.4	50.4	39.233	0	97.006	222200	161	13	13	13	1				7	7	7	7	5	8	11	9	10	9	9	11	7	7	7	7	5	8	11	9	10	9	9	11	7	7	7	7
O95816	O95816	BAG family molecular chaperone regulator 2	BAG2	9	9	9	46.4	46.4	46.4	23.772	0	135.77	222010	132	9	9	9	1				6	7	7	6	7	8	4	7	6	5	5	6	6	7	7	6	7	8	4	7	6	5	5	6	6	7	7	6
Q9BRK5	Q9BRK5	45 kDa calcium-binding protein	SDF4	11	11	11	49.7	49.7	49.7	41.806	0	71.681	221730	78	11	11	11	1				9	8	5	4	5	7	8	8	7	5	4	5	9	8	5	4	5	7	8	8	7	5	4	5	9	8	5	4
O76094	O76094	Signal recognition particle subunit SRP72	SRP72	17	17	17	38	38	38	74.605	0	62.825	221320	93	17	17	17	1				5	6	9	4	6	6	9	9	9	6	11	6	5	6	9	4	6	6	9	9	9	6	11	6	5	6	9	4
P04439;P30455;P30443;P13746	P04439;P30455;P30443;P13746	HLA class I histocompatibility antigen, A-3 alpha chain;HLA class I histocompatibility antigen, A-36 alpha chain;HLA class I histocompatibility antigen, A-1 alpha chain;HLA class I histocompatibility antigen, A-11 alpha chain	HLA-A	18	10	3	56.2	35.1	6.8	40.84	0	157.35	221140	83	NaN	NaN	NaN	4				10	5	7	14	11	6	8	7	10	10	10	6	4	0	4	8	6	1	3	1	4	6	6	1	0	0	1	2
P62277	P62277	40S ribosomal protein S13	RPS13	7	7	7	45	45	45	17.222	0	30.434	220260	122	7	7	7	1				5	6	6	5	6	5	5	6	7	5	5	3	5	6	6	5	6	5	5	6	7	5	5	3	5	6	6	5
P24539	P24539	ATP synthase F(0) complex subunit B1, mitochondrial	ATP5F1	11	11	11	42.6	42.6	42.6	28.908	0	43.501	220080	106	11	11	11	1				8	4	6	4	7	6	8	8	8	7	7	6	8	4	6	4	7	6	8	8	8	7	7	6	8	4	6	4
O43390	O43390	Heterogeneous nuclear ribonucleoprotein R	HNRNPR	20	15	15	39.3	31.8	31.8	70.942	0	60.868	219980	121	20	15	15	1				14	13	15	9	12	13	14	13	13	17	14	13	10	8	11	4	8	8	10	9	8	12	10	8	10	8	11	4
P62829	P62829	60S ribosomal protein L23	RPL23	6	6	6	49.3	49.3	49.3	14.865	0	64.262	219880	113	6	6	6	1				2	3	2	6	6	3	4	5	4	4	4	4	2	3	2	6	6	3	4	5	4	4	4	4	2	3	2	6
P05141;Q9H0C2	P05141	ADP/ATP translocase 2;ADP/ATP translocase 2, N-terminally processed	SLC25A5	14	6	6	40.6	16.4	16.4	32.852	0	42.817	219730	101	NaN	NaN	NaN	2				11	8	12	10	12	11	12	12	13	12	12	10	3	3	5	3	5	4	5	4	5	4	5	3	3	3	5	3
O43795	O43795	Unconventional myosin-Ib	MYO1B	32	32	29	35.4	35.4	32	131.98	0	111.19	219700	135	32	32	29	1				13	15	19	7	10	11	14	8	9	17	6	8	13	15	19	7	10	11	14	8	9	17	6	8	11	13	17	6
P55010	P55010	Eukaryotic translation initiation factor 5	EIF5	12	12	12	32.5	32.5	32.5	49.222	0	27.017	219700	90	12	12	12	1				5	4	6	6	6	7	8	7	8	8	8	5	5	4	6	6	6	7	8	7	8	8	8	5	5	4	6	6
P51571	P51571	Translocon-associated protein subunit delta	SSR4	5	5	5	31.2	31.2	31.2	18.998	0	53.285	219550	151	5	5	5	1				3	3	5	4	4	4	4	4	5	3	4	4	3	3	5	4	4	4	4	4	5	3	4	4	3	3	5	4
P39687;O43423;O95626	P39687	Acidic leucine-rich nuclear phosphoprotein 32 family member A	ANP32A	8	8	6	31.3	31.3	31.3	28.585	0	84.377	219540	109	NaN	NaN	NaN	3				4	3	5	2	4	4	2	4	6	5	4	6	4	3	5	2	4	4	2	4	6	5	4	6	3	2	4	1
Q92945	Q92945	Far upstream element-binding protein 2	KHSRP	19	19	18	37.3	37.3	35.3	73.114	0	136.57	217420	146	19	19	18	1				5	4	10	6	7	8	8	11	15	13	12	10	5	4	10	6	7	8	8	11	15	13	12	10	5	4	9	5
O94832	O94832	Unconventional myosin-Id	MYO1D	40	40	38	46.2	46.2	43.9	116.2	0	158.95	217120	178	40	40	38	1				22	15	17	3	5	18	30	23	14	11	3	8	22	15	17	3	5	18	30	23	14	11	3	8	21	15	16	2
Q9Y5M8	Q9Y5M8	Signal recognition particle receptor subunit beta	SRPRB	13	13	13	56.8	56.8	56.8	29.702	0	54.264	217110	92	13	13	13	1				5	7	8	7	8	7	7	9	6	7	7	4	5	7	8	7	8	7	7	9	6	7	7	4	5	7	8	7
Q9C0H2	Q9C0H2	Protein tweety homolog 3	TTYH3	7	7	7	15.9	15.9	15.9	57.544	0	51.429	216800	46	7	7	7	1				2	1	5	3	3	2	3	3	1	1	1	2	2	1	5	3	3	2	3	3	1	1	1	2	2	1	5	3
Q9NRX4	Q9NRX4	14 kDa phosphohistidine phosphatase	PHPT1	7	7	7	64	64	64	13.832	0	124.28	216730	85	7	7	7	1				4	5	4	4	5	5	6	5	4	3	5	5	4	5	4	4	5	5	6	5	4	3	5	5	4	5	4	4
Q9P0L0	Q9P0L0	Vesicle-associated membrane protein-associated protein A	VAPA	11	11	10	45.8	45.8	45.8	27.893	0	63.761	215470	130	11	11	10	1				6	6	5	3	7	5	8	8	8	8	5	3	6	6	5	3	7	5	8	8	8	8	5	3	6	6	5	3
Q13765;E9PAV3	Q13765;E9PAV3	Nascent polypeptide-associated complex subunit alpha;Nascent polypeptide-associated complex subunit alpha, muscle-specific form	NACA	5	5	4	32.6	32.6	26.5	23.384	0	233.76	214690	134	NaN	NaN	NaN	2				4	4	4	4	5	4	5	4	4	5	5	5	4	4	4	4	5	4	5	4	4	5	5	5	3	3	3	3
P26639;A2RTX5	P26639	Threonine--tRNA ligase, cytoplasmic	TARS	25	25	25	42.9	42.9	42.9	83.434	0	89.847	214630	212	NaN	NaN	NaN	2				14	8	12	18	15	10	12	11	15	17	15	12	14	8	12	18	15	10	12	11	15	17	15	12	14	8	12	18
Q6IAA8	Q6IAA8	Ragulator complex protein LAMTOR1	LAMTOR1	6	6	6	64.6	64.6	64.6	17.745	0	108.25	214550	136	6	6	6	1				4	3	6	4	6	6	5	4	5	6	5	6	4	3	6	4	6	6	5	4	5	6	5	6	4	3	6	4
Q92621	Q92621	Nuclear pore complex protein Nup205	NUP205	5	5	5	3.4	3.4	3.4	227.92	0	7.4904	213960	6	5	5	5	1				1	0	0	0	0	1	0	0	0	1	0	3	1	0	0	0	0	1	0	0	0	1	0	3	1	0	0	0
P18077	P18077	60S ribosomal protein L35a	RPL35A	4	4	4	21.8	21.8	21.8	12.538	0	11.914	213550	74	4	4	4	1				1	2	2	3	2	2	4	3	2	2	4	2	1	2	2	3	2	2	4	3	2	2	4	2	1	2	2	3
P31040	P31040	Succinate dehydrogenase [ubiquinone] flavoprotein subunit, mitochondrial	SDHA	21	21	21	47.3	47.3	47.3	72.691	0	105.99	213380	116	21	21	21	1				8	5	3	6	5	3	13	12	8	12	9	10	8	5	3	6	5	3	13	12	8	12	9	10	8	5	3	6
P61106	P61106	Ras-related protein Rab-14	RAB14	11	11	11	63.3	63.3	63.3	23.897	0	131.89	212940	132	11	11	11	1				9	9	7	6	7	6	7	7	6	8	9	8	9	9	7	6	7	6	7	7	6	8	9	8	9	9	7	6
P08708	P08708	40S ribosomal protein S17	RPS17	6	6	6	49.6	49.6	49.6	15.55	0	91.668	212550	111	6	6	6	1				4	4	5	5	4	3	4	4	6	4	5	5	4	4	5	5	4	3	4	4	6	4	5	5	4	4	5	5
CON__P81644	CON__P81644			4	4	4	27	27	27	11.202	0	62.87	211890	81	4	4	4	1			+	2	4	2	3	1	4	2	4	2	3	3	4	2	4	2	3	1	4	2	4	2	3	3	4	2	4	2	3
Q9UIJ7	Q9UIJ7	GTP:AMP phosphotransferase AK3, mitochondrial	AK3	11	11	11	52.4	52.4	52.4	25.565	0	110.63	211460	185	11	11	11	1				9	6	7	4	6	9	9	9	7	7	9	10	9	6	7	4	6	9	9	9	7	7	9	10	9	6	7	4
Q92616	Q92616	Translational activator GCN1	GCN1L1	59	59	59	30	30	30	292.75	0	133.78	210490	235	59	59	59	1				21	8	23	19	28	18	31	16	29	24	22	21	21	8	23	19	28	18	31	16	29	24	22	21	21	8	23	19
Q04837	Q04837	Single-stranded DNA-binding protein, mitochondrial	SSBP1	6	6	6	49.3	49.3	49.3	17.259	0	93.608	209590	110	6	6	6	1				4	1	4	5	3	5	5	4	5	6	6	6	4	1	4	5	3	5	5	4	5	6	6	6	4	1	4	5
Q02218;Q9ULD0	Q02218	2-oxoglutarate dehydrogenase, mitochondrial	OGDH	35	35	35	46	46	46	115.93	0	103.79	209490	188	NaN	NaN	NaN	2				15	5	6	9	14	19	21	18	11	17	16	19	15	5	6	9	14	19	21	18	11	17	16	19	15	5	6	9
P51857	P51857	3-oxo-5-beta-steroid 4-dehydrogenase	AKR1D1	1	1	1	2.8	2.8	2.8	37.376	0.00033467	4.0882	209410	35	1	1	1	1				1	0	0	1	1	1	1	1	1	1	1	1	1	0	0	1	1	1	1	1	1	1	1	1	1	0	0	1
Q99541	Q99541	Perilipin-2	PLIN2	19	19	19	63.6	63.6	63.6	48.075	0	122.28	208910	113	19	19	19	1				16	8	2	0	0	3	13	7	0	11	13	11	16	8	2	0	0	3	13	7	0	11	13	11	16	8	2	0
P60033	P60033	CD81 antigen	CD81	3	3	3	25	25	25	25.809	0	140.44	208810	124	3	3	3	1				3	3	3	3	3	3	2	3	3	3	3	3	3	3	3	3	3	3	2	3	3	3	3	3	3	3	3	3
P29590	P29590	Protein PML	PML	26	26	26	33.6	33.6	33.6	97.55	0	123.71	207970	164	26	26	26	1				16	12	13	9	7	7	16	14	7	14	10	12	16	12	13	9	7	7	16	14	7	14	10	12	16	12	13	9
Q15435	Q15435	Protein phosphatase 1 regulatory subunit 7	PPP1R7	14	14	14	56.9	56.9	56.9	41.564	0	90.338	207260	134	14	14	14	1				8	8	7	8	5	8	9	11	8	5	9	11	8	8	7	8	5	8	9	11	8	5	9	11	8	8	7	8
P13073	P13073	Cytochrome c oxidase subunit 4 isoform 1, mitochondrial	COX4I1	8	8	8	40.2	40.2	40.2	19.576	0	69.726	207050	82	8	8	8	1				4	4	5	4	4	7	5	5	5	6	6	7	4	4	5	4	4	7	5	5	5	6	6	7	4	4	5	4
P69849;Q5JPE7	P69849;Q5JPE7	Nodal modulator 3;Nodal modulator 2	NOMO3;NOMO2	29	29	2	35.7	35.7	1.8	134.13	0	124.58	206230	222	NaN	NaN	NaN	2				20	14	12	16	13	17	18	13	13	11	11	12	20	14	12	16	13	17	18	13	13	11	11	12	0	0	0	0
P00390	P00390	Glutathione reductase, mitochondrial	GSR	11	11	11	31.4	31.4	31.4	56.256	0	96.134	206140	107	11	11	11	1				7	8	8	5	4	5	8	8	6	8	8	7	7	8	8	5	4	5	8	8	6	8	8	7	7	8	8	5
Q15046	Q15046	Lysine--tRNA ligase	KARS	21	21	21	40.2	40.2	40.2	68.047	0	61.153	205650	157	21	21	21	1				13	7	11	6	10	11	12	12	10	11	14	11	13	7	11	6	10	11	12	12	10	11	14	11	13	7	11	6
Q15369	Q15369	Transcription elongation factor B polypeptide 1	TCEB1	5	5	5	56.2	56.2	56.2	12.473	0	112.86	204650	86	5	5	5	1				3	5	5	4	4	3	5	5	3	4	5	4	3	5	5	4	4	3	5	5	3	4	5	4	3	5	5	4
P12110	P12110	Collagen alpha-2(VI) chain	COL6A2	18	18	18	23.4	23.4	23.4	108.58	0	101.29	203860	159	18	18	18	1				6	5	9	6	9	7	11	10	14	14	9	7	6	5	9	6	9	7	11	10	14	14	9	7	6	5	9	6
Q07021	Q07021	Complement component 1 Q subcomponent-binding protein, mitochondrial	C1QBP	8	8	8	51.4	51.4	51.4	31.362	0	123.86	203780	164	8	8	8	1				4	3	3	3	5	4	6	6	5	7	4	5	4	3	3	3	5	4	6	6	5	7	4	5	4	3	3	3
P56537	P56537	Eukaryotic translation initiation factor 6	EIF6	8	8	8	60	60	60	26.599	0	92.91	202850	83	8	8	8	1				4	2	6	3	3	6	4	6	3	6	6	4	4	2	6	3	3	6	4	6	3	6	6	4	4	2	6	3
Q13423	Q13423	NAD(P) transhydrogenase, mitochondrial	NNT	24	24	24	26.2	26.2	26.2	113.89	0	141.08	202220	132	24	24	24	1				10	5	11	5	9	9	18	12	13	15	12	14	10	5	11	5	9	9	18	12	13	15	12	14	10	5	11	5
O75347	O75347	Tubulin-specific chaperone A	TBCA	10	10	10	54.6	54.6	54.6	12.855	0	32.881	201400	84	10	10	10	1				4	3	7	6	5	7	3	6	8	6	9	4	4	3	7	6	5	7	3	6	8	6	9	4	4	3	7	6
P54709	P54709	Sodium/potassium-transporting ATPase subunit beta-3	ATP1B3	12	12	12	49.1	49.1	49.1	31.512	0	48.239	201370	134	12	12	12	1				9	10	5	7	5	7	7	9	5	6	5	7	9	10	5	7	5	7	7	9	5	6	5	7	9	10	5	7
Q8TED1	Q8TED1	Probable glutathione peroxidase 8	GPX8	8	8	8	47.4	47.4	47.4	23.881	0	79.546	201000	126	8	8	8	1				7	6	6	5	5	4	7	6	7	6	6	4	7	6	6	5	5	4	7	6	7	6	6	4	7	6	6	5
Q16222	Q16222	UDP-N-acetylhexosamine pyrophosphorylase;UDP-N-acetylgalactosamine pyrophosphorylase;UDP-N-acetylglucosamine pyrophosphorylase	UAP1	16	16	15	45	45	42.5	58.768	0	66.247	199630	108	16	16	15	1				8	8	10	11	8	8	7	7	5	6	9	3	8	8	10	11	8	8	7	7	5	6	9	3	8	8	10	10
Q08722	Q08722	Leukocyte surface antigen CD47	CD47	3	3	3	8.7	8.7	8.7	35.213	0	7.7404	199070	61	3	3	3	1				3	3	3	2	2	2	3	3	2	2	2	2	3	3	3	2	2	2	3	3	2	2	2	2	3	3	3	2
P43034	P43034	Platelet-activating factor acetylhydrolase IB subunit alpha	PAFAH1B1	14	14	14	38	38	38	46.637	0	100.11	198810	145	14	14	14	1				5	8	6	11	8	7	8	9	7	6	10	10	5	8	6	11	8	7	8	9	7	6	10	10	5	8	6	11
Q9BR76;A9Z1Z3	Q9BR76	Coronin-1B	CORO1B	17	17	17	41.7	41.7	41.7	54.234	0	123.41	198700	140	NaN	NaN	NaN	2				14	10	7	6	9	9	10	10	8	9	7	8	14	10	7	6	9	9	10	10	8	9	7	8	14	10	7	6
P28072	P28072	Proteasome subunit beta type-6	PSMB6	5	5	5	33.1	33.1	33.1	25.357	0	41.193	198310	62	5	5	5	1				3	4	2	3	3	5	4	5	3	2	4	4	3	4	2	3	3	5	4	5	3	2	4	4	3	4	2	3
Q13263	Q13263	Transcription intermediary factor 1-beta	TRIM28	20	20	20	45.5	45.5	45.5	88.549	0	265.99	198110	144	20	20	20	1				10	9	8	5	7	9	15	10	11	15	11	12	10	9	8	5	7	9	15	10	11	15	11	12	10	9	8	5
Q15819	Q15819	Ubiquitin-conjugating enzyme E2 variant 2	UBE2V2	7	7	3	49.7	49.7	25.5	16.363	0	51.966	198110	99	7	7	3	1				4	4	5	5	3	2	4	4	3	4	3	5	4	4	5	5	3	2	4	4	3	4	3	5	1	0	1	1
Q5JRX3	Q5JRX3	Presequence protease, mitochondrial	PITRM1	23	23	23	33.1	33.1	33.1	117.41	0	103.97	195910	123	23	23	23	1				9	3	6	8	10	7	15	14	6	15	16	15	9	3	6	8	10	7	15	14	6	15	16	15	9	3	6	8
Q1KMD3	Q1KMD3	Heterogeneous nuclear ribonucleoprotein U-like protein 2	HNRNPUL2	23	23	23	33.9	33.9	33.9	85.104	0	148.03	195220	152	23	23	23	1				11	7	8	8	8	10	17	10	12	11	14	13	11	7	8	8	8	10	17	10	12	11	14	13	11	7	8	8
Q9Y6C9	Q9Y6C9	Mitochondrial carrier homolog 2	MTCH2	10	10	10	47.5	47.5	47.5	33.331	0	111.08	195100	106	10	10	10	1				7	4	6	5	4	7	8	5	5	6	6	4	7	4	6	5	4	7	8	5	5	6	6	4	7	4	6	5
P54687	P54687	Branched-chain-amino-acid aminotransferase, cytosolic	BCAT1	8	8	8	28.5	28.5	28.5	42.966	0	41.836	194620	112	8	8	8	1				6	7	7	7	8	7	6	4	6	6	5	4	6	7	7	7	8	7	6	4	6	6	5	4	6	7	7	7
P28070	P28070	Proteasome subunit beta type-4	PSMB4	6	6	6	37.9	37.9	37.9	29.204	0	56.141	193270	132	6	6	6	1				5	4	4	4	5	4	6	6	5	5	4	5	5	4	4	4	5	4	6	6	5	5	4	5	5	4	4	4
P54886	P54886	Delta-1-pyrroline-5-carboxylate synthase;Glutamate 5-kinase;Gamma-glutamyl phosphate reductase	ALDH18A1	21	21	21	30.2	30.2	30.2	87.301	0	98.279	192540	145	21	21	21	1				3	2	9	12	13	7	10	12	11	12	10	10	3	2	9	12	13	7	10	12	11	12	10	10	3	2	9	12
O15511	O15511	Actin-related protein 2/3 complex subunit 5	ARPC5	5	5	5	52.3	52.3	52.3	16.32	0	128.92	192080	73	5	5	5	1				3	4	4	3	4	1	4	3	5	5	3	2	3	4	4	3	4	1	4	3	5	5	3	2	3	4	4	3
P21291	P21291	Cysteine and glycine-rich protein 1	CSRP1	8	8	8	50.3	50.3	50.3	20.567	0	70.947	191780	86	8	8	8	1				5	6	7	8	4	3	5	5	3	5	3	2	5	6	7	8	4	3	5	5	3	5	3	2	5	6	7	8
O00429	O00429	Dynamin-1-like protein	DNM1L	26	26	26	50.1	50.1	50.1	81.876	0	153.57	191270	153	26	26	26	1				11	14	13	7	11	16	15	18	18	15	15	12	11	14	13	7	11	16	15	18	18	15	15	12	11	14	13	7
Q9BRA2	Q9BRA2	Thioredoxin domain-containing protein 17	TXNDC17	4	4	4	38.2	38.2	38.2	13.941	0	35.576	190980	98	4	4	4	1				3	4	3	3	3	3	4	2	3	4	4	3	3	4	3	3	3	3	4	2	3	4	4	3	3	4	3	3
Q9H2U2	Q9H2U2	Inorganic pyrophosphatase 2, mitochondrial	PPA2	13	13	13	52.4	52.4	52.4	37.92	0	61.955	190980	85	13	13	13	1				9	3	4	5	4	5	11	7	5	10	8	8	9	3	4	5	4	5	11	7	5	10	8	8	9	3	4	5
Q96FW1	Q96FW1	Ubiquitin thioesterase OTUB1	OTUB1	10	10	10	52.4	52.4	52.4	31.284	0	170.55	190830	139	10	10	10	1				5	8	9	7	8	8	8	10	9	8	5	9	5	8	9	7	8	8	8	10	9	8	5	9	5	8	9	7
P84157	P84157	Matrix-remodeling-associated protein 7	MXRA7	7	7	7	33.3	33.3	33.3	21.466	0	293.58	189010	86	7	7	7	1				3	6	6	4	4	4	4	6	6	3	2	4	3	6	6	4	4	4	4	6	6	3	2	4	3	6	6	4
Q9C0C2	Q9C0C2	182 kDa tankyrase-1-binding protein	TNKS1BP1	37	37	37	33.1	33.1	33.1	181.79	0	189.43	188980	165	37	37	37	1				19	11	10	8	11	13	15	18	12	18	15	16	19	11	10	8	11	13	15	18	12	18	15	16	19	11	10	8
P38117	P38117	Electron transfer flavoprotein subunit beta	ETFB	13	13	13	54.1	54.1	54.1	27.843	0	70.019	188870	103	13	13	13	1				5	4	2	8	4	10	10	6	7	10	7	11	5	4	2	8	4	10	10	6	7	10	7	11	5	4	2	8
Q13409	Q13409	Cytoplasmic dynein 1 intermediate chain 2	DYNC1I2	16	16	16	36.2	36.2	36.2	71.456	0	145.89	188700	105	16	16	16	1				6	7	5	8	7	6	7	7	5	6	7	6	6	7	5	8	7	6	7	7	5	6	7	6	6	7	5	8
O75915	O75915	PRA1 family protein 3	ARL6IP5	5	5	5	25	25	25	21.614	0	135.64	188530	176	5	5	5	1				2	4	5	5	5	5	4	5	5	4	5	5	2	4	5	5	5	5	4	5	5	4	5	5	2	4	5	5
P31937	P31937	3-hydroxyisobutyrate dehydrogenase, mitochondrial	HIBADH	11	11	11	40.8	40.8	40.8	35.329	0	132.95	188260	125	11	11	11	1				8	4	4	7	3	7	8	8	8	8	7	8	8	4	4	7	3	7	8	8	8	8	7	8	8	4	4	7
Q9P0K7	Q9P0K7	Ankycorbin	RAI14	33	33	33	42.4	42.4	42.4	110.04	0	162.01	188070	144	33	33	33	1				15	16	16	10	10	6	12	17	14	9	8	14	15	16	16	10	10	6	12	17	14	9	8	14	15	16	16	10
Q8NBJ7	Q8NBJ7	Sulfatase-modifying factor 2	SUMF2	11	11	11	34.6	34.6	34.6	33.843	0	48.276	188020	109	11	11	11	1				6	4	3	5	5	6	6	6	6	7	6	5	6	4	3	5	5	6	6	6	6	7	6	5	6	4	3	5
P35637	P35637	RNA-binding protein FUS	FUS	8	8	6	14.1	14.1	12.4	53.425	0	67.756	187810	80	8	8	6	1				4	2	5	5	4	5	6	5	7	6	7	6	4	2	5	5	4	5	6	5	7	6	7	6	2	0	3	3
O14974	O14974	Protein phosphatase 1 regulatory subunit 12A	PPP1R12A	21	21	21	27.3	27.3	27.3	115.28	0	108.45	187460	119	21	21	21	1				6	12	10	6	8	9	10	15	11	10	8	8	6	12	10	6	8	9	10	15	11	10	8	8	6	12	10	6
Q99436	Q99436	Proteasome subunit beta type-7	PSMB7	6	6	6	36.5	36.5	36.5	29.965	0	32.55	186190	91	6	6	6	1				6	4	4	4	4	4	5	5	4	4	5	4	6	4	4	4	4	4	5	5	4	4	5	4	6	4	4	4
P61586	P61586	Transforming protein RhoA	RHOA	10	2	2	65.8	18.7	18.7	21.768	0	21.303	186120	43	10	2	2	1				10	7	9	10	10	9	8	9	9	10	7	9	2	0	2	2	2	2	2	2	2	2	1	2	2	0	2	2
Q15691	Q15691	Microtubule-associated protein RP/EB family member 1	MAPRE1	16	16	14	73.9	73.9	73.5	29.999	0	180.57	185830	97	16	16	14	1				7	6	7	7	10	5	6	7	8	11	5	5	7	6	7	7	10	5	6	7	8	11	5	5	6	6	6	6
P25787	P25787	Proteasome subunit alpha type-2	PSMA2	7	7	7	41.5	41.5	41.5	25.898	0	88.451	185610	72	7	7	7	1				5	4	5	2	3	4	4	5	4	4	4	4	5	4	5	2	3	4	4	5	4	4	4	4	5	4	5	2
Q14240	Q14240	Eukaryotic initiation factor 4A-II;Eukaryotic initiation factor 4A-II, N-terminally processed	EIF4A2	21	11	11	52.6	31.2	31.2	46.402	0	117.77	185300	101	21	11	11	1				14	18	13	12	10	13	14	16	14	12	13	14	7	9	6	5	4	6	7	8	6	5	6	6	7	9	6	5
Q13488	Q13488	V-type proton ATPase 116 kDa subunit a isoform 3	TCIRG1	16	16	16	23.5	23.5	23.5	92.967	0	121.86	185210	148	16	16	16	1				12	8	8	8	9	7	11	12	11	8	9	8	12	8	8	8	9	7	11	12	11	8	9	8	12	8	8	8
Q9NTK5	Q9NTK5	Obg-like ATPase 1	OLA1	14	14	14	48.5	48.5	48.5	44.743	0	39.745	184600	120	14	14	14	1				7	5	9	8	6	5	8	10	9	8	5	6	7	5	9	8	6	5	8	10	9	8	5	6	7	5	9	8
P12268	P12268	Inosine-5-monophosphate dehydrogenase 2	IMPDH2	16	16	15	41.1	41.1	39.5	55.804	0	99.091	184270	142	16	16	15	1				8	8	6	9	9	8	12	8	9	12	10	10	8	8	6	9	9	8	12	8	9	12	10	10	7	7	6	8
P29966	P29966	Myristoylated alanine-rich C-kinase substrate	MARCKS	6	6	6	35.2	35.2	35.2	31.554	0	212.61	184200	85	6	6	6	1				3	4	4	4	5	4	4	5	3	3	4	4	3	4	4	4	5	4	4	5	3	3	4	4	3	4	4	4
P46063	P46063	ATP-dependent DNA helicase Q1	RECQL	19	19	19	39.9	39.9	39.9	73.457	0	64.171	183800	64	19	19	19	1				11	3	2	2	4	3	10	8	5	5	5	9	11	3	2	2	4	3	10	8	5	5	5	9	11	3	2	2
Q969Q0;P83881	Q969Q0;P83881	60S ribosomal protein L36a-like;60S ribosomal protein L36a	RPL36AL;RPL36A	2	2	2	20.8	20.8	20.8	12.469	0	20.034	183160	27	NaN	NaN	NaN	2				1	1	1	1	1	1	1	1	1	1	2	1	1	1	1	1	1	1	1	1	1	1	2	1	1	1	1	1
P05455	P05455	Lupus La protein	SSB	17	17	17	44.6	44.6	44.6	46.836	0	119.01	182830	161	17	17	17	1				8	6	7	7	8	8	10	9	7	13	8	9	8	6	7	7	8	8	10	9	7	13	8	9	8	6	7	7
P53007	P53007	Tricarboxylate transport protein, mitochondrial	SLC25A1	10	10	10	45.7	45.7	45.7	34.012	0	36.875	182230	142	10	10	10	1				8	7	6	6	6	5	8	7	7	5	6	6	8	7	6	6	6	5	8	7	7	5	6	6	8	7	6	6
P30043	P30043	Flavin reductase (NADPH)	BLVRB	9	9	9	61.2	61.2	61.2	22.119	0	107	181720	142	9	9	9	1				7	6	5	6	3	4	6	7	5	8	5	6	7	6	5	6	3	4	6	7	5	8	5	6	7	6	5	6
P46926	P46926	Glucosamine-6-phosphate isomerase 1	GNPDA1	10	10	6	49.8	49.8	29.1	32.668	0	75.247	181260	126	10	10	6	1				8	5	6	4	5	7	7	6	8	7	6	6	8	5	6	4	5	7	7	6	8	7	6	6	5	3	4	1
Q08380	Q08380	Galectin-3-binding protein	LGALS3BP	13	13	13	33.3	33.3	33.3	65.33	0	102.59	180990	92	13	13	13	1				10	7	3	4	4	5	8	8	7	6	6	8	10	7	3	4	4	5	8	8	7	6	6	8	10	7	3	4
Q15274	Q15274	Nicotinate-nucleotide pyrophosphorylase [carboxylating]	QPRT	8	8	8	45.1	45.1	45.1	30.845	0	65.284	180970	68	8	8	8	1				4	5	7	4	6	5	2	4	4	2	6	0	4	5	7	4	6	5	2	4	4	2	6	0	4	5	7	4
Q12841	Q12841	Follistatin-related protein 1	FSTL1	11	11	11	45.1	45.1	45.1	34.985	0	85.089	180910	51	11	11	11	1				6	8	6	4	6	2	3	5	3	5	6	3	6	8	6	4	6	2	3	5	3	5	6	3	6	8	6	4
P09622	P09622	Dihydrolipoyl dehydrogenase, mitochondrial	DLD	11	11	11	32.4	32.4	32.4	54.177	0	66.737	180550	120	11	11	11	1				2	1	4	6	7	5	7	7	7	10	6	6	2	1	4	6	7	5	7	7	7	10	6	6	2	1	4	6
P53999	P53999	Activated RNA polymerase II transcriptional coactivator p15	SUB1	5	5	5	37.8	37.8	37.8	14.395	0	27.028	180220	88	5	5	5	1				4	3	4	3	5	2	4	5	4	4	4	3	4	3	4	3	5	2	4	5	4	4	4	3	4	3	4	3
Q13347	Q13347	Eukaryotic translation initiation factor 3 subunit I	EIF3I	13	13	13	56.9	56.9	56.9	36.501	0	92.076	179490	135	13	13	13	1				9	6	10	6	9	10	9	8	8	10	10	8	9	6	10	6	9	10	9	8	8	10	10	8	9	6	10	6
Q9HBL0	Q9HBL0	Tensin-1	TNS1	31	31	30	29	29	28.3	185.7	0	177.56	179480	142	31	31	30	1				18	23	16	8	16	7	11	16	7	14	6	17	18	23	16	8	16	7	11	16	7	14	6	17	18	22	15	8
Q9Y265	Q9Y265	RuvB-like 1	RUVBL1	16	16	16	52.9	52.9	52.9	50.227	0	117.15	179480	179	16	16	16	1				9	6	10	7	11	9	12	10	13	12	10	9	9	6	10	7	11	9	12	10	13	12	10	9	9	6	10	7
Q5SW79;Q96L14	Q5SW79	Centrosomal protein of 170 kDa	CEP170	21	21	21	17.4	17.4	17.4	175.29	0	38.358	179360	80	NaN	NaN	NaN	2				6	8	9	2	8	7	7	4	7	10	8	11	6	8	9	2	8	7	7	4	7	10	8	11	6	8	9	2
P49419	P49419	Alpha-aminoadipic semialdehyde dehydrogenase	ALDH7A1	16	16	16	46.2	46.2	46.2	58.486	0	91.135	179240	142	16	16	16	1				9	7	7	3	6	8	12	10	12	8	4	9	9	7	7	3	6	8	12	10	12	8	4	9	9	7	7	3
P40121	P40121	Macrophage-capping protein	CAPG	8	8	8	35.1	35.1	35.1	38.498	0	83.359	179220	143	8	8	8	1				4	3	8	5	8	7	8	6	7	7	8	5	4	3	8	5	8	7	8	6	7	7	8	5	4	3	8	5
P21399	P21399	Cytoplasmic aconitate hydratase	ACO1	27	27	27	36.2	36.2	36.2	98.398	0	119.24	178770	145	27	27	27	1				13	13	6	9	7	8	16	17	11	12	10	14	13	13	6	9	7	8	16	17	11	12	10	14	13	13	6	9
P84090	P84090	Enhancer of rudimentary homolog	ERH	3	3	3	37.5	37.5	37.5	12.259	0	148.29	178410	107	3	3	3	1				3	3	3	3	3	2	3	3	3	3	3	3	3	3	3	3	3	2	3	3	3	3	3	3	3	3	3	3
O60749	O60749	Sorting nexin-2	SNX2	17	15	15	36.8	32.8	32.8	58.47	0	57.411	178310	105	17	15	15	1				8	8	9	9	10	11	15	13	10	4	9	10	6	7	8	7	8	9	13	11	9	2	7	8	6	7	8	7
Q16698	Q16698	2,4-dienoyl-CoA reductase, mitochondrial	DECR1	14	14	14	47.2	47.2	47.2	36.067	0	99.743	178120	103	14	14	14	1				4	1	2	4	4	7	12	6	4	8	4	7	4	1	2	4	4	7	12	6	4	8	4	7	4	1	2	4
P14854	P14854	Cytochrome c oxidase subunit 6B1	COX6B1	5	5	5	58.1	58.1	58.1	10.192	0	199.35	177540	104	5	5	5	1				4	2	4	3	4	4	4	3	5	5	4	5	4	2	4	3	4	4	4	3	5	5	4	5	4	2	4	3
O75131;Q8IYJ1;Q96A23;O95741;Q86YQ8;Q9HCH3;Q9UBL6	O75131	Copine-3	CPNE3	15	15	14	38.4	38.4	36.7	60.13	0	100.01	177290	120	NaN	NaN	NaN	7				11	8	8	6	7	8	8	9	9	8	6	8	11	8	8	6	7	8	8	9	9	8	6	8	10	7	7	6
Q07955	Q07955	Serine/arginine-rich splicing factor 1	SRSF1	9	9	9	39.1	39.1	39.1	27.744	0	46.305	176930	192	9	9	9	1				5	4	5	6	6	7	7	8	9	8	9	8	5	4	5	6	6	7	7	8	9	8	9	8	5	4	5	6
Q8IV08	Q8IV08	Phospholipase D3	PLD3	14	14	14	34.5	34.5	34.5	54.705	0	126.98	176540	115	14	14	14	1				9	9	8	3	5	5	7	6	8	7	6	7	9	9	8	3	5	5	7	6	8	7	6	7	9	9	8	3
Q96AC1;Q9BQL6	Q96AC1	Fermitin family homolog 2	FERMT2	23	23	23	39.6	39.6	39.6	77.86	0	114.99	176320	145	NaN	NaN	NaN	2				7	7	9	9	12	8	13	9	6	12	9	9	7	7	9	9	12	8	13	9	6	12	9	9	7	7	9	9
P62316	P62316	Small nuclear ribonucleoprotein Sm D2	SNRPD2	8	8	8	61.9	61.9	61.9	13.527	0	64.416	176230	79	8	8	8	1				6	4	3	2	3	4	8	7	4	5	4	5	6	4	3	2	3	4	8	7	4	5	4	5	6	4	3	2
P48637	P48637	Glutathione synthetase	GSS	17	17	17	46.2	46.2	46.2	52.384	0	68.02	175630	103	17	17	17	1				11	9	6	7	4	9	7	9	6	8	8	6	11	9	6	7	4	9	7	9	6	8	8	6	11	9	6	7
Q9UPN3	Q9UPN3	Microtubule-actin cross-linking factor 1, isoforms 1/2/3/5	MACF1	77	76	74	13.7	13.6	13.2	838.3	0	141.08	175440	184	77	76	74	1				20	22	15	13	10	19	36	27	11	18	24	3	20	22	15	13	10	18	35	26	11	18	24	3	18	21	15	13
Q9BTV4	Q9BTV4	Transmembrane protein 43	TMEM43	17	17	17	49.5	49.5	49.5	44.875	0	68.588	175150	118	17	17	17	1				10	6	4	9	3	9	7	5	8	11	6	10	10	6	4	9	3	9	7	5	8	11	6	10	10	6	4	9
O14617	O14617	AP-3 complex subunit delta-1	AP3D1	25	25	25	29.5	29.5	29.5	130.16	0	92.586	175060	150	25	25	25	1				12	9	11	7	13	9	16	12	8	9	12	14	12	9	11	7	13	9	16	12	8	9	12	14	12	9	11	7
Q9NVD7;Q9HBI1	Q9NVD7	Alpha-parvin	PARVA	8	8	8	25.3	25.3	25.3	42.243	0	210.17	174870	118	NaN	NaN	NaN	2				5	3	6	5	7	7	7	6	7	6	6	5	5	3	6	5	7	7	7	6	7	6	6	5	5	3	6	5
P14209	P14209	CD99 antigen	CD99	2	2	2	24.3	24.3	24.3	18.848	0	72.242	174420	20	2	2	2	1				2	2	1	1	2	0	2	2	1	1	1	1	2	2	1	1	2	0	2	2	1	1	1	1	2	2	1	1
Q53GQ0	Q53GQ0	Very-long-chain 3-oxoacyl-CoA reductase	HSD17B12	9	9	9	44.9	44.9	44.9	34.324	0	71.986	174170	146	9	9	9	1				8	7	5	7	5	7	7	6	4	6	3	6	8	7	5	7	5	7	7	6	4	6	3	6	8	7	5	7
P20962	P20962	Parathymosin	PTMS	1	1	1	10.8	10.8	10.8	11.53	0.00032798	3.8322	173760	39	1	1	1	1				1	0	1	0	1	1	1	1	1	1	1	1	1	0	1	0	1	1	1	1	1	1	1	1	1	0	1	0
Q8N8S7;Q9UI08	Q8N8S7	Protein enabled homolog	ENAH	13	13	13	31.1	31.1	31.1	66.509	0	88.653	173120	81	NaN	NaN	NaN	2				7	8	11	7	4	5	4	6	8	7	8	6	7	8	11	7	4	5	4	6	8	7	8	6	7	8	11	7
Q07812	Q07812	Apoptosis regulator BAX	BAX	6	6	6	36.5	36.5	36.5	21.184	0	49.154	172980	79	6	6	6	1				4	4	5	4	5	4	4	6	5	3	6	5	4	4	5	4	5	4	4	6	5	3	6	5	4	4	5	4
Q15370	Q15370	Transcription elongation factor B polypeptide 2	TCEB2	7	7	7	52.5	52.5	52.5	13.133	0	77.091	172540	90	7	7	7	1				5	6	7	6	4	6	5	5	4	5	5	7	5	6	7	6	4	6	5	5	4	5	5	7	5	6	7	6
P23634	P23634	Plasma membrane calcium-transporting ATPase 4	ATP2B4	26	16	16	28.5	18.9	18.9	137.92	0	126.88	172470	120	26	16	16	1				17	18	16	16	15	18	14	16	12	13	12	14	9	12	10	8	5	9	6	10	6	6	5	5	9	12	10	8
P61026	P61026	Ras-related protein Rab-10	RAB10	8	7	6	41	35.5	32	22.541	0	61.862	172430	83	8	7	6	1				6	6	4	5	7	4	4	6	4	4	4	5	5	5	3	4	6	3	3	5	3	3	3	4	5	5	3	3
Q15404	Q15404	Ras suppressor protein 1	RSU1	11	11	11	59.9	59.9	59.9	31.54	0	85.544	172020	186	11	11	11	1				7	7	7	6	7	8	7	7	7	8	7	8	7	7	7	6	7	8	7	7	7	8	7	8	7	7	7	6
Q13885	Q13885	Tubulin beta-2A chain	TUBB2A	25	5	1	67.2	21.3	2.7	49.906	0	28.204	170250	95	25	5	1	1				19	22	21	23	20	21	21	21	19	23	23	20	3	5	4	5	4	4	3	4	3	5	5	3	1	1	1	1
P20674	P20674	Cytochrome c oxidase subunit 5A, mitochondrial	COX5A	5	5	5	47.3	47.3	47.3	16.762	0	52.793	170120	78	5	5	5	1				5	3	4	2	2	5	4	4	3	5	5	5	5	3	4	2	2	5	4	4	3	5	5	5	5	3	4	2
P47914	P47914	60S ribosomal protein L29	RPL29	2	2	2	14.5	14.5	14.5	17.752	0	38.065	170030	35	2	2	2	1				1	1	1	2	1	1	1	2	1	1	1	2	1	1	1	2	1	1	1	2	1	1	1	2	1	1	1	2
P32969	P32969	60S ribosomal protein L9	RPL9	6	6	6	49.5	49.5	49.5	21.863	0	49.526	169830	73	6	6	6	1				4	4	4	4	4	3	5	4	3	3	3	4	4	4	4	4	4	3	5	4	3	3	3	4	4	4	4	4
P28331	P28331	NADH-ubiquinone oxidoreductase 75 kDa subunit, mitochondrial	NDUFS1	25	25	25	47.7	47.7	47.7	79.467	0	88.465	169660	155	25	25	25	1				8	0	9	8	5	11	11	18	14	19	16	17	8	0	9	8	5	11	11	18	14	19	16	17	8	0	9	8
P04264;CON__P04264	P04264;CON__P04264	Keratin, type II cytoskeletal 1	KRT1	22	22	14	35.7	35.7	23	66.038	0	123.66	169000	119	NaN	NaN	NaN	2			+	2	0	16	0	1	16	8	3	0	13	16	0	2	0	16	0	1	16	8	3	0	13	16	0	2	0	12	0
Q99873;Q9NR22	Q99873	Protein arginine N-methyltransferase 1	PRMT1	17	17	17	46.6	46.6	46.6	42.461	0	94.761	168090	111	NaN	NaN	NaN	2				10	5	6	6	9	8	8	11	7	8	9	8	10	5	6	6	9	8	8	11	7	8	9	8	10	5	6	6
P55795	P55795	Heterogeneous nuclear ribonucleoprotein H2	HNRNPH2	12	7	7	35.4	21.2	21.2	49.263	0	139.89	167900	101	12	7	7	1				8	8	6	9	10	8	12	10	10	11	10	10	4	4	2	4	5	4	7	5	5	6	5	5	4	4	2	4
P49207	P49207	60S ribosomal protein L34	RPL34	3	3	3	13.7	13.7	13.7	13.293	0	6.7443	167760	68	3	3	3	1				1	2	3	1	3	2	2	3	3	3	3	3	1	2	3	1	3	2	2	3	3	3	3	3	1	2	3	1
Q71UM5	Q71UM5	40S ribosomal protein S27-like	RPS27L	5	5	2	40.5	40.5	14.3	9.4771	0	21.397	167570	77	5	5	2	1				2	3	3	4	4	4	4	3	3	4	4	3	2	3	3	4	4	4	4	3	3	4	4	3	1	1	1	1
O75955	O75955	Flotillin-1	FLOT1	22	22	22	67.4	67.4	67.4	47.355	0	167.01	167420	137	22	22	22	1				14	8	9	10	11	12	13	13	6	10	6	11	14	8	9	10	11	12	13	13	6	10	6	11	14	8	9	10
P12277	P12277	Creatine kinase B-type	CKB	13	13	13	59.3	59.3	59.3	42.644	0	98.068	166950	128	13	13	13	1				6	10	0	7	7	10	5	9	2	4	10	11	6	10	0	7	7	10	5	9	2	4	10	11	6	10	0	7
O14880	O14880	Microsomal glutathione S-transferase 3	MGST3	6	6	6	52	52	52	16.516	0	169.93	166580	156	6	6	6	1				5	4	5	4	4	5	5	5	3	6	5	5	5	4	5	4	4	5	5	5	3	6	5	5	5	4	5	4
CON__P15497;P02647	CON__P15497			14	14	14	50.2	50.2	50.2	30.276	0	149.66	166340	100	NaN	NaN	NaN	2			+	7	13	0	4	2	6	7	8	1	2	3	8	7	13	0	4	2	6	7	8	1	2	3	8	7	13	0	4
Q14254	Q14254	Flotillin-2	FLOT2	16	16	16	44.9	44.9	44.9	47.064	0	58.539	166120	117	16	16	16	1				11	7	12	7	6	7	13	9	7	9	10	8	11	7	12	7	6	7	13	9	7	9	10	8	11	7	12	7
P15311	P15311	Ezrin	EZR	23	14	13	40.8	28	26.8	69.412	0	91.739	165210	88	23	14	13	1				10	9	13	13	15	7	14	18	12	14	14	14	5	3	6	7	8	2	6	9	6	7	8	7	4	3	6	6
O43865	O43865	Putative adenosylhomocysteinase 2	AHCYL1	16	16	8	37	37	21.7	58.951	0	82.043	163600	67	16	16	8	1				11	8	3	3	4	4	6	8	3	4	3	6	11	8	3	3	4	4	6	8	3	4	3	6	7	3	1	0
P47897	P47897	Glutamine--tRNA ligase	QARS	27	27	27	43.1	43.1	43.1	87.798	0	87.605	163280	156	27	27	27	1				13	6	9	8	11	8	17	17	14	10	13	16	13	6	9	8	11	8	17	17	14	10	13	16	13	6	9	8
P55036;A2A3N6	P55036	26S proteasome non-ATPase regulatory subunit 4	PSMD4	12	12	12	42.7	42.7	42.7	40.736	0	161.24	162940	104	NaN	NaN	NaN	2				8	6	7	6	5	4	8	5	6	7	5	7	8	6	7	6	5	4	8	5	6	7	5	7	8	6	7	6
Q16629	Q16629	Serine/arginine-rich splicing factor 7	SRSF7	7	7	6	24.4	24.4	24.4	27.366	0	31.65	162920	95	7	7	6	1				6	5	5	3	2	3	5	7	3	5	4	3	6	5	5	3	2	3	5	7	3	5	4	3	5	4	4	2
O43504	O43504	Ragulator complex protein LAMTOR5	LAMTOR5	4	4	4	59.3	59.3	59.3	9.6138	0	162.41	162910	60	4	4	4	1				2	3	4	3	1	1	3	3	3	3	3	3	2	3	4	3	1	1	3	3	3	3	3	3	2	3	4	3
O60888	O60888	Protein CutA	CUTA	6	6	6	41.3	41.3	41.3	19.116	0	64.563	162550	123	6	6	6	1				3	4	2	1	2	2	5	4	2	3	3	2	3	4	2	1	2	2	5	4	2	3	3	2	3	4	2	1
Q15847	Q15847	Adipogenesis regulatory factor	ADIRF	3	3	3	60.5	60.5	60.5	7.8547	0	237.36	162340	57	3	3	3	1				2	2	1	2	1	3	2	1	3	3	3	3	2	2	1	2	1	3	2	1	3	3	3	3	2	2	1	2
Q9BWM7	Q9BWM7	Sideroflexin-3	SFXN3	13	13	12	48.3	48.3	42.4	35.503	0	65.031	162330	117	13	13	12	1				5	5	6	7	6	9	7	10	10	9	8	8	5	5	6	7	6	9	7	10	10	9	8	8	5	5	6	6
Q9Y5X1	Q9Y5X1	Sorting nexin-9	SNX9	18	18	18	42.7	42.7	42.7	66.591	0	155.51	161960	98	18	18	18	1				4	4	7	4	4	6	8	9	11	10	10	13	4	4	7	4	4	6	8	9	11	10	10	13	4	4	7	4
P30085	P30085	UMP-CMP kinase	CMPK1	12	12	12	57.1	57.1	57.1	22.222	0	129.7	161830	125	12	12	12	1				5	7	7	7	9	5	8	6	6	7	8	8	5	7	7	7	9	5	8	6	6	7	8	8	5	7	7	7
P62714	P62714	Serine/threonine-protein phosphatase 2A catalytic subunit beta isoform	PPP2CB	9	9	1	36.2	36.2	4.2	35.575	0	106.66	161220	122	9	9	1	1				4	6	6	4	5	4	8	7	7	7	7	4	4	6	6	4	5	4	8	7	7	7	7	4	0	0	0	1
Q9NR31	Q9NR31	GTP-binding protein SAR1a	SAR1A	11	11	7	58.6	58.6	43.4	22.367	0	51.914	160920	108	11	11	7	1				6	8	5	5	8	5	6	5	5	5	4	7	6	8	5	5	8	5	6	5	5	5	4	7	5	6	4	4
P17900	P17900	Ganglioside GM2 activator;Ganglioside GM2 activator isoform short	GM2A	7	7	7	50.8	50.8	50.8	20.838	0	38.585	160510	54	7	7	7	1				6	7	3	5	1	3	5	3	3	4	3	4	6	7	3	5	1	3	5	3	3	4	3	4	6	7	3	5
P36543;Q96A05	P36543	V-type proton ATPase subunit E 1	ATP6V1E1	12	12	12	53.5	53.5	53.5	26.145	0	62.595	160490	106	NaN	NaN	NaN	2				8	6	8	8	7	4	7	7	6	5	4	6	8	6	8	8	7	4	7	7	6	5	4	6	8	6	8	8
O14980	O14980	Exportin-1	XPO1	34	34	34	42.3	42.3	42.3	123.38	0	116.91	160460	128	34	34	34	1				11	5	8	7	10	11	21	12	13	15	12	15	11	5	8	7	10	11	21	12	13	15	12	15	11	5	8	7
P28161	P28161	Glutathione S-transferase Mu 2	GSTM2	11	10	7	63.3	59.2	43.6	25.744	0	103.28	160280	107	11	10	7	1				8	9	7	6	6	7	9	9	6	7	7	7	7	8	6	5	5	6	8	8	6	6	6	6	6	5	4	3
Q9NSE4	Q9NSE4	Isoleucine--tRNA ligase, mitochondrial	IARS2	23	23	23	29.1	29.1	29.1	113.79	0	53.33	160170	123	23	23	23	1				8	2	5	6	9	14	11	10	11	13	13	13	8	2	5	6	9	14	11	10	11	13	13	13	8	2	5	6
O00303	O00303	Eukaryotic translation initiation factor 3 subunit F	EIF3F	9	9	9	31.7	31.7	31.7	37.563	0	76.552	159980	98	9	9	9	1				8	6	5	7	6	5	6	6	6	7	8	7	8	6	5	7	6	5	6	6	6	7	8	7	8	6	5	7
Q9NYL9	Q9NYL9	Tropomodulin-3	TMOD3	16	16	15	65.6	65.6	63.4	39.594	0	71.526	159810	125	16	16	15	1				11	10	6	4	5	4	10	8	9	8	7	6	11	10	6	4	5	4	10	8	9	8	7	6	10	9	5	3
O00232	O00232	26S proteasome non-ATPase regulatory subunit 12	PSMD12	22	22	22	53.7	53.7	53.7	52.904	0	101.08	158830	176	22	22	22	1				9	11	11	9	11	7	12	9	13	12	9	13	9	11	11	9	11	7	12	9	13	12	9	13	9	11	11	9
P56192	P56192	Methionine--tRNA ligase, cytoplasmic	MARS	22	22	22	34.3	34.3	34.3	101.11	0	111.28	157800	123	22	22	22	1				7	6	13	6	13	8	9	14	10	9	8	10	7	6	13	6	13	8	9	14	10	9	8	10	7	6	13	6
O00244	O00244	Copper transport protein ATOX1	ATOX1	7	7	7	58.8	58.8	58.8	7.4016	0	19.768	157530	67	7	7	7	1				5	3	3	3	4	4	3	5	2	4	4	1	5	3	3	3	4	4	3	5	2	4	4	1	5	3	3	3
P46939	P46939	Utrophin	UTRN	56	56	56	20.6	20.6	20.6	394.46	0	118.89	157500	157	56	56	56	1				25	16	6	12	6	15	18	26	12	21	14	19	25	16	6	12	6	15	18	26	12	21	14	19	25	16	6	12
P50552	P50552	Vasodilator-stimulated phosphoprotein	VASP	10	10	10	35.8	35.8	35.8	39.829	0	67.422	156290	95	10	10	10	1				8	7	9	8	4	3	7	6	9	8	5	5	8	7	9	8	4	3	7	6	9	8	5	5	8	7	9	8
P48163	P48163	NADP-dependent malic enzyme	ME1	18	18	18	44.9	44.9	44.9	64.149	0	144.69	156100	136	18	18	18	1				9	10	8	13	8	5	11	14	3	7	8	6	9	10	8	13	8	5	11	14	3	7	8	6	9	10	8	13
P35613	P35613	Basigin	BSG	6	6	6	26.5	26.5	26.5	42.2	0	60.853	156010	79	6	6	6	1				5	5	4	4	4	3	4	4	4	5	5	3	5	5	4	4	4	3	4	4	4	5	5	3	5	5	4	4
Q12904	Q12904	Aminoacyl tRNA synthase complex-interacting multifunctional protein 1;Endothelial monocyte-activating polypeptide 2	AIMP1	12	12	12	50.3	50.3	50.3	34.352	0	59.556	155140	94	12	12	12	1				8	8	8	3	8	8	9	8	7	6	6	6	8	8	8	3	8	8	9	8	7	6	6	6	8	8	8	3
Q10471;Q8N4A0	Q10471	Polypeptide N-acetylgalactosaminyltransferase 2;Polypeptide N-acetylgalactosaminyltransferase 2 soluble form	GALNT2	19	19	19	40.8	40.8	40.8	64.732	0	41.543	154990	137	NaN	NaN	NaN	2				9	5	11	12	13	11	6	8	12	9	9	10	9	5	11	12	13	11	6	8	12	9	9	10	9	5	11	12
Q01130;Q9BRL6	Q01130;Q9BRL6	Serine/arginine-rich splicing factor 2;Serine/arginine-rich splicing factor 8	SRSF2;SRSF8	4	4	4	21.7	21.7	21.7	25.476	0	56.78	154550	108	NaN	NaN	NaN	2				4	3	2	2	4	2	4	3	3	4	3	3	4	3	2	2	4	2	4	3	3	4	3	3	4	3	2	2
P62841	P62841	40S ribosomal protein S15	RPS15	3	3	3	36.6	36.6	36.6	17.04	0	99.964	154330	32	3	3	3	1				1	2	1	3	3	3	3	2	2	2	3	3	1	2	1	3	3	3	3	2	2	2	3	3	1	2	1	3
Q07666;Q5VWX1	Q07666	KH domain-containing, RNA-binding, signal transduction-associated protein 1	KHDRBS1	5	5	4	15.1	15.1	13.1	48.227	0	28.098	153580	65	NaN	NaN	NaN	2				4	3	3	4	3	3	2	1	2	5	5	4	4	3	3	4	3	3	2	1	2	5	5	4	3	2	2	3
Q92973	Q92973	Transportin-1	TNPO1	19	19	17	29.4	29.4	27.2	102.35	0	166.02	153490	134	19	19	17	1				9	9	5	6	8	9	14	14	8	9	11	8	9	9	5	6	8	9	14	14	8	9	11	8	8	9	5	6
P05120	P05120	Plasminogen activator inhibitor 2	SERPINB2	15	15	15	50.8	50.8	50.8	46.596	0	96.017	153390	115	15	15	15	1				2	3	11	1	12	2	10	1	9	1	4	11	2	3	11	1	12	2	10	1	9	1	4	11	2	3	11	1
P07996;CON__Q28194	P07996;CON__Q28194	Thrombospondin-1	THBS1	23	23	21	23.8	23.8	22.1	129.38	0	234.32	152830	74	NaN	NaN	NaN	2			+	2	2	23	3	4	1	6	3	3	6	1	1	2	2	23	3	4	1	6	3	3	6	1	1	2	2	21	3
O75964	O75964	ATP synthase subunit g, mitochondrial	ATP5L	7	7	7	55.3	55.3	55.3	11.428	0	29.484	152340	86	7	7	7	1				3	3	2	4	5	4	4	4	3	5	6	5	3	3	2	4	5	4	4	4	3	5	6	5	3	3	2	4
O95571	O95571	Persulfide dioxygenase ETHE1, mitochondrial	ETHE1	10	10	10	59.4	59.4	59.4	27.873	0	52.257	152330	98	10	10	10	1				6	2	6	5	6	7	7	8	3	7	8	7	6	2	6	5	6	7	7	8	3	7	8	7	6	2	6	5
Q16563	Q16563	Synaptophysin-like protein 1	SYPL1	4	4	4	27.4	27.4	27.4	28.565	0	17.465	151900	95	4	4	4	1				4	3	1	3	2	2	3	2	3	2	2	2	4	3	1	3	2	2	3	2	3	2	2	2	4	3	1	3
Q9UBG0	Q9UBG0	C-type mannose receptor 2	MRC2	25	25	25	24.4	24.4	24.4	166.67	0	152.16	151540	142	25	25	25	1				7	9	14	7	15	1	11	15	14	17	13	8	7	9	14	7	15	1	11	15	14	17	13	8	7	9	14	7
P22061	P22061	Protein-L-isoaspartate(D-aspartate) O-methyltransferase	PCMT1	11	11	11	65.2	65.2	65.2	24.636	0	121.59	151360	129	11	11	11	1				7	5	6	6	4	7	4	7	5	6	8	7	7	5	6	6	4	7	4	7	5	6	8	7	7	5	6	6
P27361;P31152;Q16659	P27361	Mitogen-activated protein kinase 3	MAPK3	16	11	11	47.8	35.4	35.4	43.135	0	85.836	150620	131	NaN	NaN	NaN	3				9	7	6	8	11	11	9	11	10	7	11	13	8	6	3	6	7	8	8	8	5	4	7	8	8	6	3	6
P48509	P48509	CD151 antigen	CD151	2	2	2	7.5	7.5	7.5	28.295	0	5.3858	150420	46	2	2	2	1				2	1	2	2	2	2	1	2	1	1	1	2	2	1	2	2	2	2	1	2	1	1	1	2	2	1	2	2
O43237	O43237	Cytoplasmic dynein 1 light intermediate chain 2	DYNC1LI2	12	11	11	35.2	32.5	32.5	54.099	0	73.973	150060	105	12	11	11	1				10	10	8	9	7	8	9	10	8	9	6	7	9	10	8	8	6	7	8	9	8	8	5	6	9	10	8	8
P52895	P52895	Aldo-keto reductase family 1 member C2	AKR1C2	16	4	4	66.3	17.3	17.3	36.735	0	16.28	149820	47	16	4	4	1				14	16	9	10	10	7	15	16	13	10	14	15	4	4	1	2	2	2	4	4	2	2	4	3	4	4	1	2
Q9UM22	Q9UM22	Mammalian ependymin-related protein 1	EPDR1	6	6	6	24.1	24.1	24.1	25.437	0	32.455	149440	92	6	6	6	1				6	5	5	5	3	4	5	3	3	4	1	3	6	5	5	5	3	4	5	3	3	4	1	3	6	5	5	5
P11047;Q9Y6N6	P11047	Laminin subunit gamma-1	LAMC1	34	34	34	30.1	30.1	30.1	177.6	0	208.31	149310	127	NaN	NaN	NaN	2				10	7	16	12	19	21	8	8	12	12	10	11	10	7	16	12	19	21	8	8	12	12	10	11	10	7	16	12
O95831	O95831	Apoptosis-inducing factor 1, mitochondrial	AIFM1	14	14	14	30.3	30.3	30.3	66.9	0	77.07	149180	97	14	14	14	1				4	5	4	9	6	7	8	9	5	8	8	8	4	5	4	9	6	7	8	9	5	8	8	8	4	5	4	9
Q16401	Q16401	26S proteasome non-ATPase regulatory subunit 5	PSMD5	15	15	15	38.3	38.3	38.3	56.195	0	58.159	148920	145	15	15	15	1				10	9	10	7	10	7	10	10	10	8	7	10	10	9	10	7	10	7	10	10	10	8	7	10	10	9	10	7
Q9Y262	Q9Y262	Eukaryotic translation initiation factor 3 subunit L	EIF3L	22	22	22	42.6	42.6	42.6	66.726	0	89.509	147290	121	22	22	22	1				8	6	7	10	8	10	14	11	11	11	11	11	8	6	7	10	8	10	14	11	11	11	11	11	8	6	7	10
O75531	O75531	Barrier-to-autointegration factor;Barrier-to-autointegration factor, N-terminally processed	BANF1	7	7	7	58.4	58.4	58.4	10.058	0	39.213	147180	85	7	7	7	1				7	3	3	3	3	3	6	6	5	4	3	3	7	3	3	3	3	3	6	6	5	4	3	3	7	3	3	3
Q9Y224	Q9Y224	UPF0568 protein C14orf166	C14orf166	10	10	10	52.5	52.5	52.5	28.068	0	89.223	147010	125	10	10	10	1				9	8	4	6	5	4	7	7	7	8	7	5	9	8	4	6	5	4	7	7	7	8	7	5	9	8	4	6
Q9Y371	Q9Y371	Endophilin-B1	SH3GLB1	12	12	11	37.8	37.8	35.6	40.796	0	60.924	146720	84	12	12	11	1				6	6	6	8	5	6	8	7	9	9	6	3	6	6	6	8	5	6	8	7	9	9	6	3	6	5	6	8
REV__P08473	REV__P08473			1	1	1	0	0	0	85.513	0.0078696	2.018	146610	30	1	1	1	1		+		1	1	1	1	1	1	1	1	1	1	1	1	1	1	1	1	1	1	1	1	1	1	1	1	1	1	1	1
Q93052	Q93052	Lipoma-preferred partner	LPP	19	19	19	46.2	46.2	46.2	65.746	0	120.16	146320	103	19	19	19	1				6	8	10	3	6	10	7	11	12	7	6	5	6	8	10	3	6	10	7	11	12	7	6	5	6	8	10	3
P29144	P29144	Tripeptidyl-peptidase 2	TPP2	25	25	25	23.9	23.9	23.9	138.35	0	110.9	146010	113	25	25	25	1				8	11	7	13	11	13	7	15	10	9	7	11	8	11	7	13	11	13	7	15	10	9	7	11	8	11	7	13
Q13177;O75914	Q13177	Serine/threonine-protein kinase PAK 2;PAK-2p27;PAK-2p34	PAK2	17	17	12	41.6	41.6	31.9	58.042	0	60.139	145860	74	NaN	NaN	NaN	2				11	11	7	3	8	7	7	8	8	5	5	6	11	11	7	3	8	7	7	8	8	5	5	6	9	9	4	2
P36776	P36776	Lon protease homolog, mitochondrial	LONP1	27	27	27	37.9	37.9	37.9	106.49	0	109.76	145550	109	27	27	27	1				10	0	6	6	10	5	17	17	10	16	10	10	10	0	6	6	10	5	17	17	10	16	10	10	10	0	6	6
P20042	P20042	Eukaryotic translation initiation factor 2 subunit 2	EIF2S2	15	15	15	46.5	46.5	46.5	38.388	0	94.38	144990	89	15	15	15	1				12	7	7	5	8	8	10	4	9	5	7	3	12	7	7	5	8	8	10	4	9	5	7	3	12	7	7	5
P12081	P12081	Histidine--tRNA ligase, cytoplasmic	HARS	18	18	13	42.8	42.8	33.2	57.41	0	46.777	144440	122	18	18	13	1				8	5	8	7	6	8	8	11	9	12	11	7	8	5	8	7	6	8	8	11	9	12	11	7	6	2	4	3
P17252;P05771	P17252	Protein kinase C alpha type	PRKCA	15	15	13	33	33	27.5	76.749	0	92.674	144430	109	NaN	NaN	NaN	2				6	8	7	5	6	8	9	8	9	6	8	9	6	8	7	5	6	8	9	8	9	6	8	9	5	6	6	4
P62273	P62273	40S ribosomal protein S29	RPS29	3	3	3	46.4	46.4	46.4	6.6767	0	6.0129	144400	33	3	3	3	1				2	3	3	3	3	3	2	2	3	2	2	3	2	3	3	3	3	3	2	2	3	2	2	3	2	3	3	3
P63173	P63173	60S ribosomal protein L38	RPL38	6	6	6	50	50	50	8.2178	0	9.5313	144080	79	6	6	6	1				2	3	3	2	3	3	3	3	4	3	6	2	2	3	3	2	3	3	3	3	4	3	6	2	2	3	3	2
P35241	P35241	Radixin	RDX	23	12	12	38.9	22.5	22.5	68.563	0	67.408	143190	99	23	12	12	1				14	12	14	12	13	9	17	18	14	13	10	16	7	6	6	4	6	4	7	7	7	6	4	8	7	6	6	4
Q9UKY7	Q9UKY7	Protein CDV3 homolog	CDV3	11	11	11	69	69	69	27.335	0	186.3	142980	80	11	11	11	1				6	5	7	4	7	9	7	5	6	6	7	6	6	5	7	4	7	9	7	5	6	6	7	6	6	5	7	4
Q8IVL6	Q8IVL6	Prolyl 3-hydroxylase 3	LEPREL2	20	20	20	43.6	43.6	43.6	81.836	0	156.93	142930	143	20	20	20	1				8	6	10	4	7	5	15	10	10	10	7	8	8	6	10	4	7	5	15	10	10	10	7	8	8	6	10	4
Q13724	Q13724	Mannosyl-oligosaccharide glucosidase	MOGS	18	18	18	32.1	32.1	32.1	91.916	0	73.387	142010	128	18	18	18	1				8	10	6	11	9	9	9	6	5	9	7	7	8	10	6	11	9	9	9	6	5	9	7	7	8	10	6	11
Q93050	Q93050	V-type proton ATPase 116 kDa subunit a isoform 1	ATP6V0A1	18	18	17	24.4	24.4	23.4	96.412	0	91.919	141840	101	18	18	17	1				13	8	8	12	8	6	2	9	3	3	5	7	13	8	8	12	8	6	2	9	3	3	5	7	12	8	8	12
P07585	P07585	Decorin	DCN	9	9	9	32.6	32.6	32.6	39.746	0	65.679	141750	45	9	9	9	1				7	2	1	6	4	2	2	6	5	4	4	4	7	2	1	6	4	2	2	6	5	4	4	4	7	2	1	6
P61960	P61960	Ubiquitin-fold modifier 1	UFM1	4	4	4	68.2	68.2	68.2	9.1175	0	27.78	141230	73	4	4	4	1				2	3	3	2	2	2	3	3	3	3	2	3	2	3	3	2	2	2	3	3	3	3	2	3	2	3	3	2
P68036	P68036	Ubiquitin-conjugating enzyme E2 L3	UBE2L3	7	7	3	63.6	63.6	31.8	17.861	0	85.231	141230	141	7	7	3	1				7	5	3	3	4	3	5	4	6	5	5	5	7	5	3	3	4	3	5	4	6	5	5	5	3	2	1	1
Q86Y82	Q86Y82	Syntaxin-12	STX12	9	9	9	41.7	41.7	41.7	31.642	0	139.62	139870	111	9	9	9	1				5	7	6	8	7	7	6	6	5	7	4	5	5	7	6	8	7	7	6	6	5	7	4	5	5	7	6	8
Q14165	Q14165	Malectin	MLEC	10	10	10	42.8	42.8	42.8	32.233	0	73.93	139570	107	10	10	10	1				7	6	8	6	7	6	9	6	5	3	7	5	7	6	8	6	7	6	9	6	5	3	7	5	7	6	8	6
O60784	O60784	Target of Myb protein 1	TOM1	11	11	11	39.4	39.4	39.4	53.818	0	146.89	139280	101	11	11	11	1				8	7	7	3	7	5	7	6	7	4	5	7	8	7	7	3	7	5	7	6	7	4	5	7	8	7	7	3
Q7L576	Q7L576	Cytoplasmic FMR1-interacting protein 1	CYFIP1	23	23	15	21.1	21.1	14	145.18	0	58.209	139100	117	23	23	15	1				11	10	12	10	6	10	15	13	8	10	13	10	11	10	12	10	6	10	15	13	8	10	13	10	9	7	9	5
P62318	P62318	Small nuclear ribonucleoprotein Sm D3	SNRPD3	4	4	4	37.3	37.3	37.3	13.916	0	61.965	138960	82	4	4	4	1				2	2	2	2	3	2	3	3	3	3	3	3	2	2	2	2	3	2	3	3	3	3	3	3	2	2	2	2
P30046;A6NHG4	P30046;A6NHG4	D-dopachrome decarboxylase;D-dopachrome decarboxylase-like protein	DDT;DDTL	8	8	8	57.6	57.6	57.6	12.712	0	36.022	138900	119	NaN	NaN	NaN	2				6	5	4	5	4	5	6	5	5	5	3	6	6	5	4	5	4	5	6	5	5	5	3	6	6	5	4	5
P22570	P22570	NADPH:adrenodoxin oxidoreductase, mitochondrial	FDXR	24	24	24	62.7	62.7	62.7	53.836	0	74.237	138140	107	24	24	24	1				9	1	2	5	0	8	16	14	12	10	7	11	9	1	2	5	0	8	16	14	12	10	7	11	9	1	2	5
Q01469;A8MUU1	Q01469	Fatty acid-binding protein, epidermal	FABP5	7	7	7	64.4	64.4	64.4	15.164	0	72.252	137730	78	NaN	NaN	NaN	2				3	6	5	6	6	5	3	5	5	4	6	7	3	6	5	6	6	5	3	5	5	4	6	7	3	6	5	6
P21283;Q8NEY4	P21283	V-type proton ATPase subunit C 1	ATP6V1C1	16	16	16	46.9	46.9	46.9	43.941	0	78.169	137540	136	NaN	NaN	NaN	2				9	10	9	8	8	7	8	8	8	5	6	7	9	10	9	8	8	7	8	8	8	5	6	7	9	10	9	8
Q9NY33	Q9NY33	Dipeptidyl peptidase 3	DPP3	20	20	20	44.8	44.8	44.8	82.588	0	156.79	137390	114	20	20	20	1				7	10	10	9	6	8	11	10	13	9	10	8	7	10	10	9	6	8	11	10	13	9	10	8	7	10	10	9
O75828	O75828	Carbonyl reductase [NADPH] 3	CBR3	13	11	11	60.6	50.2	50.2	30.85	0	53.824	136980	73	13	11	11	1				12	9	9	5	3	4	4	6	5	4	6	10	10	7	7	3	1	2	2	4	3	2	4	8	10	7	7	3
P51911	P51911	Calponin-1	CNN1	10	10	10	39.1	39.1	39.1	33.17	0	88.351	136400	81	10	10	10	1				3	8	7	5	4	0	3	4	3	6	4	0	3	8	7	5	4	0	3	4	3	6	4	0	3	8	7	5
P21926	P21926	CD9 antigen	CD9	5	5	5	20.6	20.6	20.6	25.416	0	71.018	135590	76	5	5	5	1				4	4	2	3	5	3	1	4	4	4	4	4	4	4	2	3	5	3	1	4	4	4	4	4	4	4	2	3
Q9Y2Q3	Q9Y2Q3	Glutathione S-transferase kappa 1	GSTK1	8	8	8	43.4	43.4	43.4	25.497	0	142.15	135520	105	8	8	8	1				6	4	6	6	4	6	7	7	5	3	8	6	6	4	6	6	4	6	7	7	5	3	8	6	6	4	6	6
P43487	P43487	Ran-specific GTPase-activating protein	RANBP1	6	6	6	54.2	54.2	54.2	23.31	0	40.538	135450	66	6	6	6	1				2	2	1	4	4	4	1	5	1	6	4	5	2	2	1	4	4	4	1	5	1	6	4	5	2	2	1	4
Q9HB71	Q9HB71	Calcyclin-binding protein	CACYBP	12	12	12	57	57	57	26.21	0	38.218	135450	88	12	12	12	1				6	5	5	4	3	5	7	8	6	8	9	4	6	5	5	4	3	5	7	8	6	8	9	4	6	5	5	4
O60565;Q9H772	O60565	Gremlin-1	GREM1	7	7	7	38	38	38	20.697	0	105.92	135280	71	NaN	NaN	NaN	2				3	4	6	4	4	2	1	2	4	2	2	1	3	4	6	4	4	2	1	2	4	2	2	1	3	4	6	4
O43488;Q8NHP1;O95154	O43488	Aflatoxin B1 aldehyde reductase member 2	AKR7A2	10	10	10	41.2	41.2	41.2	39.589	0	45.988	134830	69	NaN	NaN	NaN	3				6	4	4	2	5	3	7	6	6	7	2	6	6	4	4	2	5	3	7	6	6	7	2	6	6	4	4	2
Q9P2R7	Q9P2R7	Succinyl-CoA ligase [ADP-forming] subunit beta, mitochondrial	SUCLA2	11	11	11	28.9	28.9	28.9	50.317	0	44.895	134370	63	11	11	11	1				4	5	6	3	2	4	8	6	6	5	7	6	4	5	6	3	2	4	8	6	6	5	7	6	4	5	6	3
P62495	P62495	Eukaryotic peptide chain release factor subunit 1	ETF1	13	13	13	35.2	35.2	35.2	49.03	0	82.466	133720	132	13	13	13	1				5	6	5	7	7	9	9	8	8	8	9	7	5	6	5	7	7	9	9	8	8	8	9	7	5	6	5	7
CON__ENSEMBL:ENSBTAP00000007350;P0C0L5;P0C0L4	CON__ENSEMBL:ENSBTAP00000007350			35	35	8	26.5	26.5	6.7	192.99	0	162.54	133590	116	NaN	NaN	NaN	3			+	7	26	9	21	23	14	0	3	0	0	1	1	7	26	9	21	23	14	0	3	0	0	1	1	1	6	2	4
Q99715	Q99715	Collagen alpha-1(XII) chain	COL12A1	17	17	17	7.3	7.3	7.3	333.14	0	20.942	132360	25	17	17	17	1				1	1	1	3	1	1	7	4	3	11	2	1	1	1	1	3	1	1	7	4	3	11	2	1	1	1	1	3
P46976	P46976	Glycogenin-1	GYG1	8	8	8	23.7	23.7	23.7	39.383	0	98.057	132170	105	8	8	8	1				7	7	6	5	5	4	4	7	6	6	5	6	7	7	6	5	5	4	4	7	6	6	5	6	7	7	6	5
P09497	P09497	Clathrin light chain B	CLTB	8	8	8	25.3	25.3	25.3	25.19	0	21.258	132000	67	8	8	8	1				3	4	2	5	4	3	4	7	3	4	3	3	3	4	2	5	4	3	4	7	3	4	3	3	3	4	2	5
Q92542	Q92542	Nicastrin	NCSTN	9	9	9	22.1	22.1	22.1	78.41	0	93.124	131510	74	9	9	9	1				9	7	5	5	5	4	3	4	4	1	5	3	9	7	5	5	5	4	3	4	4	1	5	3	9	7	5	5
P60891	P60891	Ribose-phosphate pyrophosphokinase 1	PRPS1	10	10	3	43.4	43.4	11.3	34.834	0	40.503	131190	99	10	10	3	1				7	7	5	6	5	5	5	6	5	4	3	4	7	7	5	6	5	5	5	6	5	4	3	4	1	2	1	3
P17844	P17844	Probable ATP-dependent RNA helicase DDX5	DDX5	22	15	15	41.9	29.5	29.5	69.147	0	59.318	130990	102	22	15	15	1				11	11	11	9	10	6	14	13	17	17	12	11	7	7	7	7	6	2	11	6	11	10	5	6	7	7	7	7
P15374	P15374	Ubiquitin carboxyl-terminal hydrolase isozyme L3	UCHL3	11	11	11	76.1	76.1	76.1	26.182	0	87.831	130650	93	11	11	11	1				9	9	3	5	4	4	7	8	4	3	5	4	9	9	3	5	4	4	7	8	4	3	5	4	9	9	3	5
Q63ZY3;Q14678	Q63ZY3	KN motif and ankyrin repeat domain-containing protein 2	KANK2	19	19	19	31.4	31.4	31.4	91.173	0	142.13	130470	82	NaN	NaN	NaN	2				7	5	4	6	9	9	8	7	7	12	9	14	7	5	4	6	9	9	8	7	7	12	9	14	7	5	4	6
Q13642	Q13642	Four and a half LIM domains protein 1	FHL1	7	7	7	31	31	31	36.263	0	73.505	130340	67	7	7	7	1				5	4	3	2	4	4	3	5	5	1	3	6	5	4	3	2	4	4	3	5	5	1	3	6	5	4	3	2
Q9ULC4	Q9ULC4	Malignant T-cell-amplified sequence 1	MCTS1	8	8	8	62.4	62.4	62.4	20.555	0	36.388	130320	100	8	8	8	1				2	4	5	6	5	7	5	5	5	7	7	5	2	4	5	6	5	7	5	5	5	7	7	5	2	4	5	6
O95425	O95425	Supervillin	SVIL	41	41	41	26.6	26.6	26.6	247.74	0	132.27	130210	129	41	41	41	1				12	18	14	3	10	7	7	22	19	9	5	22	12	18	14	3	10	7	7	22	19	9	5	22	12	18	14	3
CON__Q0V8M9;Q06033	CON__Q0V8M9			14	14	14	19.4	19.4	19.4	99.536	0	57.558	130140	83	NaN	NaN	NaN	2			+	8	10	3	4	5	3	3	3	1	0	1	2	8	10	3	4	5	3	3	3	1	0	1	2	8	10	3	4
Q9UHQ9	Q9UHQ9	NADH-cytochrome b5 reductase 1	CYB5R1	12	12	12	47.5	47.5	47.5	34.094	0	55	129900	109	12	12	12	1				4	5	4	5	5	5	8	6	5	5	5	5	4	5	4	5	5	5	8	6	5	5	5	5	4	5	4	5
P84103	P84103	Serine/arginine-rich splicing factor 3	SRSF3	3	2	2	18.3	18.3	18.3	19.329	0	18.997	129480	54	3	2	2	1				3	3	3	3	3	3	3	3	3	3	3	2	2	2	2	2	2	2	2	2	2	2	2	2	2	2	2	2
Q14257	Q14257	Reticulocalbin-2	RCN2	10	10	10	39.1	39.1	39.1	36.876	0	133.03	129180	100	10	10	10	1				8	8	6	6	4	8	8	7	8	5	6	4	8	8	6	6	4	8	8	7	8	5	6	4	8	8	6	6
Q08426	Q08426	Peroxisomal bifunctional enzyme;Enoyl-CoA hydratase/3,2-trans-enoyl-CoA isomerase;3-hydroxyacyl-CoA dehydrogenase	EHHADH	5	5	5	10.4	10.4	10.4	79.494	0	4.9488	129160	9	5	5	5	1				4	1	0	0	1	1	1	0	0	1	0	1	4	1	0	0	1	1	1	0	0	1	0	1	4	1	0	0
P27695	P27695	DNA-(apurinic or apyrimidinic site) lyase;DNA-(apurinic or apyrimidinic site) lyase, mitochondrial	APEX1	12	12	12	48.1	48.1	48.1	35.554	0	81.93	129020	89	12	12	12	1				7	3	3	2	5	3	6	7	7	8	5	8	7	3	3	2	5	3	6	7	7	8	5	8	7	3	3	2
Q0ZGT2	Q0ZGT2	Nexilin	NEXN	16	16	16	25.9	25.9	25.9	80.657	0	188.6	128890	82	16	16	16	1				5	12	12	3	5	6	7	9	6	7	2	3	5	12	12	3	5	6	7	9	6	7	2	3	5	12	12	3
P55809;Q9BYC2	P55809	Succinyl-CoA:3-ketoacid coenzyme A transferase 1, mitochondrial	OXCT1	10	10	10	29.8	29.8	29.8	56.157	0	73.558	128770	82	NaN	NaN	NaN	2				5	1	3	6	3	8	8	7	5	9	7	6	5	1	3	6	3	8	8	7	5	9	7	6	5	1	3	6
Q9NR45	Q9NR45	Sialic acid synthase	NANS	13	13	13	45.4	45.4	45.4	40.307	0	85.746	128750	107	13	13	13	1				7	5	5	4	6	5	6	5	8	8	7	8	7	5	5	4	6	5	6	5	8	8	7	8	7	5	5	4
Q6IBS0	Q6IBS0	Twinfilin-2	TWF2	11	11	10	47.6	47.6	45.6	39.548	0	120.64	128720	98	11	11	10	1				7	7	5	5	5	7	6	6	9	7	6	6	7	7	5	5	5	7	6	6	9	7	6	6	7	6	5	5
P05413	P05413	Fatty acid-binding protein, heart	FABP3	9	9	9	65.4	65.4	65.4	14.858	0	37.876	128610	42	9	9	9	1				4	5	4	2	5	7	5	6	7	2	1	5	4	5	4	2	5	7	5	6	7	2	1	5	4	5	4	2
P54802	P54802	Alpha-N-acetylglucosaminidase;Alpha-N-acetylglucosaminidase 82 kDa form;Alpha-N-acetylglucosaminidase 77 kDa form	NAGLU	20	20	20	39.3	39.3	39.3	82.265	0	134.71	128450	101	20	20	20	1				14	9	10	1	4	6	12	6	10	9	3	14	14	9	10	1	4	6	12	6	10	9	3	14	14	9	10	1
Q9H3P7	Q9H3P7	Golgi resident protein GCP60	ACBD3	16	16	16	44.3	44.3	44.3	60.593	0	95.783	127840	88	16	16	16	1				12	8	9	4	7	7	6	8	9	6	7	4	12	8	9	4	7	7	6	8	9	6	7	4	12	8	9	4
Q8IYT4	Q8IYT4	Katanin p60 ATPase-containing subunit A-like 2	KATNAL2	1	1	1	2.2	2.2	2.2	61.252	0	7.2022	127310	46	1	1	1	1				1	1	1	1	1	1	1	1	1	1	1	1	1	1	1	1	1	1	1	1	1	1	1	1	1	1	1	1
P00533;P04626;Q15303	P00533	Epidermal growth factor receptor	EGFR	24	24	24	29.1	29.1	29.1	134.28	0	64.998	127180	84	NaN	NaN	NaN	3				5	11	13	9	6	7	4	11	14	9	11	7	5	11	13	9	6	7	4	11	14	9	11	7	5	11	13	9
P22234	P22234	Multifunctional protein ADE2;Phosphoribosylaminoimidazole-succinocarboxamide synthase;Phosphoribosylaminoimidazole carboxylase	PAICS	12	12	12	30.8	30.8	30.8	47.079	0	49.998	127020	110	12	12	12	1				4	4	6	5	7	7	8	4	6	6	8	7	4	4	6	5	7	7	8	4	6	6	8	7	4	4	6	5
P30685;P30491;P30498;P30490;P18464;P30488;P30487;P30483	P30685;P30491;P30498;P30490;P18464;P30488;P30487;P30483	HLA class I histocompatibility antigen, B-35 alpha chain;HLA class I histocompatibility antigen, B-53 alpha chain;HLA class I histocompatibility antigen, B-78 alpha chain;HLA class I histocompatibility antigen, B-52 alpha chain;HLA class I histocompatibility antigen, B-51 alpha chain;HLA class I histocompatibility antigen, B-50 alpha chain;HLA class I histocompatibility antigen, B-49 alpha chain;…	HLA-B	15	4	0	45.6	11.9	0	40.455	0	55.481	126880	51	NaN	NaN	NaN	8				7	6	7	8	6	8	4	9	8	7	5	8	2	3	4	1	1	4	1	4	3	2	1	3	0	0	0	0
Q8TCJ2	Q8TCJ2	Dolichyl-diphosphooligosaccharide--protein glycosyltransferase subunit STT3B	STT3B	11	10	10	13.8	13	13	93.673	0	24.294	126830	104	11	10	10	1				6	9	9	6	8	7	7	7	8	6	7	7	5	8	8	5	7	6	6	6	7	5	6	6	5	8	8	5
Q53GG5	Q53GG5	PDZ and LIM domain protein 3	PDLIM3	8	8	8	34.3	34.3	34.3	39.232	0	76.287	126810	69	8	8	8	1				5	6	8	2	0	2	5	2	5	3	1	0	5	6	8	2	0	2	5	2	5	3	1	0	5	6	8	2
Q9Y680	Q9Y680	Peptidyl-prolyl cis-trans isomerase FKBP7	FKBP7	10	10	10	42.8	42.8	42.8	25.794	0	27.98	126790	120	10	10	10	1				7	5	8	4	7	6	8	4	8	7	5	7	7	5	8	4	7	6	8	4	8	7	5	7	7	5	8	4
Q9UKK9	Q9UKK9	ADP-sugar pyrophosphatase	NUDT5	8	8	8	47	47	47	24.327	0	27.269	125960	89	8	8	8	1				4	3	4	3	5	4	4	3	3	4	5	5	4	3	4	3	5	4	4	3	3	4	5	5	4	3	4	3
Q92791	Q92791	Synaptonemal complex protein SC65	LEPREL4	15	14	14	49.4	46	46	50.381	0	69.327	125910	116	15	14	14	1				7	7	8	3	8	5	10	11	12	9	8	4	7	7	7	3	8	5	9	10	11	8	8	4	7	7	7	3
P17174	P17174	Aspartate aminotransferase, cytoplasmic	GOT1	17	17	17	56.9	56.9	56.9	46.247	0	110.9	125690	140	17	17	17	1				9	8	8	6	8	11	10	10	11	7	9	6	9	8	8	6	8	11	10	10	11	7	9	6	9	8	8	6
Q8N1G4	Q8N1G4	Leucine-rich repeat-containing protein 47	LRRC47	16	16	16	36.4	36.4	36.4	63.472	0	71.003	125420	92	16	16	16	1				8	8	10	7	6	8	5	8	10	11	6	11	8	8	10	7	6	8	5	8	10	11	6	11	8	8	10	7
P26368	P26368	Splicing factor U2AF 65 kDa subunit	U2AF2	11	11	11	42.3	42.3	42.3	53.5	0	56.382	125280	96	11	11	11	1				6	2	6	3	5	3	5	5	7	8	9	8	6	2	6	3	5	3	5	5	7	8	9	8	6	2	6	3
Q99829	Q99829	Copine-1	CPNE1	9	9	9	20.7	20.7	20.7	59.058	0	81.242	124470	89	9	9	9	1				4	9	4	5	4	6	7	9	7	6	4	3	4	9	4	5	4	6	7	9	7	6	4	3	4	9	4	5
Q9BS40	Q9BS40	Latexin	LXN	5	5	5	27.5	27.5	27.5	25.75	0	70.788	123660	37	5	5	5	1				1	2	2	4	3	0	3	2	3	2	4	1	1	2	2	4	3	0	3	2	3	2	4	1	1	2	2	4
Q9UNH7	Q9UNH7	Sorting nexin-6;Sorting nexin-6, N-terminally processed	SNX6	12	12	12	31.3	31.3	31.3	46.648	0	72.415	123300	81	12	12	12	1				8	5	6	4	6	6	9	6	7	6	7	5	8	5	6	4	6	6	9	6	7	6	7	5	8	5	6	4
O75821	O75821	Eukaryotic translation initiation factor 3 subunit G	EIF3G	10	10	10	40.9	40.9	40.9	35.611	0	85.018	123110	92	10	10	10	1				4	7	5	6	7	7	6	6	4	7	5	6	4	7	5	6	7	7	6	6	4	7	5	6	4	7	5	6
Q12792	Q12792	Twinfilin-1	TWF1	10	9	9	33.4	31.4	31.4	40.282	0	113.65	122420	88	10	9	9	1				6	8	3	3	6	7	3	7	6	7	5	6	6	7	3	3	6	7	3	7	5	7	5	6	6	7	3	3
Q14696	Q14696	LDLR chaperone MESD	MESDC2	9	9	9	39.7	39.7	39.7	26.076	0	76.944	122350	81	9	9	9	1				8	4	5	3	4	6	6	5	8	5	4	2	8	4	5	3	4	6	6	5	8	5	4	2	8	4	5	3
P36507	P36507	Dual specificity mitogen-activated protein kinase kinase 2	MAP2K2	12	12	8	42.5	42.5	29.5	44.424	0	61.45	122290	50	12	12	8	1				4	4	5	6	5	7	5	5	5	2	5	6	4	4	5	6	5	7	5	5	5	2	5	6	2	2	3	2
P15170	P15170	Eukaryotic peptide chain release factor GTP-binding subunit ERF3A	GSPT1	13	13	7	28.3	28.3	16.8	55.755	0	108.91	121980	116	13	13	7	1				8	9	7	5	4	9	8	10	10	6	9	8	8	9	7	5	4	9	8	10	10	6	9	8	4	4	3	3
P62266	P62266	40S ribosomal protein S23	RPS23	4	4	4	35	35	35	15.807	0	15.739	121970	42	4	4	4	1				0	1	2	2	3	3	2	3	3	1	2	2	0	1	2	2	3	3	2	3	3	1	2	2	0	1	2	2
P80723	P80723	Brain acid soluble protein 1	BASP1	8	8	8	63.4	63.4	63.4	22.693	0	117.91	121970	100	8	8	8	1				1	3	5	6	5	0	6	5	4	6	5	5	1	3	5	6	5	0	6	5	4	6	5	5	1	3	5	6
Q16527	Q16527	Cysteine and glycine-rich protein 2	CSRP2	6	6	6	47.2	47.2	47.2	20.954	0	85.692	121860	48	6	6	6	1				5	4	2	4	3	3	4	5	1	4	3	1	5	4	2	4	3	3	4	5	1	4	3	1	5	4	2	4
O43143;O60231;Q14562	O43143	Pre-mRNA-splicing factor ATP-dependent RNA helicase DHX15	DHX15	26	26	26	37.7	37.7	37.7	90.932	0	51.683	121680	87	NaN	NaN	NaN	3				10	2	5	2	5	5	12	5	13	15	10	11	10	2	5	2	5	5	12	5	13	15	10	11	10	2	5	2
P46060	P46060	Ran GTPase-activating protein 1	RANGAP1	20	20	20	43.1	43.1	43.1	63.541	0	60.561	121450	102	20	20	20	1				7	9	6	8	8	8	12	9	7	7	6	8	7	9	6	8	8	8	12	9	7	7	6	8	7	9	6	8
Q5JSL3	Q5JSL3	Dedicator of cytokinesis protein 11	DOCK11	7	7	7	5.1	5.1	5.1	237.67	0	6.4792	121200	10	7	7	7	1				1	2	3	1	2	3	2	0	3	4	3	1	1	2	3	1	2	3	2	0	3	4	3	1	1	2	3	1
Q9BQE3	Q9BQE3	Tubulin alpha-1C chain	TUBA1C	28	4	4	78.4	15.1	15.1	49.895	0	141.64	120770	160	28	4	4	1				24	26	24	25	24	23	23	23	23	23	24	23	3	3	3	3	3	3	3	3	3	3	4	3	3	3	3	3
P46783;Q9NQ39	P46783	40S ribosomal protein S10	RPS10	5	5	5	32.7	32.7	32.7	18.898	0	19.968	120710	129	NaN	NaN	NaN	2				2	2	3	2	4	2	4	3	3	3	3	2	2	2	3	2	4	2	4	3	3	3	3	2	2	2	3	2
Q96FQ6	Q96FQ6	Protein S100-A16	S100A16	6	6	6	62.1	62.1	62.1	11.801	0	22.796	120370	38	6	6	6	1				3	3	3	2	3	3	4	4	4	3	3	2	3	3	3	2	3	3	4	4	4	3	3	2	3	3	3	2
P61803	P61803	Dolichyl-diphosphooligosaccharide--protein glycosyltransferase subunit DAD1	DAD1	2	2	2	19.5	19.5	19.5	12.497	0	42.813	120130	54	2	2	2	1				2	2	2	2	1	2	2	2	2	2	2	1	2	2	2	2	1	2	2	2	2	2	2	1	2	2	2	2
Q13492;O60641	Q13492	Phosphatidylinositol-binding clathrin assembly protein	PICALM	12	12	12	24.4	24.4	24.4	70.754	0	51.669	119800	110	NaN	NaN	NaN	2				8	8	8	4	7	6	7	9	4	7	5	6	8	8	8	4	7	6	7	9	4	7	5	6	8	8	8	4
CON__Q58D62	CON__Q58D62			10	10	10	34.4	34.4	34.4	42.663	0	75.32	119370	45	10	10	10	1			+	7	10	0	0	0	7	3	5	1	4	1	0	7	10	0	0	0	7	3	5	1	4	1	0	7	10	0	0
Q6NUK1	Q6NUK1	Calcium-binding mitochondrial carrier protein SCaMC-1	SLC25A24	15	15	15	30.8	30.8	30.8	53.354	0	79.701	119130	109	15	15	15	1				5	1	6	3	6	7	10	10	9	7	9	13	5	1	6	3	6	7	10	10	9	7	9	13	5	1	6	3
P99999	P99999	Cytochrome c	CYCS	5	5	5	44.8	44.8	44.8	11.749	0	37.215	119060	63	5	5	5	1				4	2	5	3	3	4	3	4	4	4	5	5	4	2	5	3	3	4	3	4	4	4	5	5	4	2	5	3
Q9UI12	Q9UI12	V-type proton ATPase subunit H	ATP6V1H	18	18	18	53	53	53	55.882	0	113.83	119060	84	18	18	18	1				10	12	10	10	8	7	8	12	6	3	6	6	10	12	10	10	8	7	8	12	6	3	6	6	10	12	10	10
P63208	P63208	S-phase kinase-associated protein 1	SKP1	7	7	7	50.3	50.3	50.3	18.658	0	116.31	119030	64	7	7	7	1				5	4	3	3	3	5	4	5	4	6	3	4	5	4	3	3	3	5	4	5	4	6	3	4	5	4	3	3
P49721	P49721	Proteasome subunit beta type-2	PSMB2	11	11	11	47.3	47.3	47.3	22.836	0	48.864	118670	65	11	11	11	1				4	3	3	2	2	5	6	5	6	6	6	3	4	3	3	2	2	5	6	5	6	6	6	3	4	3	3	2
P00491	P00491	Purine nucleoside phosphorylase	PNP	13	13	13	56.7	56.7	56.7	32.118	0	49.967	118390	114	13	13	13	1				7	7	8	6	9	6	5	7	7	9	6	9	7	7	8	6	9	6	5	7	7	9	6	9	7	7	8	6
P13807	P13807	Glycogen [starch] synthase, muscle	GYS1	18	18	18	37.9	37.9	37.9	83.785	0	149.76	118350	82	18	18	18	1				14	14	5	8	6	2	6	4	5	1	2	2	14	14	5	8	6	2	6	4	5	1	2	2	14	14	5	8
Q9NQW7	Q9NQW7	Xaa-Pro aminopeptidase 1	XPNPEP1	19	19	19	38.4	38.4	38.4	69.917	0	37.215	118050	91	19	19	19	1				10	7	5	5	12	9	5	7	6	9	6	10	10	7	5	5	12	9	5	7	6	9	6	10	10	7	5	5
Q12765	Q12765	Secernin-1	SCRN1	17	17	17	43.2	43.2	43.2	46.382	0	40.445	117950	120	17	17	17	1				11	10	6	6	1	7	8	5	9	6	4	10	11	10	6	6	1	7	8	5	9	6	4	10	11	10	6	6
O00194	O00194	Ras-related protein Rab-27B	RAB27B	10	10	8	54.6	54.6	46.3	24.608	0	47.735	117820	101	10	10	8	1				6	6	2	5	2	6	5	7	5	1	6	5	6	6	2	5	2	6	5	7	5	1	6	5	5	5	1	4
P13861;P31323	P13861	cAMP-dependent protein kinase type II-alpha regulatory subunit	PRKAR2A	18	18	18	63.1	63.1	63.1	45.518	0	94.174	117670	97	NaN	NaN	NaN	2				11	4	8	4	6	6	8	10	6	5	10	8	11	4	8	4	6	6	8	10	6	5	10	8	11	4	8	4
Q15717	Q15717	ELAV-like protein 1	ELAVL1	8	8	8	30.4	30.4	30.4	36.091	0	38.521	117600	88	8	8	8	1				5	4	6	2	3	3	6	7	6	8	7	6	5	4	6	2	3	3	6	7	6	8	7	6	5	4	6	2
Q9NSD9	Q9NSD9	Phenylalanine--tRNA ligase beta subunit	FARSB	18	18	18	34.1	34.1	34.1	66.115	0	37.525	117490	120	18	18	18	1				9	11	10	7	7	9	11	12	9	7	9	10	9	11	10	7	7	9	11	12	9	7	9	10	9	11	10	7
O94826	O94826	Mitochondrial import receptor subunit TOM70	TOMM70A	16	16	16	40.1	40.1	40.1	67.454	0	58.249	117250	91	16	16	16	1				9	5	5	7	8	6	8	6	4	14	10	9	9	5	5	7	8	6	8	6	4	14	10	9	9	5	5	7
P61956	P61956	Small ubiquitin-related modifier 2	SUMO2	2	2	1	27.4	27.4	14.7	10.871	0	19.966	117220	25	2	2	1	1				0	0	1	1	2	1	1	1	1	2	2	2	0	0	1	1	2	1	1	1	1	2	2	2	0	0	0	0
P35222;P14923	P35222	Catenin beta-1	CTNNB1	19	19	19	37	37	37	85.496	0	155.12	117030	88	NaN	NaN	NaN	2				6	8	10	9	8	5	10	10	8	12	6	4	6	8	10	9	8	5	10	10	8	12	6	4	6	8	10	9
P56134	P56134	ATP synthase subunit f, mitochondrial	ATP5J2	4	4	4	41.5	41.5	41.5	10.918	0	68.354	116780	94	4	4	4	1				1	3	2	2	2	3	2	3	3	2	4	3	1	3	2	2	2	3	2	3	3	2	4	3	1	3	2	2
REV__P15151	REV__P15151			1	1	1	0	0	0	45.302	0.0096498	1.862	116120	7	1	1	1	1		+		1	1	1	1	0	1	1	1	1	1	0	1	1	1	1	1	0	1	1	1	1	1	0	1	1	1	1	1
O00487	O00487	26S proteasome non-ATPase regulatory subunit 14	PSMD14	10	10	10	49.4	49.4	49.4	34.577	0	55.734	116060	57	10	10	10	1				6	5	5	5	4	3	7	7	5	3	5	5	6	5	5	5	4	3	7	7	5	3	5	5	6	5	5	5
REV__P25391	REV__P25391			1	1	1	0	0	0	337.08	0.0094001	1.8806	115860	24	1	1	1	1		+		0	1	1	1	1	1	1	1	1	0	0	0	0	1	1	1	1	1	1	1	1	0	0	0	0	1	1	1
Q9BUT1	Q9BUT1	3-hydroxybutyrate dehydrogenase type 2	BDH2	7	7	7	38	38	38	26.724	0	75.219	115670	50	7	7	7	1				6	4	3	3	2	5	5	5	2	3	2	5	6	4	3	3	2	5	5	5	2	3	2	5	6	4	3	3
Q14444	Q14444	Caprin-1	CAPRIN1	10	10	10	21	21	21	78.365	0	55.096	114840	55	10	10	10	1				7	3	2	4	4	4	5	6	5	3	6	3	7	3	2	4	4	4	5	6	5	3	6	3	7	3	2	4
O43681	O43681	ATPase ASNA1	ASNA1	13	13	13	64.7	64.7	64.7	38.792	0	66.111	114380	82	13	13	13	1				7	5	5	3	4	5	8	9	5	4	5	6	7	5	5	3	4	5	8	9	5	4	5	6	7	5	5	3
P30536	P30536	Translocator protein	TSPO	3	3	3	23.1	23.1	23.1	18.828	0	15.087	114140	23	3	3	3	1				2	2	0	2	2	2	1	2	0	2	2	2	2	2	0	2	2	2	1	2	0	2	2	2	2	2	0	2
P83111	P83111	Serine beta-lactamase-like protein LACTB, mitochondrial	LACTB	17	17	17	34.4	34.4	34.4	60.693	0	99.423	113960	93	17	17	17	1				7	7	7	8	6	5	13	11	9	8	5	2	7	7	7	8	6	5	13	11	9	8	5	2	7	7	7	8
Q9Y263	Q9Y263	Phospholipase A-2-activating protein	PLAA	15	15	15	27.8	27.8	27.8	87.156	0	35.945	113790	42	15	15	15	1				2	4	4	3	4	6	5	3	6	2	4	4	2	4	4	3	4	6	5	3	6	2	4	4	2	4	4	3
Q13045	Q13045	Protein flightless-1 homolog	FLII	18	18	18	17.3	17.3	17.3	144.75	0	43.639	113750	91	18	18	18	1				6	6	7	7	3	8	9	7	10	6	6	3	6	6	7	7	3	8	9	7	10	6	6	3	6	6	7	7
REV__P21108	REV__P21108			1	1	1	0	0	0	34.839	0.001782	2.5683	113220	24	1	1	1	1		+		1	1	1	1	1	1	1	1	1	1	1	1	1	1	1	1	1	1	1	1	1	1	1	1	1	1	1	1
Q9Y266	Q9Y266	Nuclear migration protein nudC	NUDC	12	12	12	42	42	42	38.242	0	27.746	113210	60	12	12	12	1				9	5	5	5	4	5	4	7	7	4	5	3	9	5	5	5	4	5	4	7	7	4	5	3	9	5	5	5
P09104;P13929	P09104	Gamma-enolase	ENO2	12	10	10	43.8	34.6	34.6	47.268	0	224.75	112240	99	NaN	NaN	NaN	2				9	11	7	8	9	7	6	8	4	5	5	8	7	9	5	6	7	5	4	6	2	3	3	6	7	9	5	6
Q02790	Q02790	Peptidyl-prolyl cis-trans isomerase FKBP4;Peptidyl-prolyl cis-trans isomerase FKBP4, N-terminally processed	FKBP4	16	16	16	47.1	47.1	47.1	51.804	0	48.044	111940	81	16	16	16	1				5	4	7	4	6	3	6	4	7	11	9	5	5	4	7	4	6	3	6	4	7	11	9	5	5	4	7	4
O60831	O60831	PRA1 family protein 2	PRAF2	4	4	4	23	23	23	19.258	0	23.336	111530	71	4	4	4	1				2	3	3	4	4	3	3	2	3	3	3	2	2	3	3	4	4	3	3	2	3	3	3	2	2	3	3	4
P15289	P15289	Arylsulfatase A;Arylsulfatase A component B;Arylsulfatase A component C	ARSA	8	8	8	24.5	24.5	24.5	53.588	0	56.187	111150	85	8	8	8	1				7	6	6	4	3	3	7	7	3	3	2	4	7	6	6	4	3	3	7	7	3	3	2	4	7	6	6	4
P48059;Q7Z4I7	P48059;Q7Z4I7	LIM and senescent cell antigen-like-containing domain protein 1;LIM and senescent cell antigen-like-containing domain protein 2	LIMS1;LIMS2	7	7	7	22.8	22.8	22.8	37.251	0	17.783	111110	56	NaN	NaN	NaN	2				3	2	5	2	2	3	5	4	4	4	4	4	3	2	5	2	2	3	5	4	4	4	4	4	3	2	5	2
P31942	P31942	Heterogeneous nuclear ribonucleoprotein H3	HNRNPH3	10	9	9	44.5	42.2	42.2	36.926	0	108.86	110950	93	10	9	9	1				5	3	3	4	4	3	5	5	6	8	7	6	5	3	2	3	3	3	4	4	5	7	6	5	5	3	2	3
Q15393	Q15393	Splicing factor 3B subunit 3	SF3B3	21	21	21	22.5	22.5	22.5	135.58	0	74.781	110450	106	21	21	21	1				12	5	12	4	3	6	10	10	11	10	11	7	12	5	12	4	3	6	10	10	11	10	11	7	12	5	12	4
P17096	P17096	High mobility group protein HMG-I/HMG-Y	HMGA1	3	3	3	23.4	23.4	23.4	11.676	0	60.175	110430	85	3	3	3	1				1	1	1	2	3	3	3	3	3	3	3	3	1	1	1	2	3	3	3	3	3	3	3	3	1	1	1	2
Q9HB90;Q9NQL2	Q9HB90;Q9NQL2	Ras-related GTP-binding protein C;Ras-related GTP-binding protein D	RRAGC;RRAGD	12	12	12	36.1	36.1	36.1	44.223	0	57.207	109870	68	NaN	NaN	NaN	2				8	4	4	5	7	6	4	4	5	4	6	6	8	4	4	5	7	6	4	4	5	4	6	6	8	4	4	5
Q9H3N1	Q9H3N1	Thioredoxin-related transmembrane protein 1	TMX1	7	7	7	23.6	23.6	23.6	31.791	0	29.612	109730	72	7	7	7	1				4	4	6	2	5	4	5	5	7	5	4	3	4	4	6	2	5	4	5	5	7	5	4	3	4	4	6	2
Q15363	Q15363	Transmembrane emp24 domain-containing protein 2	TMED2	5	5	5	30.8	30.8	30.8	22.761	0	46.38	109600	55	5	5	5	1				3	3	4	4	2	4	3	2	3	3	2	3	3	3	4	4	2	4	3	2	3	3	2	3	3	3	4	4
P50570;Q9UQ16	P50570	Dynamin-2	DNM2	20	20	16	29.2	29.2	24.4	98.063	0	59.779	109540	88	NaN	NaN	NaN	2				6	6	6	9	8	11	8	8	8	11	10	8	6	6	6	9	8	11	8	8	8	11	10	8	4	4	4	7
P54819	P54819	Adenylate kinase 2, mitochondrial;Adenylate kinase 2, mitochondrial, N-terminally processed	AK2	12	12	12	66.9	66.9	66.9	26.477	0	98.304	109110	98	12	12	12	1				9	2	4	2	6	6	8	2	5	7	8	7	9	2	4	2	6	6	8	2	5	7	8	7	9	2	4	2
Q9UNZ2	Q9UNZ2	NSFL1 cofactor p47	NSFL1C	12	12	12	43	43	43	40.572	0	108.74	109010	99	12	12	12	1				5	8	7	7	4	8	9	9	7	8	5	8	5	8	7	7	4	8	9	9	7	8	5	8	5	8	7	7
Q9HC38	Q9HC38	Glyoxalase domain-containing protein 4	GLOD4	9	9	9	31.9	31.9	31.9	34.793	0	19.191	108920	75	9	9	9	1				6	5	3	6	6	6	6	6	6	5	5	7	6	5	3	6	6	6	6	6	6	5	5	7	6	5	3	6
Q9UHL4	Q9UHL4	Dipeptidyl peptidase 2	DPP7	13	13	13	42.5	42.5	42.5	54.341	0	126.31	108570	88	13	13	13	1				9	8	4	6	4	4	4	6	6	6	5	6	9	8	4	6	4	4	4	6	6	6	5	6	9	8	4	6
Q9P2G4	Q9P2G4	Microtubule-associated protein 10	MAP10	3	3	3	4.3	4.3	4.3	100.34	0.0042784	2.169	108530	12	3	3	3	1				2	2	3	1	1	1	1	1	1	2	3	2	2	2	3	1	1	1	1	1	1	2	3	2	2	2	3	1
Q02978	Q02978	Mitochondrial 2-oxoglutarate/malate carrier protein	SLC25A11	9	9	9	33.4	33.4	33.4	34.061	0	162.87	108260	80	9	9	9	1				7	8	4	4	5	5	8	8	6	7	5	7	7	8	4	4	5	5	8	8	6	7	5	7	7	8	4	4
O43583	O43583	Density-regulated protein	DENR	5	5	5	39.4	39.4	39.4	22.092	0	47.323	107520	46	5	5	5	1				3	2	4	2	2	3	4	4	3	4	1	4	3	2	4	2	2	3	4	4	3	4	1	4	3	2	4	2
P61081	P61081	NEDD8-conjugating enzyme Ubc12	UBE2M	7	7	7	36.1	36.1	36.1	20.9	0	18.376	107390	62	7	7	7	1				3	4	3	4	5	4	3	4	4	5	6	4	3	4	3	4	5	4	3	4	4	5	6	4	3	4	3	4
Q9H2D6	Q9H2D6	TRIO and F-actin-binding protein	TRIOBP	19	18	18	9.6	9.3	9.3	261.37	0	60.156	106890	80	19	18	18	1				6	7	4	6	6	7	7	11	5	10	8	7	6	6	4	6	6	7	7	11	5	10	8	7	6	6	4	6
P13798	P13798	Acylamino-acid-releasing enzyme	APEH	14	14	14	28.1	28.1	28.1	81.224	0	58.435	106830	98	14	14	14	1				6	7	7	3	9	7	7	7	10	7	5	5	6	7	7	3	9	7	7	7	10	7	5	5	6	7	7	3
P48449	P48449	Lanosterol synthase	LSS	20	20	20	33.9	33.9	33.9	83.308	0	52.388	106770	111	20	20	20	1				9	13	9	4	7	5	8	9	11	6	7	6	9	13	9	4	7	5	8	9	11	6	7	6	9	13	9	4
Q9UMX0	Q9UMX0	Ubiquilin-1	UBQLN1	13	13	9	40.6	40.6	33.6	62.518	0	119.52	106640	85	13	13	9	1				5	6	4	8	4	4	6	6	7	7	6	7	5	6	4	8	4	4	6	6	7	7	6	7	3	3	2	5
O75367	O75367	Core histone macro-H2A.1	H2AFY	10	10	9	38.7	38.7	36.3	39.617	0	55.003	106620	75	10	10	9	1				6	1	5	1	4	3	7	6	4	3	8	9	6	1	5	1	4	3	7	6	4	3	8	9	5	0	4	0
Q9NQR4	Q9NQR4	Omega-amidase NIT2	NIT2	13	13	13	64.1	64.1	64.1	30.608	0	72.339	106060	98	13	13	13	1				6	7	6	6	6	8	9	9	7	8	7	9	6	7	6	6	6	8	9	9	7	8	7	9	6	7	6	6
P06730;A6NMX2	P06730	Eukaryotic translation initiation factor 4E	EIF4E	5	5	5	23	23	23	25.097	0	12.885	105900	78	NaN	NaN	NaN	2				3	5	4	4	5	4	3	5	5	5	5	5	3	5	4	4	5	4	3	5	5	5	5	5	3	5	4	4
O95881	O95881	Thioredoxin domain-containing protein 12	TXNDC12	4	4	4	30.8	30.8	30.8	19.206	0	19.917	105660	65	4	4	4	1				4	3	3	2	4	3	3	4	4	3	4	3	4	3	3	2	4	3	3	4	4	3	4	3	4	3	3	2
P00492	P00492	Hypoxanthine-guanine phosphoribosyltransferase	HPRT1	9	9	9	49.5	49.5	49.5	24.579	0	22.054	105410	105	9	9	9	1				6	8	5	7	4	4	5	5	5	6	8	8	6	8	5	7	4	4	5	5	5	6	8	8	6	8	5	7
P63092;Q5JWF2;P38405	P63092;Q5JWF2	Guanine nucleotide-binding protein G(s) subunit alpha isoforms short;Guanine nucleotide-binding protein G(s) subunit alpha isoforms XLas	GNAS	13	12	12	42.1	39.3	39.3	45.664	0	44.57	105380	79	NaN	NaN	NaN	3				9	10	8	5	6	6	7	7	9	8	5	7	8	9	7	4	5	5	6	6	8	7	4	6	8	9	7	4
P05783;CON__P05784;CON__H-INV:HIT000015463;CON__P08727;CON__P19001;P08727;CON__A2A5Y0;CON__Q04695;CON__Q9QWL7;CON__A2AB72;CON__O76015;CON__O76013;CON__O76014;CON__REFSEQ:XP_986630;CON__Q2M2I5;Q04695;O76014;O76015;O76013;Q2M2I5	P05783	Keratin, type I cytoskeletal 18	KRT18	16	16	15	47.2	47.2	45.6	48.057	0	70.915	105100	45	NaN	NaN	NaN	20				0	1	4	1	4	1	11	1	4	15	2	0	0	1	4	1	4	1	11	1	4	15	2	0	0	1	4	1
P62861	P62861	40S ribosomal protein S30	FAU	2	2	2	18.6	18.6	18.6	6.6478	0	11.069	105000	56	2	2	2	1				2	2	2	1	1	2	2	2	1	2	1	2	2	2	2	1	1	2	2	2	1	2	1	2	2	2	2	1
Q7L1Q6	Q7L1Q6	Basic leucine zipper and W2 domain-containing protein 1	BZW1	14	14	13	36.8	36.8	35.1	48.043	0	63.911	104970	86	14	14	13	1				6	2	6	4	5	8	4	5	4	6	7	8	6	2	6	4	5	8	4	5	4	6	7	8	6	2	6	3
Q96IU4	Q96IU4	Alpha/beta hydrolase domain-containing protein 14B	ABHD14B	7	7	7	51.9	51.9	51.9	22.345	0	65.683	104540	54	7	7	7	1				4	3	4	3	3	4	4	3	4	1	4	3	4	3	4	3	3	4	4	3	4	1	4	3	4	3	4	3
Q9UBS4	Q9UBS4	DnaJ homolog subfamily B member 11	DNAJB11	8	8	8	30.7	30.7	30.7	40.513	0	74.034	104270	79	8	8	8	1				3	6	5	8	4	4	6	5	5	4	4	6	3	6	5	8	4	4	6	5	5	4	4	6	3	6	5	8
O75340	O75340	Programmed cell death protein 6	PDCD6	10	10	10	61.8	61.8	61.8	21.868	0	33.018	104190	76	10	10	10	1				5	5	3	6	3	4	7	4	6	2	4	3	5	5	3	6	3	4	7	4	6	2	4	3	5	5	3	6
REV__Q8WZ42	REV__Q8WZ42			10	10	10	0	0	0	3816	0.00064371	3.5401	104180	11	10	10	10	1		+		2	1	2	1	1	0	0	2	1	0	3	1	2	1	2	1	1	0	0	2	1	0	3	1	2	1	2	1
Q9BT78	Q9BT78	COP9 signalosome complex subunit 4	COPS4	15	15	15	49.5	49.5	49.5	46.268	0	53.669	104060	98	15	15	15	1				7	7	5	7	8	6	7	9	7	7	6	7	7	7	5	7	8	6	7	9	7	7	6	7	7	7	5	7
P60468	P60468	Protein transport protein Sec61 subunit beta	SEC61B	3	3	3	37.5	37.5	37.5	9.9743	0	32.081	104050	56	3	3	3	1				2	2	3	3	3	2	3	2	1	3	3	3	2	2	3	3	3	2	3	2	1	3	3	3	2	2	3	3
P06454	P06454	Prothymosin alpha;Prothymosin alpha, N-terminally processed;Thymosin alpha-1	PTMA	2	2	2	21.6	21.6	21.6	12.203	0	65.217	103840	57	2	2	2	1				2	2	0	2	2	2	2	1	2	2	2	2	2	2	0	2	2	2	2	1	2	2	2	2	2	2	0	2
Q9BQB6	Q9BQB6	Vitamin K epoxide reductase complex subunit 1	VKORC1	2	2	2	14.7	14.7	14.7	18.234	0	59.62	103790	35	2	2	2	1				2	2	1	1	1	1	1	1	1	1	1	1	2	2	1	1	1	1	1	1	1	1	1	1	2	2	1	1
P49720	P49720	Proteasome subunit beta type-3	PSMB3	10	10	10	58.5	58.5	58.5	22.949	0	28.551	103690	94	10	10	10	1				6	5	3	2	4	3	4	4	5	5	5	5	6	5	3	2	4	3	4	4	5	5	5	5	6	5	3	2
Q10567	Q10567	AP-1 complex subunit beta-1	AP1B1	33	17	17	37.9	22.2	22.2	104.64	0	45.123	103390	101	33	17	17	1				22	18	19	17	17	17	17	22	15	14	14	15	11	10	8	6	6	7	6	10	6	6	5	6	11	10	8	6
P63151;Q66LE6;Q00005;Q9Y2T4	P63151	Serine/threonine-protein phosphatase 2A 55 kDa regulatory subunit B alpha isoform	PPP2R2A	12	12	12	43	43	43	51.691	0	83.7	103060	79	NaN	NaN	NaN	4				5	5	5	5	3	5	7	8	7	7	4	3	5	5	5	5	3	5	7	8	7	7	4	3	5	5	5	5
P05121	P05121	Plasminogen activator inhibitor 1	SERPINE1	11	11	11	40.8	40.8	40.8	45.059	0	66.504	103030	77	11	11	11	1				4	8	4	6	9	5	0	2	2	0	2	0	4	8	4	6	9	5	0	2	2	0	2	0	4	8	4	6
P15848	P15848	Arylsulfatase B	ARSB	11	11	11	27.2	27.2	27.2	59.687	0	99.718	102870	68	11	11	11	1				8	10	8	7	3	6	7	7	5	5	1	6	8	10	8	7	3	6	7	7	5	5	1	6	8	10	8	7
Q9BZK7;O60907;Q9BQ87	Q9BZK7;O60907	F-box-like/WD repeat-containing protein TBL1XR1;F-box-like/WD repeat-containing protein TBL1X	TBL1XR1;TBL1X	5	5	5	13	13	13	55.594	0	6.3149	102850	6	NaN	NaN	NaN	3				3	0	0	0	0	1	0	2	1	2	0	2	3	0	0	0	0	1	0	2	1	2	0	2	3	0	0	0
O00154	O00154	Cytosolic acyl coenzyme A thioester hydrolase	ACOT7	9	9	9	28.2	28.2	28.2	41.796	0	65.359	102750	101	9	9	9	1				5	6	4	5	4	3	5	5	4	5	8	4	5	6	4	5	4	3	5	5	4	5	8	4	5	6	4	5
P53597	P53597	Succinyl-CoA ligase [ADP/GDP-forming] subunit alpha, mitochondrial	SUCLG1	6	6	6	26.3	26.3	26.3	36.249	0	43.741	102550	54	6	6	6	1				2	2	1	3	2	3	4	4	4	6	3	4	2	2	1	3	2	3	4	4	4	6	3	4	2	2	1	3
P98082	P98082	Disabled homolog 2	DAB2	13	13	13	27	27	27	82.447	0	52.875	102550	110	13	13	13	1				7	6	5	8	9	7	9	9	9	7	8	6	7	6	5	8	9	7	9	9	9	7	8	6	7	6	5	8
P09417	P09417	Dihydropteridine reductase	QDPR	9	9	9	54.1	54.1	54.1	25.789	0	96.901	102080	81	9	9	9	1				7	5	5	7	4	4	7	7	6	4	5	6	7	5	5	7	4	4	7	7	6	4	5	6	7	5	5	7
Q9UBQ0	Q9UBQ0	Vacuolar protein sorting-associated protein 29	VPS29	6	6	6	41.8	41.8	41.8	20.505	0	101.74	101950	53	6	6	6	1				4	3	3	2	2	2	2	2	3	3	3	4	4	3	3	2	2	2	2	2	3	3	3	4	4	3	3	2
Q16666	Q16666	Gamma-interferon-inducible protein 16	IFI16	18	18	16	29	29	26.4	88.255	0	58.355	101920	82	18	18	16	1				7	1	7	6	5	5	8	8	11	13	9	9	7	1	7	6	5	5	8	8	11	13	9	9	5	0	7	5
Q9UMS4	Q9UMS4	Pre-mRNA-processing factor 19	PRPF19	11	11	11	38.9	38.9	38.9	55.18	0	35.631	101600	93	11	11	11	1				5	4	5	3	6	3	6	7	5	9	7	5	5	4	5	3	6	3	6	7	5	9	7	5	5	4	5	3
O15320;Q96PC5;Q96RT6;A4FU28;Q8IX95;Q8IX94;Q86UF2;P0CG41;A4D2H0	O15320;Q96PC5	cTAGE family member 5;Melanoma inhibitory activity protein 2	CTAGE5;MIA2	7	7	7	10.4	10.4	10.4	90.995	0	10.883	101590	12	NaN	NaN	NaN	9				3	0	3	2	3	1	0	0	0	2	3	1	3	0	3	2	3	1	0	0	0	2	3	1	3	0	3	2
Q9Y2Q5	Q9Y2Q5	Ragulator complex protein LAMTOR2	LAMTOR2	5	5	5	51.2	51.2	51.2	13.507	0	11.551	101520	62	5	5	5	1				4	2	4	4	3	3	4	4	3	3	4	2	4	2	4	4	3	3	4	4	3	3	4	2	4	2	4	4
P62820	P62820	Ras-related protein Rab-1A	RAB1A	8	3	3	44.9	14.6	14.6	22.677	0	68.767	101370	69	8	3	3	1				7	6	7	7	7	7	7	7	7	6	6	7	3	3	3	3	3	2	3	3	3	2	2	3	3	3	3	3
P16949	P16949	Stathmin	STMN1	4	4	3	23.5	23.5	17.4	17.302	0	62.287	101050	73	4	4	3	1				2	1	1	2	3	2	3	3	4	4	4	2	2	1	1	2	3	2	3	3	4	4	4	2	1	0	1	1
Q92900	Q92900	Regulator of nonsense transcripts 1	UPF1	25	25	25	29.2	29.2	29.2	124.34	0	77.824	100980	123	25	25	25	1				13	14	9	5	6	8	11	13	14	13	10	6	13	14	9	5	6	8	11	13	14	13	10	6	13	14	9	5
P50897	P50897	Palmitoyl-protein thioesterase 1	PPT1	7	7	7	32.7	32.7	32.7	34.193	0	57.631	100920	38	7	7	7	1				4	4	3	2	1	3	3	5	4	3	2	3	4	4	3	2	1	3	3	5	4	3	2	3	4	4	3	2
Q03001	Q03001	Dystonin	DST	44	42	42	7.3	6.9	6.9	860.65	0	45.682	100680	62	44	42	42	1				9	3	6	6	5	10	10	19	3	5	12	6	7	2	6	6	5	9	8	18	2	4	12	6	7	2	6	6
P02511	P02511	Alpha-crystallin B chain	CRYAB	6	6	6	35.4	35.4	35.4	20.159	0	11.592	100620	23	6	6	6	1				4	3	3	1	2	2	2	2	2	1	3	1	4	3	3	1	2	2	2	2	2	1	3	1	4	3	3	1
Q92747	Q92747	Actin-related protein 2/3 complex subunit 1A	ARPC1A	11	10	10	40	33.8	33.8	41.569	0	44.956	100350	64	11	10	10	1				4	5	6	5	4	2	7	3	5	7	7	3	4	5	6	5	4	2	6	3	5	7	7	3	4	5	6	5
Q9NX63	Q9NX63	MICOS complex subunit MIC19	CHCHD3	7	7	7	35.7	35.7	35.7	26.152	0	75.033	100040	46	7	7	7	1				2	1	3	4	4	3	2	6	4	4	3	4	2	1	3	4	4	3	2	6	4	4	3	4	2	1	3	4
REV__Q13023	REV__Q13023			2	2	2	0	0	0	256.72	0.004282	2.1741	99985	8	2	2	2	1		+		1	1	0	0	2	1	2	1	1	1	2	0	1	1	0	0	2	1	2	1	1	1	2	0	1	1	0	0
P35080	P35080	Profilin-2	PFN2	4	4	4	45.7	45.7	45.7	15.046	0	75.994	99982	67	4	4	4	1				3	3	2	4	2	4	4	2	1	4	2	4	3	3	2	4	2	4	4	2	1	4	2	4	3	3	2	4
O75116	O75116	Rho-associated protein kinase 2	ROCK2	15	12	12	14.9	12.2	12.2	160.9	0	21.751	99931	28	15	12	12	1				5	4	3	2	4	6	7	9	3	5	2	6	3	3	2	1	3	5	4	7	2	3	1	5	3	3	2	1
Q9BZF9	Q9BZF9	Uveal autoantigen with coiled-coil domains and ankyrin repeats	UACA	27	27	27	24.6	24.6	24.6	162.5	0	86.207	99893	79	27	27	27	1				6	5	5	6	9	11	8	15	4	14	8	9	6	5	5	6	9	11	8	15	4	14	8	9	6	5	5	6
O60271;Q9UPT6	O60271	C-Jun-amino-terminal kinase-interacting protein 4	SPAG9	28	28	28	31.5	31.5	31.5	146.2	0	79.163	99732	79	NaN	NaN	NaN	2				9	12	9	7	4	9	9	11	14	4	7	5	9	12	9	7	4	9	9	11	14	4	7	5	9	12	9	7
Q9HC35	Q9HC35	Echinoderm microtubule-associated protein-like 4	EML4	16	16	16	20.4	20.4	20.4	108.91	0	31.419	99619	93	16	16	16	1				10	7	5	2	5	6	9	3	3	12	6	9	10	7	5	2	5	6	9	3	3	12	6	9	10	7	5	2
O15400	O15400	Syntaxin-7	STX7	8	8	8	43.7	43.7	43.7	29.815	0	51.727	99540	78	8	8	8	1				4	5	7	5	6	5	5	5	5	3	3	2	4	5	7	5	6	5	5	5	5	3	3	2	4	5	7	5
P11117	P11117	Lysosomal acid phosphatase	ACP2	9	9	9	21.7	21.7	21.7	48.344	0	27.349	99319	80	9	9	9	1				5	6	5	4	2	4	7	4	3	3	6	4	5	6	5	4	2	4	7	4	3	3	6	4	5	6	5	4
Q9BZQ8	Q9BZQ8	Protein Niban	FAM129A	19	19	19	24.8	24.8	24.8	103.13	0	86.816	99157	68	19	19	19	1				7	4	9	4	4	10	10	4	10	4	5	5	7	4	9	4	4	10	10	4	10	4	5	5	7	4	9	4
Q9NP97;Q8TF09	Q9NP97;Q8TF09	Dynein light chain roadblock-type 1;Dynein light chain roadblock-type 2	DYNLRB1;DYNLRB2	4	4	4	59.4	59.4	59.4	10.921	0	40.395	99117	67	NaN	NaN	NaN	2				4	3	4	3	2	3	3	2	3	1	2	2	4	3	4	3	2	3	3	2	3	1	2	2	4	3	4	3
Q5SSJ5	Q5SSJ5	Heterochromatin protein 1-binding protein 3	HP1BP3	11	11	11	19.9	19.9	19.9	61.206	0	83.795	99069	76	11	11	11	1				5	2	4	6	4	6	7	5	5	5	8	5	5	2	4	6	4	6	7	5	5	5	8	5	5	2	4	6
Q96JY6	Q96JY6	PDZ and LIM domain protein 2	PDLIM2	10	10	10	42.3	42.3	42.3	37.458	0	96.758	99037	91	10	10	10	1				7	5	5	5	4	4	3	8	2	4	4	3	7	5	5	5	4	4	3	8	2	4	4	3	7	5	5	5
Q9H9B4	Q9H9B4	Sideroflexin-1	SFXN1	10	9	9	42.9	37	37	35.619	0	80.796	99012	72	10	9	9	1				7	3	3	8	4	6	8	5	6	6	10	9	7	3	3	7	4	5	7	4	5	5	9	8	7	3	3	7
Q99538	Q99538	Legumain	LGMN	7	7	7	24	24	24	49.411	0	128.5	98876	90	7	7	7	1				4	3	5	2	3	3	5	3	3	4	3	5	4	3	5	2	3	3	5	3	3	4	3	5	4	3	5	2
P22102	P22102	Trifunctional purine biosynthetic protein adenosine-3;Phosphoribosylamine--glycine ligase;Phosphoribosylformylglycinamidine cyclo-ligase;Phosphoribosylglycinamide formyltransferase	GART	20	20	20	31.4	31.4	31.4	107.77	0	55.019	98786	86	20	20	20	1				7	5	9	3	8	11	7	12	5	11	13	6	7	5	9	3	8	11	7	12	5	11	13	6	7	5	9	3
Q8TAT6	Q8TAT6	Nuclear protein localization protein 4 homolog	NPLOC4	15	15	15	28	28	28	68.119	0	116.16	98535	102	15	15	15	1				8	8	8	6	5	5	7	8	6	8	6	6	8	8	8	6	5	5	7	8	6	8	6	6	8	8	8	6
P37108	P37108	Signal recognition particle 14 kDa protein	SRP14	4	4	4	34.6	34.6	34.6	14.57	0	27.802	97649	69	4	4	4	1				3	2	3	2	3	3	4	3	2	2	3	3	3	2	3	2	3	3	4	3	2	2	3	3	3	2	3	2
P55263	P55263	Adenosine kinase	ADK	11	11	11	40.9	40.9	40.9	40.545	0	34.521	97547	86	11	11	11	1				8	5	3	4	5	8	6	6	7	0	7	8	8	5	3	4	5	8	6	6	7	0	7	8	8	5	3	4
P09543	P09543	2,3-cyclic-nucleotide 3-phosphodiesterase	CNP	12	12	12	32.8	32.8	32.8	47.578	0	55.31	97342	78	12	12	12	1				5	3	2	5	6	5	4	6	9	6	5	8	5	3	2	5	6	5	4	6	9	6	5	8	5	3	2	5
CON__Q3T052	CON__Q3T052			10	10	10	15.3	15.3	15.3	101.51	0	11.016	96534	20	10	10	10	1			+	5	7	1	0	0	3	1	1	0	0	2	0	5	7	1	0	0	3	1	1	0	0	2	0	5	7	1	0
Q9UJZ1	Q9UJZ1	Stomatin-like protein 2, mitochondrial	STOML2	12	12	12	52.2	52.2	52.2	38.534	0	103.05	96499	90	12	12	12	1				4	2	4	2	4	7	7	7	5	10	9	8	4	2	4	2	4	7	7	7	5	10	9	8	4	2	4	2
O75508	O75508	Claudin-11	CLDN11	2	2	2	14.5	14.5	14.5	21.993	0	6.445	96356	30	2	2	2	1				1	1	1	1	1	1	2	1	1	1	1	1	1	1	1	1	1	1	2	1	1	1	1	1	1	1	1	1
Q9UMX5	Q9UMX5	Neudesin	NENF	7	7	7	57.6	57.6	57.6	18.856	0	21.285	96346	48	7	7	7	1				4	2	4	5	4	4	2	5	6	4	4	5	4	2	4	5	4	4	2	5	6	4	4	5	4	2	4	5
Q96CG8	Q96CG8	Collagen triple helix repeat-containing protein 1	CTHRC1	8	8	8	41.6	41.6	41.6	26.224	0	34.34	96278	60	8	8	8	1				0	1	5	1	5	2	5	3	6	4	4	1	0	1	5	1	5	2	5	3	6	4	4	1	0	1	5	1
A0AVT1	A0AVT1	Ubiquitin-like modifier-activating enzyme 6	UBA6	26	26	26	33	33	33	117.97	0	51.096	96238	92	26	26	26	1				13	9	13	7	7	8	8	15	5	12	6	7	13	9	13	7	7	8	8	15	5	12	6	7	13	9	13	7
Q8N766	Q8N766	ER membrane protein complex subunit 1	EMC1	14	14	14	16.2	16.2	16.2	111.76	0	22.838	96220	32	14	14	14	1				4	3	3	3	4	3	0	2	5	3	3	2	4	3	3	3	4	3	0	2	5	3	3	2	4	3	3	3
Q8TCT8	Q8TCT8	Signal peptide peptidase-like 2A	SPPL2A	4	4	4	11.3	11.3	11.3	58.143	0	4.4239	96214	11	4	4	4	1				2	2	2	1	1	1	1	1	0	1	2	1	2	2	2	1	1	1	1	1	0	1	2	1	2	2	2	1
Q9NZB2;Q5T035	Q9NZB2	Constitutive coactivator of PPAR-gamma-like protein 1	FAM120A	22	22	21	27.5	27.5	26.3	121.89	0	116.79	96026	96	NaN	NaN	NaN	2				9	5	9	5	9	11	9	13	10	14	8	9	9	5	9	5	9	11	9	13	10	14	8	9	9	5	8	5
Q15836	Q15836	Vesicle-associated membrane protein 3	VAMP3	4	4	3	53	53	29	11.309	0	138.34	95945	68	4	4	3	1				3	3	3	4	4	4	3	3	2	2	3	3	3	3	3	4	4	4	3	3	2	2	3	3	2	2	2	3
P09110	P09110	3-ketoacyl-CoA thiolase, peroxisomal	ACAA1	12	12	12	42.9	42.9	42.9	44.292	0	59.174	95943	97	12	12	12	1				6	6	7	9	7	4	6	6	4	4	6	7	6	6	7	9	7	4	6	6	4	4	6	7	6	6	7	9
P40763	P40763	Signal transducer and activator of transcription 3	STAT3	22	22	22	42.5	42.5	42.5	88.067	0	106.25	95642	81	22	22	22	1				11	5	7	3	5	4	13	9	7	8	7	11	11	5	7	3	5	4	13	9	7	8	7	11	11	5	7	3
Q86UE4	Q86UE4	Protein LYRIC	MTDH	14	14	14	34	34	34	63.836	0	126.86	95190	77	14	14	14	1				10	6	9	5	6	6	7	7	4	5	6	4	10	6	9	5	6	6	7	7	4	5	6	4	10	6	9	5
O95373	O95373	Importin-7	IPO7	17	17	17	24.4	24.4	24.4	119.52	0	49.192	94733	79	17	17	17	1				5	5	11	7	9	10	5	7	9	7	4	4	5	5	11	7	9	10	5	7	9	7	4	4	5	5	11	7
Q7Z6Z7	Q7Z6Z7	E3 ubiquitin-protein ligase HUWE1	HUWE1	44	44	44	13.9	13.9	13.9	481.89	0	87.09	94563	124	44	44	44	1				7	6	8	13	11	12	19	12	13	13	12	15	7	6	8	13	11	12	19	12	13	13	12	15	7	6	8	13
Q13148	Q13148	TAR DNA-binding protein 43	TARDBP	8	8	8	31.9	31.9	31.9	44.739	0	106.65	94442	76	8	8	8	1				5	1	1	3	3	6	5	5	5	7	7	7	5	1	1	3	3	6	5	5	5	7	7	7	5	1	1	3
Q8NEU8	Q8NEU8	DCC-interacting protein 13-beta	APPL2	21	21	21	45.5	45.5	45.5	74.493	0	77.17	94233	76	21	21	21	1				5	4	9	5	4	6	12	12	6	8	8	11	5	4	9	5	4	6	12	12	6	8	8	11	5	4	9	5
Q9UNF0	Q9UNF0	Protein kinase C and casein kinase substrate in neurons protein 2	PACSIN2	13	13	13	34.6	34.6	34.6	55.738	0	61.175	94133	66	13	13	13	1				7	8	3	6	6	6	6	8	3	6	4	5	7	8	3	6	6	6	6	8	3	6	4	5	7	8	3	6
Q8WVM8	Q8WVM8	Sec1 family domain-containing protein 1	SCFD1	17	17	17	40.7	40.7	40.7	72.379	0	84.828	94121	112	17	17	17	1				8	10	9	6	5	6	9	8	8	9	6	8	8	10	9	6	5	6	9	8	8	9	6	8	8	10	9	6
P50213	P50213	Isocitrate dehydrogenase [NAD] subunit alpha, mitochondrial	IDH3A	11	11	11	34.4	34.4	34.4	39.591	0	36.499	94111	50	11	11	11	1				1	0	2	4	5	5	6	6	5	7	6	6	1	0	2	4	5	5	6	6	5	7	6	6	1	0	2	4
Q9BUJ2	Q9BUJ2	Heterogeneous nuclear ribonucleoprotein U-like protein 1	HNRNPUL1	16	16	16	27	27	27	95.737	0	72.578	93892	80	16	16	16	1				6	5	6	2	5	5	10	6	5	7	9	4	6	5	6	2	5	5	10	6	5	7	9	4	6	5	6	2
Q9UNS2	Q9UNS2	COP9 signalosome complex subunit 3	COPS3	11	11	11	35.2	35.2	35.2	47.873	0	85.409	93703	48	11	11	11	1				0	3	2	3	3	6	9	5	3	7	5	5	0	3	2	3	3	6	9	5	3	7	5	5	0	3	2	3
Q96AQ6	Q96AQ6	Pre-B-cell leukemia transcription factor-interacting protein 1	PBXIP1	18	18	18	32.8	32.8	32.8	80.642	0	87.997	93618	77	18	18	18	1				10	8	7	6	2	5	9	6	7	6	9	3	10	8	7	6	2	5	9	6	7	6	9	3	10	8	7	6
Q16822;P35558	Q16822	Phosphoenolpyruvate carboxykinase [GTP], mitochondrial	PCK2	18	18	18	36.9	36.9	36.9	70.698	0	40.267	93443	85	NaN	NaN	NaN	2				6	2	7	1	8	4	8	6	11	14	7	6	6	2	7	1	8	4	8	6	11	14	7	6	6	2	7	1
Q9BWD1	Q9BWD1	Acetyl-CoA acetyltransferase, cytosolic	ACAT2	10	10	10	44.6	44.6	44.6	41.35	0	88.877	93396	60	10	10	10	1				7	7	6	2	2	2	6	8	7	3	5	3	7	7	6	2	2	2	6	8	7	3	5	3	7	7	6	2
Q9BQE5	Q9BQE5	Apolipoprotein L2	APOL2	7	7	7	26.4	26.4	26.4	37.092	0	78.965	93372	44	7	7	7	1				6	6	3	6	4	4	4	4	2	5	1	2	6	6	3	6	4	4	4	4	2	5	1	2	6	6	3	6
Q96AE4	Q96AE4	Far upstream element-binding protein 1	FUBP1	12	11	11	23.8	22.7	22.7	67.56	0	84.124	93318	69	12	11	11	1				5	4	3	7	4	5	9	4	8	9	7	6	5	4	2	6	4	5	8	4	7	8	7	6	5	4	2	6
Q8TDX7;Q9HC98	Q8TDX7	Serine/threonine-protein kinase Nek7	NEK7	14	14	14	58.6	58.6	58.6	34.551	0	32.583	93276	57	NaN	NaN	NaN	2				6	7	7	7	6	5	6	5	2	3	3	2	6	7	7	7	6	5	6	5	2	3	3	2	6	7	7	7
Q08431	Q08431	Lactadherin;Lactadherin short form;Medin	MFGE8	7	7	7	24	24	24	43.104	0	29.923	93080	94	7	7	7	1				4	2	7	5	7	6	3	2	6	2	2	2	4	2	7	5	7	6	3	2	6	2	2	2	4	2	7	5
Q9H444	Q9H444	Charged multivesicular body protein 4b	CHMP4B	6	6	6	36.2	36.2	36.2	24.95	0	52.445	92929	44	6	6	6	1				4	4	3	3	2	4	5	4	5	3	3	3	4	4	3	3	2	4	5	4	5	3	3	3	4	4	3	3
Q9Y2Z0	Q9Y2Z0	Suppressor of G2 allele of SKP1 homolog	SUGT1	11	11	11	40.5	40.5	40.5	41.024	0	91.043	92815	71	11	11	11	1				8	8	4	1	2	6	7	6	4	7	6	4	8	8	4	1	2	6	7	6	4	7	6	4	8	8	4	1
O14683	O14683	Tumor protein p53-inducible protein 11	TP53I11	2	2	2	13.2	13.2	13.2	21.054	0	9.8728	92535	30	2	2	2	1				2	2	2	2	2	2	2	2	2	1	2	2	2	2	2	2	2	2	2	2	2	1	2	2	2	2	2	2
Q9Y639	Q9Y639	Neuroplastin	NPTN	6	6	6	19.3	19.3	19.3	44.387	0	33.918	92474	80	6	6	6	1				6	5	3	3	3	3	3	4	5	3	2	3	6	5	3	3	3	3	3	4	5	3	2	3	6	5	3	3
P31153;Q00266	P31153	S-adenosylmethionine synthase isoform type-2	MAT2A	8	8	8	25.8	25.8	25.8	43.66	0	62.51	92077	74	NaN	NaN	NaN	2				3	3	5	6	6	7	5	3	3	4	4	5	3	3	5	6	6	7	5	3	3	4	4	5	3	3	5	6
Q59GN2;P62891	Q59GN2;P62891	Putative 60S ribosomal protein L39-like 5;60S ribosomal protein L39	RPL39P5;RPL39	1	1	1	19.6	19.6	19.6	6.3225	0	8.3018	91907	21	NaN	NaN	NaN	2				1	0	1	1	1	1	1	1	1	1	1	0	1	0	1	1	1	1	1	1	1	1	1	0	1	0	1	1
P61221	P61221	ATP-binding cassette sub-family E member 1	ABCE1	14	14	14	29.2	29.2	29.2	67.314	0	31.293	91874	60	14	14	14	1				4	1	6	3	6	5	5	7	10	6	8	5	4	1	6	3	6	5	5	7	10	6	8	5	4	1	6	3
P53992	P53992	Protein transport protein Sec24C	SEC24C	20	19	19	24.6	23.3	23.3	118.32	0	48.948	91381	99	20	19	19	1				11	9	9	9	9	8	9	12	12	7	11	9	10	8	8	9	8	8	9	11	11	6	10	9	10	8	8	9
P12270	P12270	Nucleoprotein TPR	TPR	36	36	36	21.4	21.4	21.4	267.29	0	102.76	91246	102	36	36	36	1				11	3	3	2	4	8	18	12	9	20	12	20	11	3	3	2	4	8	18	12	9	20	12	20	11	3	3	2
P61923	P61923	Coatomer subunit zeta-1	COPZ1	5	5	5	32.8	32.8	32.8	20.198	0	47.407	91238	37	5	5	5	1				2	4	4	3	3	1	4	1	3	3	2	2	2	4	4	3	3	1	4	1	3	3	2	2	2	4	4	3
O00115	O00115	Deoxyribonuclease-2-alpha	DNASE2	5	5	5	20.3	20.3	20.3	39.58	0	45.108	91072	55	5	5	5	1				4	4	2	4	3	3	3	3	3	1	2	3	4	4	2	4	3	3	3	3	3	1	2	3	4	4	2	4
O14907	O14907	Tax1-binding protein 3	TAX1BP3	3	3	3	39.5	39.5	39.5	13.735	0	102.92	90932	74	3	3	3	1				3	2	3	2	3	3	2	3	3	2	3	3	3	2	3	2	3	3	2	3	3	2	3	3	3	2	3	2
P49458	P49458	Signal recognition particle 9 kDa protein	SRP9	3	3	3	34.9	34.9	34.9	10.112	0	14.64	90788	62	3	3	3	1				3	3	2	1	3	3	3	3	3	3	3	2	3	3	2	1	3	3	3	3	3	3	3	2	3	3	2	1
Q08257	Q08257	Quinone oxidoreductase	CRYZ	13	13	13	53.2	53.2	53.2	35.206	0	68.052	90300	77	13	13	13	1				5	5	3	5	1	5	10	6	7	3	6	8	5	5	3	5	1	5	10	6	7	3	6	8	5	5	3	5
Q8WUH6	Q8WUH6	Transmembrane protein 263	TMEM263	6	6	6	70.7	70.7	70.7	11.748	0	29.833	90269	49	6	6	6	1				5	3	4	4	2	3	6	4	3	3	2	2	5	3	4	4	2	3	6	4	3	3	2	2	5	3	4	4
P62736	P62736	Actin, aortic smooth muscle	ACTA2	22	1	0	70.8	2.9	0	42.009	0	29.515	90196	39	22	1	0	1				17	17	18	17	18	17	17	17	17	20	16	14	0	1	1	1	1	1	1	1	1	1	1	0	0	0	0	0
P53801	P53801	Pituitary tumor-transforming gene 1 protein-interacting protein	PTTG1IP	3	3	3	22.8	22.8	22.8	20.324	0	17.921	89968	98	3	3	3	1				2	2	3	2	1	1	1	1	2	2	1	1	2	2	3	2	1	1	1	1	2	2	1	1	2	2	3	2
Q9UHV9	Q9UHV9	Prefoldin subunit 2	PFDN2	4	4	4	29.2	29.2	29.2	16.648	0	28.428	89891	56	4	4	4	1				3	3	4	3	3	4	4	3	4	4	4	4	3	3	4	3	3	4	4	3	4	4	4	4	3	3	4	3
P55769	P55769	NHP2-like protein 1;NHP2-like protein 1, N-terminally processed	NHP2L1	5	5	5	46.1	46.1	46.1	14.173	0	89.452	89698	43	5	5	5	1				4	1	3	3	3	1	4	3	4	4	5	5	4	1	3	3	3	1	4	3	4	4	5	5	4	1	3	3
Q6PKG0;Q659C4	Q6PKG0	La-related protein 1	LARP1	11	11	11	14.9	14.9	14.9	123.51	0	38.612	89603	45	NaN	NaN	NaN	2				3	2	6	1	4	6	4	5	5	6	6	2	3	2	6	1	4	6	4	5	5	6	6	2	3	2	6	1
Q7Z2K8	Q7Z2K8	G protein-regulated inducer of neurite outgrowth 1	GPRIN1	1	1	1	1.6	1.6	1.6	102.4	0.0032107	2.3668	89292	11	1	1	1	1				1	1	1	1	1	1	1	1	1	1	1	1	1	1	1	1	1	1	1	1	1	1	1	1	1	1	1	1
O75643	O75643	U5 small nuclear ribonucleoprotein 200 kDa helicase	SNRNP200	34	34	34	20.5	20.5	20.5	244.5	0	86.313	89258	98	34	34	34	1				16	5	9	3	3	9	14	14	17	17	11	9	16	5	9	3	3	9	14	14	17	17	11	9	16	5	9	3
O15371	O15371	Eukaryotic translation initiation factor 3 subunit D	EIF3D	13	13	13	34.3	34.3	34.3	63.972	0	117.58	88954	100	13	13	13	1				6	6	5	5	7	10	10	7	7	6	8	8	6	6	5	5	7	10	10	7	7	6	8	8	6	6	5	5
P50148	P50148	Guanine nucleotide-binding protein G(q) subunit alpha	GNAQ	12	12	7	45.7	45.7	25.6	42.142	0	42.51	88868	71	12	12	7	1				9	5	7	4	4	3	6	6	4	6	3	7	9	5	7	4	4	3	6	6	4	6	3	7	6	3	5	2
Q7Z7G0	Q7Z7G0	Target of Nesh-SH3	ABI3BP	21	21	21	30.1	30.1	30.1	118.64	0	71.065	88792	68	21	21	21	1				15	15	8	9	6	4	0	5	5	0	0	3	15	15	8	9	6	4	0	5	5	0	0	3	15	15	8	9
P05976;P08590	P05976;P08590	Myosin light chain 1/3, skeletal muscle isoform;Myosin light chain 3	MYL1;MYL3	2	2	2	8.2	8.2	8.2	21.145	0	17.656	88440	26	NaN	NaN	NaN	2				1	1	0	1	2	1	1	1	1	1	2	0	1	1	0	1	2	1	1	1	1	1	2	0	1	1	0	1
P28288	P28288	ATP-binding cassette sub-family D member 3	ABCD3	13	13	13	24.4	24.4	24.4	75.475	0	32.55	88263	66	13	13	13	1				6	2	4	5	5	7	5	7	4	4	6	5	6	2	4	5	5	7	5	7	4	4	6	5	6	2	4	5
P08294	P08294	Extracellular superoxide dismutase [Cu-Zn]	SOD3	5	5	5	26.7	26.7	26.7	25.851	0	62.056	88221	49	5	5	5	1				4	4	4	1	1	4	0	4	5	0	4	3	4	4	4	1	1	4	0	4	5	0	4	3	4	4	4	1
P53004	P53004	Biliverdin reductase A	BLVRA	12	12	12	47	47	47	33.428	0	57.826	88213	89	12	12	12	1				4	5	4	4	6	4	5	9	7	8	5	5	4	5	4	4	6	4	5	9	7	8	5	5	4	5	4	4
Q99729	Q99729	Heterogeneous nuclear ribonucleoprotein A/B	HNRNPAB	7	7	7	21.1	21.1	21.1	36.224	0	85.719	87979	72	7	7	7	1				4	3	3	3	3	4	3	4	4	4	3	4	4	3	3	3	3	4	3	4	4	4	3	4	4	3	3	3
O14828	O14828	Secretory carrier-associated membrane protein 3	SCAMP3	8	8	8	38.9	38.9	38.9	38.287	0	53.479	87930	66	8	8	8	1				3	5	1	6	5	6	5	3	3	2	7	5	3	5	1	6	5	6	5	3	3	2	7	5	3	5	1	6
Q99961	Q99961	Endophilin-A2	SH3GL1	8	8	6	29.3	29.3	22.3	41.489	0	66.501	87798	104	8	8	6	1				6	4	5	5	4	5	6	6	6	7	6	6	6	4	5	5	4	5	6	6	6	7	6	6	4	3	4	4
O00151	O00151	PDZ and LIM domain protein 1	PDLIM1	12	12	12	53.2	53.2	53.2	36.071	0	67.075	87535	74	12	12	12	1				1	9	8	4	6	1	9	7	3	4	5	0	1	9	8	4	6	1	9	7	3	4	5	0	1	9	8	4
P61769	P61769	Beta-2-microglobulin;Beta-2-microglobulin form pI 5.3	B2M	4	4	4	37.8	37.8	37.8	13.714	0	43.208	87373	40	4	4	4	1				2	1	1	2	1	1	1	1	2	1	1	2	2	1	1	2	1	1	1	1	2	1	1	2	2	1	1	2
Q13126	Q13126	S-methyl-5-thioadenosine phosphorylase	MTAP	11	11	11	61.1	61.1	61.1	31.236	0	66.481	86871	73	11	11	11	1				5	3	4	3	3	6	4	5	5	7	7	7	5	3	4	3	3	6	4	5	5	7	7	7	5	3	4	3
P63162;P14678	P63162;P14678	Small nuclear ribonucleoprotein-associated protein N;Small nuclear ribonucleoprotein-associated proteins B and B	SNRPN;SNRPB	6	6	6	24.6	24.6	24.6	24.614	0	11.215	86780	40	NaN	NaN	NaN	2				5	1	4	1	2	2	5	4	4	4	2	3	5	1	4	1	2	2	5	4	4	4	2	3	5	1	4	1
Q92520	Q92520	Protein FAM3C	FAM3C	7	7	7	48	48	48	24.68	0	38.552	86614	67	7	7	7	1				2	3	4	3	4	2	7	3	5	3	5	2	2	3	4	3	4	2	7	3	5	3	5	2	2	3	4	3
Q8TCT9	Q8TCT9	Minor histocompatibility antigen H13	HM13	6	6	6	15.1	15.1	15.1	41.488	0	34.442	86561	56	6	6	6	1				3	3	3	3	5	3	3	3	3	2	4	2	3	3	3	3	5	3	3	3	3	2	4	2	3	3	3	3
O60437	O60437	Periplakin	PPL	25	25	25	18.5	18.5	18.5	204.74	0	93.689	86556	26	25	25	25	1				0	0	2	0	0	4	1	1	3	6	1	19	0	0	2	0	0	4	1	1	3	6	1	19	0	0	2	0
O15258	O15258	Protein RER1	RER1	5	5	5	29.6	29.6	29.6	22.958	0	51.48	86538	43	5	5	5	1				4	0	4	3	5	4	2	4	2	2	2	3	4	0	4	3	5	4	2	4	2	2	2	3	4	0	4	3
Q13630	Q13630	GDP-L-fucose synthase	TSTA3	9	9	9	40.2	40.2	40.2	35.892	0	31.676	86363	74	9	9	9	1				4	4	7	4	4	5	7	7	8	3	6	3	4	4	7	4	4	5	7	7	8	3	6	3	4	4	7	4
Q9Y2X3	Q9Y2X3	Nucleolar protein 58	NOP58	15	15	15	38.9	38.9	38.9	59.578	0	41.284	86221	53	15	15	15	1				7	1	4	4	2	3	6	3	8	5	5	7	7	1	4	4	2	3	6	3	8	5	5	7	7	1	4	4
O14737	O14737	Programmed cell death protein 5	PDCD5	4	4	4	36.8	36.8	36.8	14.285	0	19.063	86210	53	4	4	4	1				3	4	4	3	3	3	4	4	3	4	3	3	3	4	4	3	3	3	4	4	3	4	3	3	3	4	4	3
Q9Y6Y8	Q9Y6Y8	SEC23-interacting protein	SEC23IP	15	15	15	21.1	21.1	21.1	111.08	0	46.203	86066	73	15	15	15	1				12	9	1	8	6	4	8	7	7	6	6	3	12	9	1	8	6	4	8	7	7	6	6	3	12	9	1	8
O95197	O95197	Reticulon-3	RTN3	2	2	2	4.8	4.8	4.8	112.61	0	20.144	85985	28	2	2	2	1				2	1	1	1	2	2	1	2	1	1	2	2	2	1	1	1	2	2	1	2	1	1	2	2	2	1	1	1
Q9NVI7;Q5T2N8	Q9NVI7;Q5T2N8	ATPase family AAA domain-containing protein 3A;ATPase family AAA domain-containing protein 3C	ATAD3A;ATAD3C	12	12	6	22.7	22.7	13.2	71.368	0	70.515	85978	84	NaN	NaN	NaN	2				4	3	5	5	5	6	5	6	7	8	9	8	4	3	5	5	5	6	5	6	7	8	9	8	3	1	2	3
Q9P0V9	Q9P0V9	Septin-10	SEPT10	11	10	10	37.2	33	33	52.592	0	111.53	85889	88	11	10	10	1				8	8	6	5	5	6	8	6	8	4	6	8	7	7	5	4	4	5	7	5	7	4	5	7	7	7	5	4
Q7L523;Q5VZM2	Q7L523;Q5VZM2	Ras-related GTP-binding protein A;Ras-related GTP-binding protein B	RRAGA;RRAGB	11	11	11	51.1	51.1	51.1	36.566	0	110.36	85437	57	NaN	NaN	NaN	2				6	3	5	5	4	4	4	5	6	4	6	5	6	3	5	5	4	4	4	5	6	4	6	5	6	3	5	5
Q09028	Q09028	Histone-binding protein RBBP4	RBBP4	8	8	4	20.9	20.9	12.5	47.655	0	43.993	85309	81	8	8	4	1				6	4	4	3	3	3	5	5	4	4	6	6	6	4	4	3	3	3	5	5	4	4	6	6	3	1	1	0
P04156	P04156	Major prion protein	PRNP	2	2	2	9.5	9.5	9.5	27.661	0	14.436	85106	32	2	2	2	1				2	2	0	1	2	2	2	2	1	2	2	1	2	2	0	1	2	2	2	2	1	2	2	1	2	2	0	1
P40616	P40616	ADP-ribosylation factor-like protein 1	ARL1	7	7	7	49.2	49.2	49.2	20.417	0	69.793	85106	83	7	7	7	1				3	5	5	5	5	3	3	3	6	4	5	5	3	5	5	5	5	3	3	3	6	4	5	5	3	5	5	5
Q13247	Q13247	Serine/arginine-rich splicing factor 6	SRSF6	5	5	4	9.9	9.9	7.3	39.586	0	6.9613	85045	27	5	5	4	1				3	1	1	1	2	1	3	1	2	2	4	2	3	1	1	1	2	1	3	1	2	2	4	2	2	0	0	1
Q8NI22	Q8NI22	Multiple coagulation factor deficiency protein 2	MCFD2	5	5	5	44.5	44.5	44.5	16.39	0	61.534	84877	35	5	5	5	1				4	1	2	2	2	2	4	2	1	2	1	2	4	1	2	2	2	2	4	2	1	2	1	2	4	1	2	2
Q96I99	Q96I99	Succinyl-CoA ligase [GDP-forming] subunit beta, mitochondrial	SUCLG2	14	14	14	42.1	42.1	42.1	46.51	0	90.244	84861	94	14	14	14	1				6	1	3	7	3	6	8	6	5	8	7	9	6	1	3	7	3	6	8	6	5	8	7	9	6	1	3	7
Q9UHA4	Q9UHA4	Ragulator complex protein LAMTOR3	LAMTOR3	4	4	4	56.5	56.5	56.5	13.623	0	15.821	84675	46	4	4	4	1				2	3	2	2	1	2	2	3	1	2	3	2	2	3	2	2	1	2	2	3	1	2	3	2	2	3	2	2
P50579	P50579	Methionine aminopeptidase 2	METAP2	10	10	10	39.3	39.3	39.3	52.891	0	40.236	84567	27	10	10	10	1				3	1	2	2	4	2	3	3	3	5	4	6	3	1	2	2	4	2	3	3	3	5	4	6	3	1	2	2
O95202	O95202	LETM1 and EF-hand domain-containing protein 1, mitochondrial	LETM1	12	12	12	21.2	21.2	21.2	83.353	0	45.636	84234	67	12	12	12	1				4	2	8	4	5	5	7	7	5	7	6	9	4	2	8	4	5	5	7	7	5	7	6	9	4	2	8	4
Q96EP5	Q96EP5	DAZ-associated protein 1	DAZAP1	5	5	5	20.6	20.6	20.6	43.383	0	50.291	84120	45	5	5	5	1				5	4	2	3	3	3	4	4	1	5	3	5	5	4	2	3	3	3	4	4	1	5	3	5	5	4	2	3
P35914	P35914	Hydroxymethylglutaryl-CoA lyase, mitochondrial	HMGCL	9	9	9	33.5	33.5	33.5	34.36	0	93.752	83982	53	9	9	9	1				5	2	5	2	2	1	5	4	4	4	4	7	5	2	5	2	2	1	5	4	4	4	4	7	5	2	5	2
Q7Z406	Q7Z406	Myosin-14	MYH14	10	1	1	4.6	0.6	0.6	227.87	0	5.1981	83840	56	10	1	1	1				6	7	9	6	7	5	8	10	10	8	7	6	1	1	1	1	1	1	1	1	1	1	1	0	1	1	1	1
P14406	P14406	Cytochrome c oxidase subunit 7A2, mitochondrial	COX7A2	2	2	2	27.7	27.7	27.7	9.3959	0	8.8337	83682	38	2	2	2	1				1	2	1	2	1	2	2	1	1	1	1	2	1	2	1	2	1	2	2	1	1	1	1	2	1	2	1	2
Q9UL25	Q9UL25	Ras-related protein Rab-21	RAB21	10	10	10	44.9	44.9	44.9	24.347	0	70.894	83643	73	10	10	10	1				5	5	6	6	3	4	5	4	6	5	5	3	5	5	6	6	3	4	5	4	6	5	5	3	5	5	6	6
P61201	P61201	COP9 signalosome complex subunit 2	COPS2	13	13	13	37.5	37.5	37.5	51.596	0	29.568	83637	73	13	13	13	1				8	6	7	3	2	5	5	6	8	6	5	5	8	6	7	3	2	5	5	6	8	6	5	5	8	6	7	3
Q99627	Q99627	COP9 signalosome complex subunit 8	COPS8	7	7	7	54.5	54.5	54.5	23.225	0	32.871	83484	39	7	7	7	1				2	3	3	2	4	3	3	4	4	3	3	4	2	3	3	2	4	3	3	4	4	3	3	4	2	3	3	2
O00629	O00629	Importin subunit alpha-3	KPNA4	8	8	6	25.7	25.7	20.2	57.886	0	70.959	83206	75	8	8	6	1				6	5	4	4	3	5	5	4	5	6	5	5	6	5	4	4	3	5	5	4	5	6	5	5	5	4	3	3
O95760	O95760	Interleukin-33;Interleukin-33 (95-270);Interleukin-33 (99-270);Interleukin-33 (109-270)	IL33	5	5	5	24.4	24.4	24.4	30.759	0	51.363	83101	45	5	5	5	1				4	2	2	2	3	4	3	5	2	4	5	2	4	2	2	2	3	4	3	5	2	4	5	2	4	2	2	2
Q9UBQ7	Q9UBQ7	Glyoxylate reductase/hydroxypyruvate reductase	GRHPR	8	8	8	41.2	41.2	41.2	35.668	0	69.628	83085	55	8	8	8	1				4	5	4	3	1	3	5	6	4	5	3	5	4	5	4	3	1	3	5	6	4	5	3	5	4	5	4	3
Q93008;O00507	Q93008	Probable ubiquitin carboxyl-terminal hydrolase FAF-X	USP9X	23	23	23	11.6	11.6	11.6	292.28	0	40.607	83014	73	NaN	NaN	NaN	2				5	5	6	8	9	8	7	11	9	10	8	9	5	5	6	8	9	8	7	11	9	10	8	9	5	5	6	8
P08195	P08195	4F2 cell-surface antigen heavy chain	SLC3A2	12	12	12	29	29	29	67.993	0	39.782	82920	71	12	12	12	1				5	2	8	4	9	3	4	2	5	10	8	3	5	2	8	4	9	3	4	2	5	10	8	3	5	2	8	4
Q13217	Q13217	DnaJ homolog subfamily C member 3	DNAJC3	11	11	11	30.2	30.2	30.2	57.579	0	32.996	82626	47	11	11	11	1				8	4	4	2	5	3	4	5	3	4	4	1	8	4	4	2	5	3	4	5	3	4	4	1	8	4	4	2
O15118	O15118	Niemann-Pick C1 protein	NPC1	13	13	13	13.5	13.5	13.5	142.17	0	21.453	82608	50	13	13	13	1				7	7	6	2	1	4	4	5	5	2	5	2	7	7	6	2	1	4	4	5	5	2	5	2	7	7	6	2
P62330	P62330	ADP-ribosylation factor 6	ARF6	6	6	6	60	60	60	20.082	0	53.107	82599	46	6	6	6	1				6	4	3	2	3	3	4	3	3	3	2	2	6	4	3	2	3	3	4	3	3	3	2	2	6	4	3	2
O75489	O75489	NADH dehydrogenase [ubiquinone] iron-sulfur protein 3, mitochondrial	NDUFS3	9	9	9	40.9	40.9	40.9	30.241	0	22.391	82448	68	9	9	9	1				5	1	2	1	3	6	6	7	4	7	5	6	5	1	2	1	3	6	6	7	4	7	5	6	5	1	2	1
P61513;A6NKH3	P61513	60S ribosomal protein L37a	RPL37A	3	3	3	41.3	41.3	41.3	10.275	0	16.532	82168	43	NaN	NaN	NaN	2				2	2	3	1	1	2	3	2	3	3	3	2	2	2	3	1	1	2	3	2	3	3	3	2	2	2	3	1
Q08378	Q08378	Golgin subfamily A member 3	GOLGA3	28	28	28	24.4	24.4	24.4	167.35	0	45.108	81635	60	28	28	28	1				11	5	3	1	6	7	10	8	3	6	6	8	11	5	3	1	6	7	10	8	3	6	6	8	11	5	3	1
P62070	P62070	Ras-related protein R-Ras2	RRAS2	7	5	5	43.1	29.9	29.9	23.399	0	126.47	81594	59	7	5	5	1				6	6	5	3	6	5	2	5	4	5	4	6	4	4	3	2	4	3	2	3	2	3	2	4	4	4	3	2
Q14914	Q14914	Prostaglandin reductase 1	PTGR1	13	13	13	53.2	53.2	53.2	35.869	0	116.46	81586	63	13	13	13	1				6	5	4	3	3	3	8	10	3	8	5	5	6	5	4	3	3	3	8	10	3	8	5	5	6	5	4	3
Q13011	Q13011	Delta(3,5)-Delta(2,4)-dienoyl-CoA isomerase, mitochondrial	ECH1	9	9	9	29.9	29.9	29.9	35.816	0	112.45	81543	62	9	9	9	1				5	1	1	0	2	2	5	4	6	5	7	7	5	1	1	0	2	2	5	4	6	5	7	7	5	1	1	0
Q8WUJ3	Q8WUJ3	Cell migration-inducing and hyaluronan-binding protein	CEMIP	22	22	22	22.5	22.5	22.5	153	0	52.022	81009	67	22	22	22	1				7	14	6	3	5	12	7	5	9	4	5	1	7	14	6	3	5	12	7	5	9	4	5	1	7	14	6	3
P00750	P00750	Tissue-type plasminogen activator;Tissue-type plasminogen activator chain A;Tissue-type plasminogen activator chain B	PLAT	19	19	19	49.5	49.5	49.5	62.916	0	154.77	80941	67	19	19	19	1				3	8	2	5	16	6	0	3	0	0	6	3	3	8	2	5	16	6	0	3	0	0	6	3	3	8	2	5
O95865	O95865	N(G),N(G)-dimethylarginine dimethylaminohydrolase 2	DDAH2	8	7	7	40.7	37.9	37.9	29.644	0	44.971	80758	60	8	7	7	1				7	6	5	4	1	3	7	8	7	6	3	5	6	5	4	3	0	2	6	7	6	5	3	4	6	5	4	3
Q96CS3	Q96CS3	FAS-associated factor 2	FAF2	12	12	12	40	40	40	52.623	0	52.603	80722	66	12	12	12	1				9	5	5	1	4	3	8	8	5	4	6	5	9	5	5	1	4	3	8	8	5	4	6	5	9	5	5	1
P21912	P21912	Succinate dehydrogenase [ubiquinone] iron-sulfur subunit, mitochondrial	SDHB	7	7	7	29.3	29.3	29.3	31.629	0	24.173	80590	63	7	7	7	1				3	2	3	5	3	6	6	3	5	3	4	6	3	2	3	5	3	6	6	3	5	3	4	6	3	2	3	5
Q13228	Q13228	Selenium-binding protein 1	SELENBP1	17	17	17	44.9	44.9	44.9	52.39	0	56.21	80042	72	17	17	17	1				2	5	0	4	1	10	3	7	5	5	3	14	2	5	0	4	1	10	3	7	5	5	3	14	2	5	0	4
Q9NW15	Q9NW15	Anoctamin-10	ANO10	10	10	10	16.1	16.1	16.1	76.328	0	32.989	79859	61	10	10	10	1				5	7	4	7	5	5	4	7	3	3	4	4	5	7	4	7	5	5	4	7	3	3	4	4	5	7	4	7
P67812	P67812	Signal peptidase complex catalytic subunit SEC11A	SEC11A	4	4	4	16.2	16.2	16.2	20.625	0	13.518	79726	69	4	4	4	1				3	4	4	4	4	3	3	4	4	4	4	4	3	4	4	4	4	3	3	4	4	4	4	4	3	4	4	4
Q7Z4H8	Q7Z4H8	KDEL motif-containing protein 2	KDELC2	14	14	14	39.1	39.1	39.1	58.572	0	53.683	79254	65	14	14	14	1				9	5	3	3	0	7	7	9	7	8	3	7	9	5	3	3	0	7	7	9	7	8	3	7	9	5	3	3
Q9UBM7	Q9UBM7	7-dehydrocholesterol reductase	DHCR7	6	6	6	14.7	14.7	14.7	54.489	0	56.646	79191	54	6	6	6	1				6	5	2	5	4	3	4	5	5	3	1	1	6	5	2	5	4	3	4	5	5	3	1	1	6	5	2	5
P08559;P29803	P08559	Pyruvate dehydrogenase E1 component subunit alpha, somatic form, mitochondrial	PDHA1	9	9	9	30	30	30	43.295	0	30.886	79154	71	NaN	NaN	NaN	2				2	3	3	3	2	4	5	4	3	4	3	6	2	3	3	3	2	4	5	4	3	4	3	6	2	3	3	3
Q9HD45	Q9HD45	Transmembrane 9 superfamily member 3	TM9SF3	10	10	10	14.9	14.9	14.9	67.887	0	41.303	78987	62	10	10	10	1				7	3	4	6	6	4	5	3	4	4	3	4	7	3	4	6	6	4	5	3	4	4	3	4	7	3	4	6
P49756	P49756	RNA-binding protein 25	RBM25	7	7	7	12.5	12.5	12.5	100.18	0	12.367	78890	25	7	7	7	1				3	2	3	3	1	2	2	4	3	3	1	1	3	2	3	3	1	2	2	4	3	3	1	1	3	2	3	3
P49589	P49589	Cysteine--tRNA ligase, cytoplasmic	CARS	14	14	14	22.6	22.6	22.6	85.472	0	26.494	78874	75	14	14	14	1				6	4	9	5	11	5	4	4	8	8	8	4	6	4	9	5	11	5	4	4	8	8	8	4	6	4	9	5
O60443	O60443	Non-syndromic hearing impairment protein 5	DFNA5	13	13	13	28.6	28.6	28.6	54.554	0	94.693	78854	71	13	13	13	1				2	6	6	5	8	1	10	10	1	9	6	0	2	6	6	5	8	1	10	10	1	9	6	0	2	6	6	5
O95573	O95573	Long-chain-fatty-acid--CoA ligase 3	ACSL3	16	16	14	31.9	31.9	27.9	80.419	0	45.082	78847	76	16	16	14	1				5	7	3	11	8	4	7	8	5	4	4	5	5	7	3	11	8	4	7	8	5	4	4	5	4	6	2	10
P98179	P98179	RNA-binding protein 3	RBM3	6	6	6	55.4	55.4	55.4	17.17	0	27.33	78776	43	6	6	6	1				3	1	2	1	2	2	2	4	2	2	3	3	3	1	2	1	2	2	2	4	2	2	3	3	3	1	2	1
Q32MZ4	Q32MZ4	Leucine-rich repeat flightless-interacting protein 1	LRRFIP1	14	14	13	24	24	22.5	89.252	0	129.68	78666	77	14	14	13	1				7	8	5	5	6	5	7	6	8	7	7	3	7	8	5	5	6	5	7	6	8	7	7	3	6	7	4	4
REV__Q9NSE4	REV__Q9NSE4			1	1	1	0	0	0	113.79	0.0081438	2.0083	78437	12	1	1	1	1		+		0	1	1	1	1	1	0	1	1	0	1	0	0	1	1	1	1	1	0	1	1	0	1	0	0	1	1	1
Q14157	Q14157	Ubiquitin-associated protein 2-like	UBAP2L	16	16	16	28.1	28.1	28.1	114.53	0	113.27	78388	51	16	16	16	1				5	6	4	1	4	3	5	3	8	8	7	4	5	6	4	1	4	3	5	3	8	8	7	4	5	6	4	1
Q13185	Q13185	Chromobox protein homolog 3	CBX3	6	6	5	45.9	45.9	37.2	20.811	0	49.252	78217	52	6	6	5	1				5	1	4	1	3	3	3	3	4	5	4	4	5	1	4	1	3	3	3	3	4	5	4	4	4	1	3	1
O95292	O95292	Vesicle-associated membrane protein-associated protein B/C	VAPB	8	7	7	37.4	37.4	37.4	27.228	0	32.54	78098	47	8	7	7	1				5	4	5	3	3	4	4	3	5	5	5	2	5	4	5	3	2	4	3	3	4	4	4	2	5	4	5	3
O94874	O94874	E3 UFM1-protein ligase 1	UFL1	21	21	21	29.8	29.8	29.8	89.594	0	28.13	78087	55	21	21	21	1				5	6	7	9	5	5	11	8	5	4	5	7	5	6	7	9	5	5	11	8	5	4	5	7	5	6	7	9
P56385	P56385	ATP synthase subunit e, mitochondrial	ATP5I	3	3	3	31.9	31.9	31.9	7.9331	0	4.8125	78084	29	3	3	3	1				2	2	1	2	1	2	3	1	2	1	3	3	2	2	1	2	1	2	3	1	2	1	3	3	2	2	1	2
Q99519	Q99519	Sialidase-1	NEU1	9	9	9	25.3	25.3	25.3	45.467	0	36.992	77741	68	9	9	9	1				6	4	6	4	5	4	6	3	4	5	4	7	6	4	6	4	5	4	6	3	4	5	4	7	6	4	6	4
Q8IVF2	Q8IVF2	Protein AHNAK2	AHNAK2	36	36	36	22.3	22.3	22.3	616.62	0	60.064	77660	70	36	36	36	1				13	0	3	0	29	2	0	3	1	0	14	2	13	0	3	0	29	2	0	3	1	0	14	2	13	0	3	0
REV__Q92736	REV__Q92736			4	4	4	0	0	0	564.56	0.0014908	2.6056	77648	14	4	4	4	1		+		3	1	2	1	1	2	1	1	0	1	0	0	3	1	2	1	1	2	1	1	0	1	0	0	3	1	2	1
P36551	P36551	Oxygen-dependent coproporphyrinogen-III oxidase, mitochondrial	CPOX	13	13	13	35.5	35.5	35.5	50.151	0	48.788	77635	53	13	13	13	1				5	4	1	2	3	6	7	7	4	5	7	9	5	4	1	2	3	6	7	7	4	5	7	9	5	4	1	2
Q9Y285	Q9Y285	Phenylalanine--tRNA ligase alpha subunit	FARSA	9	9	9	24	24	24	57.563	0	36.462	77634	91	9	9	9	1				6	4	4	3	6	7	6	7	7	5	6	5	6	4	4	3	6	7	6	7	7	5	6	5	6	4	4	3
O94973	O94973	AP-2 complex subunit alpha-2	AP2A2	21	14	14	29.9	20.1	20.1	103.96	0	38.782	77583	56	21	14	14	1				11	8	12	11	11	8	16	13	14	10	11	15	7	4	6	4	4	2	10	8	8	4	6	8	7	4	6	4
Q96S97	Q96S97	Myeloid-associated differentiation marker	MYADM	3	3	3	13.7	13.7	13.7	35.273	0	34.953	77425	40	3	3	3	1				1	2	2	2	2	2	2	1	1	2	1	1	1	2	2	2	2	2	2	1	1	2	1	1	1	2	2	2
Q15637	Q15637	Splicing factor 1	SF1	11	11	11	25	25	25	68.329	0	42.735	77117	72	11	11	11	1				4	4	3	3	3	4	5	5	8	6	6	5	4	4	3	3	3	4	5	5	8	6	6	5	4	4	3	3
Q86V81	Q86V81	THO complex subunit 4	ALYREF	7	7	7	32.3	32.3	32.3	26.888	0	35.377	76832	43	7	7	7	1				5	3	3	0	2	1	4	4	4	5	3	4	5	3	3	0	2	1	4	4	4	5	3	4	5	3	3	0
P61086	P61086	Ubiquitin-conjugating enzyme E2 K	UBE2K	10	10	10	68.5	68.5	68.5	22.406	0	36.005	76630	59	10	10	10	1				7	4	2	2	5	5	5	7	4	4	6	3	7	4	2	2	5	5	5	7	4	4	6	3	7	4	2	2
Q16836	Q16836	Hydroxyacyl-coenzyme A dehydrogenase, mitochondrial	HADH	7	7	7	39.5	39.5	39.5	34.293	0	29.09	76604	81	7	7	7	1				4	2	3	2	2	6	5	4	6	6	4	4	4	2	3	2	2	6	5	4	6	6	4	4	4	2	3	2
P48556	P48556	26S proteasome non-ATPase regulatory subunit 8	PSMD8	6	6	6	22.6	22.6	22.6	39.611	0	11.098	76311	55	6	6	6	1				2	3	3	6	4	5	2	3	3	3	4	4	2	3	3	6	4	5	2	3	3	3	4	4	2	3	3	6
P62314	P62314	Small nuclear ribonucleoprotein Sm D1	SNRPD1	4	4	4	37	37	37	13.281	0	20.024	76194	43	4	4	4	1				2	2	2	2	2	2	3	1	3	2	2	2	2	2	2	2	2	2	3	1	3	2	2	2	2	2	2	2
A1L0T0	A1L0T0	Acetolactate synthase-like protein	ILVBL	7	7	7	19.5	19.5	19.5	67.867	0	74.982	76062	48	7	7	7	1				4	5	5	5	4	3	4	4	2	2	2	3	4	5	5	5	4	3	4	4	2	2	2	3	4	5	5	5
Q7L5N1	Q7L5N1	COP9 signalosome complex subunit 6	COPS6	9	9	9	43.7	43.7	43.7	36.163	0	44.832	75895	47	9	9	9	1				4	3	2	2	2	4	7	4	5	7	3	3	4	3	2	2	2	4	7	4	5	7	3	3	4	3	2	2
P08648	P08648	Integrin alpha-5;Integrin alpha-5 heavy chain;Integrin alpha-5 light chain	ITGA5	11	11	11	14.1	14.1	14.1	114.54	0	45.04	75867	75	11	11	11	1				3	4	1	6	2	3	3	2	6	6	7	5	3	4	1	6	2	3	3	2	6	6	7	5	3	4	1	6
Q969V3	Q969V3	Nicalin	NCLN	11	11	11	23.3	23.3	23.3	62.974	0	17.818	75800	48	11	11	11	1				4	4	4	7	6	5	5	4	4	4	6	3	4	4	4	7	6	5	5	4	4	4	6	3	4	4	4	7
Q15029	Q15029	116 kDa U5 small nuclear ribonucleoprotein component	EFTUD2	24	23	23	34.9	33.8	33.8	109.43	0	48.74	75701	77	24	23	23	1				12	3	3	4	3	7	13	12	14	11	10	8	11	2	2	3	2	6	12	11	13	10	9	7	11	2	2	3
Q06124	Q06124	Tyrosine-protein phosphatase non-receptor type 11	PTPN11	18	18	18	43.9	43.9	43.9	68.436	0	74.111	75320	72	18	18	18	1				7	4	1	6	6	11	8	9	9	4	6	9	7	4	1	6	6	11	8	9	9	4	6	9	7	4	1	6
P38919	P38919	Eukaryotic initiation factor 4A-III;Eukaryotic initiation factor 4A-III, N-terminally processed	EIF4A3	16	13	13	45.3	39.7	39.7	46.871	0	52.592	75283	85	16	13	13	1				7	9	11	6	5	6	11	8	7	8	9	12	5	6	9	5	4	5	8	6	5	5	7	9	5	6	9	5
P11498	P11498	Pyruvate carboxylase, mitochondrial	PC	15	15	15	17.1	17.1	17.1	129.63	0	22.185	75227	27	15	15	15	1				6	1	2	0	0	3	4	6	4	3	2	3	6	1	2	0	0	3	4	6	4	3	2	3	6	1	2	0
P14324	P14324	Farnesyl pyrophosphate synthase	FDPS	8	8	8	24.3	24.3	24.3	48.275	0	40.704	75020	38	8	8	8	1				5	1	2	4	5	1	3	3	2	2	3	1	5	1	2	4	5	1	3	3	2	2	3	1	5	1	2	4
Q15257	Q15257	Serine/threonine-protein phosphatase 2A activator	PPP2R4	6	6	6	27.4	27.4	27.4	40.667	0	30.15	74767	65	6	6	6	1				5	4	3	3	5	3	4	3	3	3	2	4	5	4	3	3	5	3	4	3	3	3	2	4	5	4	3	3
Q9Y287	Q9Y287	Integral membrane protein 2B;BRI2, membrane form;BRI2 intracellular domain;BRI2C, soluble form;Bri23 peptide	ITM2B	6	6	6	23.3	23.3	23.3	30.338	0	40.13	74729	54	6	6	6	1				3	2	5	4	4	3	1	0	3	2	2	2	3	2	5	4	4	3	1	0	3	2	2	2	3	2	5	4
P04040	P04040	Catalase	CAT	19	19	19	49.5	49.5	49.5	59.755	0	45.736	74675	66	19	19	19	1				3	5	2	3	7	5	7	9	5	7	7	11	3	5	2	3	7	5	7	9	5	7	7	11	3	5	2	3
Q13151	Q13151	Heterogeneous nuclear ribonucleoprotein A0	HNRNPA0	6	6	6	30.2	30.2	30.2	30.84	0	39.043	74500	36	6	6	6	1				3	3	3	2	2	2	3	4	5	5	2	3	3	3	3	2	2	2	3	4	5	5	2	3	3	3	3	2
Q9NZL9	Q9NZL9	Methionine adenosyltransferase 2 subunit beta	MAT2B	11	11	11	49.7	49.7	49.7	37.551	0	56.552	74365	56	11	11	11	1				6	1	4	3	2	3	6	5	6	7	3	6	6	1	4	3	2	3	6	5	6	7	3	6	6	1	4	3
P62306	P62306	Small nuclear ribonucleoprotein F	SNRPF	4	4	4	48.8	48.8	48.8	9.7251	0	84.725	74153	40	4	4	4	1				2	2	3	2	2	3	4	3	2	3	2	2	2	2	3	2	2	3	4	3	2	3	2	2	2	2	3	2
Q9Y3A5	Q9Y3A5	Ribosome maturation protein SBDS	SBDS	11	11	11	48.4	48.4	48.4	28.763	0	56.963	74035	50	11	11	11	1				5	2	4	3	5	1	6	4	6	4	5	5	5	2	4	3	5	1	6	4	6	4	5	5	5	2	4	3
Q9UN86	Q9UN86	Ras GTPase-activating protein-binding protein 2	G3BP2	11	8	8	24.5	21.8	21.8	54.12	0	26.908	73464	51	11	8	8	1				5	7	7	2	4	2	5	5	6	7	9	8	4	6	5	1	2	0	4	5	4	5	7	6	4	6	5	1
Q9Y570	Q9Y570	Protein phosphatase methylesterase 1	PPME1	14	14	14	48.7	48.7	48.7	42.315	0	29.286	73395	65	14	14	14	1				6	9	7	4	5	5	9	8	8	7	6	4	6	9	7	4	5	5	9	8	8	7	6	4	6	9	7	4
Q13442	Q13442	28 kDa heat- and acid-stable phosphoprotein	PDAP1	4	4	4	22.1	22.1	22.1	20.63	0	18.238	73365	41	4	4	4	1				2	1	3	2	2	2	2	3	3	1	2	4	2	1	3	2	2	2	2	3	3	1	2	4	2	1	3	2
P48739	P48739	Phosphatidylinositol transfer protein beta isoform	PITPNB	11	11	10	41.7	41.7	38.4	31.54	0	47.405	73335	56	11	11	10	1				7	5	4	4	3	6	5	7	6	6	4	6	7	5	4	4	3	6	5	7	6	6	4	6	6	4	3	3
Q92820	Q92820	Gamma-glutamyl hydrolase	GGH	7	7	7	29.2	29.2	29.2	35.964	0	21.335	72991	49	7	7	7	1				4	6	5	5	4	3	4	3	3	5	3	4	4	6	5	5	4	3	4	3	3	5	3	4	4	6	5	5
Q00765	Q00765	Receptor expression-enhancing protein 5	REEP5	4	4	4	11.1	11.1	11.1	21.493	0	10.254	72969	29	4	4	4	1				2	4	2	2	3	4	4	2	2	2	1	1	2	4	2	2	3	4	4	2	2	2	1	1	2	4	2	2
Q15459	Q15459	Splicing factor 3A subunit 1	SF3A1	14	14	14	23.3	23.3	23.3	88.885	0	43.223	72928	54	14	14	14	1				5	3	4	2	2	2	6	6	8	5	6	7	5	3	4	2	2	2	6	6	8	5	6	7	5	3	4	2
P28062	P28062	Proteasome subunit beta type-8	PSMB8	8	8	8	41.3	41.3	41.3	30.354	0	30.952	72723	38	8	8	8	1				4	4	4	4	2	4	4	3	4	4	5	4	4	4	4	4	2	4	4	3	4	4	5	4	4	4	4	4
Q16832;Q08345	Q16832	Discoidin domain-containing receptor 2	DDR2	17	17	17	26.8	26.8	26.8	96.735	0	38.775	72364	52	NaN	NaN	NaN	2				3	6	4	9	6	2	8	10	8	2	0	5	3	6	4	9	6	2	8	10	8	2	0	5	3	6	4	9
P62136	P62136	Serine/threonine-protein phosphatase PP1-alpha catalytic subunit	PPP1CA	16	5	3	55.2	22.1	11.2	37.512	0	19.298	72079	44	16	5	3	1				9	10	12	9	10	11	11	11	11	12	10	10	2	3	3	2	2	3	2	3	2	3	2	2	1	2	1	2
P29279	P29279	Connective tissue growth factor	CTGF	12	12	12	42.1	42.1	42.1	38.091	0	183.48	71986	47	12	12	12	1				1	12	10	4	4	1	2	2	0	0	2	1	1	12	10	4	4	1	2	2	0	0	2	1	1	12	10	4
P16930	P16930	Fumarylacetoacetase	FAH	10	10	10	35.3	35.3	35.3	46.374	0	52.562	71908	73	10	10	10	1				6	7	4	4	3	6	4	7	5	4	4	7	6	7	4	4	3	6	4	7	5	4	4	7	6	7	4	4
O75521	O75521	Enoyl-CoA delta isomerase 2, mitochondrial	ECI2	13	13	13	48	48	48	43.585	0	52.65	71900	62	13	13	13	1				9	3	3	3	2	5	7	5	5	6	7	8	9	3	3	3	2	5	7	5	5	6	7	8	9	3	3	3
Q6NVY1	Q6NVY1	3-hydroxyisobutyryl-CoA hydrolase, mitochondrial	HIBCH	11	11	11	31.3	31.3	31.3	43.482	0	32.468	71866	38	11	11	11	1				3	2	3	3	3	2	8	6	5	8	5	9	3	2	3	3	3	2	8	6	5	8	5	9	3	2	3	3
P43304	P43304	Glycerol-3-phosphate dehydrogenase, mitochondrial	GPD2	24	24	24	44.4	44.4	44.4	80.852	0	75.966	71815	100	24	24	24	1				15	3	6	3	4	7	12	5	7	4	5	13	15	3	6	3	4	7	12	5	7	4	5	13	15	3	6	3
P50402	P50402	Emerin	EMD	9	9	9	44.9	44.9	44.9	28.994	0	94.235	71809	66	9	9	9	1				5	5	5	3	7	2	3	6	4	5	3	5	5	5	5	3	7	2	3	6	4	5	3	5	5	5	5	3
P45877	P45877	Peptidyl-prolyl cis-trans isomerase C	PPIC	3	3	3	14.6	14.6	14.6	22.763	0	7.9389	71489	81	3	3	3	1				2	2	3	2	3	2	3	3	3	3	3	3	2	2	3	2	3	2	3	3	3	3	3	3	2	2	3	2
P32322	P32322	Pyrroline-5-carboxylate reductase 1, mitochondrial	PYCR1	12	12	11	48.3	48.3	44.2	33.36	0	57.816	71314	67	12	12	11	1				1	2	5	5	6	4	6	5	5	8	5	5	1	2	5	5	6	4	6	5	5	8	5	5	1	2	4	4
P68402	P68402	Platelet-activating factor acetylhydrolase IB subunit beta	PAFAH1B2	6	6	6	42.8	42.8	42.8	25.569	0	76.641	71160	78	6	6	6	1				5	4	3	4	1	3	2	4	3	3	3	2	5	4	3	4	1	3	2	4	3	3	3	2	5	4	3	4
P08237	P08237	ATP-dependent 6-phosphofructokinase, muscle type	PFKM	17	15	15	31.4	29.1	29.1	85.182	0	59.115	71152	66	17	15	15	1				8	5	4	8	4	7	6	7	5	5	5	7	7	5	4	7	4	6	6	6	5	5	5	6	7	5	4	7
P40123	P40123	Adenylyl cyclase-associated protein 2	CAP2	14	13	13	41.7	40	40	52.823	0	43.562	71024	60	14	13	13	1				7	5	8	5	6	4	5	9	7	3	4	1	7	5	8	5	5	4	5	8	6	2	3	0	7	5	8	5
O95479	O95479	GDH/6PGL endoplasmic bifunctional protein;Glucose 1-dehydrogenase;6-phosphogluconolactonase	H6PD	19	19	19	30.7	30.7	30.7	88.892	0	49.226	70929	61	19	19	19	1				9	3	4	4	10	3	12	6	7	4	8	4	9	3	4	4	10	3	12	6	7	4	8	4	9	3	4	4
O14964	O14964	Hepatocyte growth factor-regulated tyrosine kinase substrate	HGS	8	8	8	13	13	13	86.191	0	23.597	70803	78	8	8	8	1				6	5	3	5	7	4	4	5	5	3	4	5	6	5	3	5	7	4	4	5	5	3	4	5	6	5	3	5
Q9Y6M1;Q9NZI8	Q9Y6M1	Insulin-like growth factor 2 mRNA-binding protein 2	IGF2BP2	14	14	13	31.2	31.2	29	66.121	0	57.679	70694	64	NaN	NaN	NaN	2				7	2	5	5	7	1	12	0	5	8	8	8	7	2	5	5	7	1	12	0	5	8	8	8	6	2	5	4
Q96EY8	Q96EY8	Cob(I)yrinic acid a,c-diamide adenosyltransferase, mitochondrial	MMAB	2	2	2	9.2	9.2	9.2	27.388	0.0031774	2.2649	70614	16	2	2	2	1				0	0	1	1	1	1	1	1	1	1	1	1	0	0	1	1	1	1	1	1	1	1	1	1	0	0	1	1
Q6WCQ1	Q6WCQ1	Myosin phosphatase Rho-interacting protein	MPRIP	25	25	24	34.9	34.9	34	116.53	0	82.73	70366	74	25	25	24	1				5	12	10	7	6	5	6	8	3	7	6	0	5	12	10	7	6	5	6	8	3	7	6	0	5	11	10	7
Q13310;P0CB38	Q13310	Polyadenylate-binding protein 4	PABPC4	18	11	10	32.8	18.5	17.1	70.782	0	19.771	70360	46	NaN	NaN	NaN	2				11	6	9	5	9	8	6	9	14	9	12	7	6	1	4	1	5	4	1	4	9	5	6	3	6	1	4	1
Q8NCW5	Q8NCW5	NAD(P)H-hydrate epimerase	APOA1BP	6	6	6	33.7	33.7	33.7	31.674	0	23.436	70300	35	6	6	6	1				5	1	2	4	3	6	6	4	2	3	4	4	5	1	2	4	3	6	6	4	2	3	4	4	5	1	2	4
Q96JJ7	Q96JJ7	Protein disulfide-isomerase TMX3	TMX3	11	11	11	32.8	32.8	32.8	51.871	0	18.686	70280	56	11	11	11	1				4	6	5	5	6	4	5	4	6	3	3	2	4	6	5	5	6	4	5	4	6	3	3	2	4	6	5	5
P49675	P49675	Steroidogenic acute regulatory protein, mitochondrial	STAR	12	12	12	55.4	55.4	55.4	31.914	0	162.88	70192	44	12	12	12	1				8	1	1	0	0	5	5	4	8	5	1	8	8	1	1	0	0	5	5	4	8	5	1	8	8	1	1	0
Q92905	Q92905	COP9 signalosome complex subunit 5	COPS5	11	11	11	44.6	44.6	44.6	37.578	0	33.804	70103	50	11	11	11	1				4	5	3	1	2	3	9	8	7	2	4	5	4	5	3	1	2	3	9	8	7	2	4	5	4	5	3	1
P10155	P10155	60 kDa SS-A/Ro ribonucleoprotein	TROVE2	11	11	11	27.3	27.3	27.3	60.67	0	64.841	69786	90	11	11	11	1				7	5	3	3	6	4	7	7	6	6	6	7	7	5	3	3	6	4	7	7	6	6	6	7	7	5	3	3
Q99426	Q99426	Tubulin-folding cofactor B	TBCB	6	6	6	32.4	32.4	32.4	27.325	0	35.277	69689	31	6	6	6	1				2	3	2	4	3	2	2	3	1	2	2	3	2	3	2	4	3	2	2	3	1	2	2	3	2	3	2	4
P12004	P12004	Proliferating cell nuclear antigen	PCNA	9	9	9	44.1	44.1	44.1	28.768	0	29.661	69566	60	9	9	9	1				3	1	4	1	4	4	3	4	6	6	8	3	3	1	4	1	4	4	3	4	6	6	8	3	3	1	4	1
CON__Q3MHN5	CON__Q3MHN5			14	14	2	43.2	43.2	3.8	53.341	0	309.19	69474	38	14	14	2	1			+	3	13	0	0	0	3	0	5	0	0	0	0	3	13	0	0	0	3	0	5	0	0	0	0	0	2	0	0
Q9H488	Q9H488	GDP-fucose protein O-fucosyltransferase 1	POFUT1	8	8	8	30.2	30.2	30.2	43.955	0	41.792	69189	80	8	8	8	1				6	6	3	4	5	5	6	3	5	6	6	4	6	6	3	4	5	5	6	3	5	6	6	4	6	6	3	4
Q969G5	Q969G5	Protein kinase C delta-binding protein	PRKCDBP	5	5	5	23	23	23	27.701	0	9.2963	69152	30	5	5	5	1				2	1	1	3	3	1	2	2	2	1	4	2	2	1	1	3	3	1	2	2	2	1	4	2	2	1	1	3
Q01844	Q01844	RNA-binding protein EWS	EWSR1	5	5	5	11.4	11.4	11.4	68.477	0	125.2	68724	49	5	5	5	1				4	1	2	2	3	1	4	5	3	4	3	1	4	1	2	2	3	1	4	5	3	4	3	1	4	1	2	2
O15439	O15439	Multidrug resistance-associated protein 4	ABCC4	8	8	8	6.8	6.8	6.8	149.52	0	4.9712	68691	11	8	8	8	1				0	3	2	2	1	0	1	2	5	2	2	1	0	3	2	2	1	0	1	2	5	2	2	1	0	3	2	2
Q8TD08	Q8TD08	Mitogen-activated protein kinase 15	MAPK15	2	2	2	4	4	4	59.831	0	4.4642	68418	33	2	2	2	1				1	1	1	1	1	2	1	1	1	1	1	0	1	1	1	1	1	2	1	1	1	1	1	0	1	1	1	1
P30508;Q29960;P30505;Q9TNN7	P30508;Q29960;P30505;Q9TNN7	HLA class I histocompatibility antigen, Cw-12 alpha chain;HLA class I histocompatibility antigen, Cw-16 alpha chain;HLA class I histocompatibility antigen, Cw-8 alpha chain;HLA class I histocompatibility antigen, Cw-5 alpha chain	HLA-C	16	9	0	56.8	32	0	40.885	0	43.16	68398	40	NaN	NaN	NaN	4				7	6	8	9	5	5	6	7	10	7	6	5	1	3	4	5	1	0	2	2	4	3	2	1	0	0	0	0
P61077;P62837	P61077;P62837	Ubiquitin-conjugating enzyme E2 D3;Ubiquitin-conjugating enzyme E2 D2	UBE2D3;UBE2D2	3	3	3	28.6	28.6	28.6	16.687	0	33.762	68227	28	NaN	NaN	NaN	2				2	2	2	1	1	1	1	2	2	1	2	2	2	2	2	1	1	1	1	2	2	1	2	2	2	2	2	1
P55268	P55268	Laminin subunit beta-2	LAMB2	32	32	31	25.6	25.6	25	195.98	0	56.941	68075	55	32	32	31	1				5	1	7	3	12	5	3	5	16	11	9	6	5	1	7	3	12	5	3	5	16	11	9	6	5	1	6	3
O15031	O15031	Plexin-B2	PLXNB2	23	23	22	16.1	16.1	15.7	205.12	0	68.521	67913	59	23	23	22	1				11	5	2	7	6	9	9	11	6	9	3	9	11	5	2	7	6	9	9	11	6	9	3	9	10	4	2	6
O76003	O76003	Glutaredoxin-3	GLRX3	10	10	10	40	40	40	37.432	0	90.012	67827	72	10	10	10	1				4	7	4	4	6	6	6	6	6	5	5	5	4	7	4	4	6	6	6	6	6	5	5	5	4	7	4	4
O60841	O60841	Eukaryotic translation initiation factor 5B	EIF5B	13	13	13	13.9	13.9	13.9	138.83	0	61.503	67807	50	13	13	13	1				7	4	2	6	9	2	4	5	5	6	4	4	7	4	2	6	9	2	4	5	5	6	4	4	7	4	2	6
Q9Y305	Q9Y305	Acyl-coenzyme A thioesterase 9, mitochondrial	ACOT9	14	14	14	36.9	36.9	36.9	49.901	0	52.233	67750	72	14	14	14	1				0	3	1	3	4	5	7	6	5	9	7	12	0	3	1	3	4	5	7	6	5	9	7	12	0	3	1	3
P08240	P08240	Signal recognition particle receptor subunit alpha	SRPR	15	15	15	25.7	25.7	25.7	69.81	0	28.802	67467	59	15	15	15	1				4	4	5	4	12	6	3	6	7	7	5	3	4	4	5	4	12	6	3	6	7	7	5	3	4	4	5	4
P40189	P40189	Interleukin-6 receptor subunit beta	IL6ST	15	15	15	25.9	25.9	25.9	103.54	0	49.244	67284	48	15	15	15	1				4	3	4	5	10	3	3	3	15	3	3	1	4	3	4	5	10	3	3	3	15	3	3	1	4	3	4	5
Q9UHB9	Q9UHB9	Signal recognition particle subunit SRP68	SRP68	16	16	16	29.3	29.3	29.3	70.729	0	61.617	67132	91	16	16	16	1				2	4	6	7	9	6	4	8	8	4	9	12	2	4	6	7	9	6	4	8	8	4	9	12	2	4	6	7
Q9UBQ5	Q9UBQ5	Eukaryotic translation initiation factor 3 subunit K	EIF3K	8	8	8	44	44	44	25.059	0	15.19	66825	59	8	8	8	1				4	4	1	3	6	1	3	6	4	5	5	4	4	4	1	3	6	1	3	6	4	5	5	4	4	4	1	3
P51665	P51665	26S proteasome non-ATPase regulatory subunit 7	PSMD7	8	8	8	27.2	27.2	27.2	37.025	0	20.63	66762	49	8	8	8	1				4	0	2	2	4	4	4	5	4	5	2	3	4	0	2	2	4	4	4	5	4	5	2	3	4	0	2	2
Q15631	Q15631	Translin	TSN	8	8	8	42.5	42.5	42.5	26.183	0	42.533	66522	48	8	8	8	1				3	2	3	4	3	3	5	3	4	3	2	4	3	2	3	4	3	3	5	3	4	3	2	4	3	2	3	4
P17405	P17405	Sphingomyelin phosphodiesterase	SMPD1	9	9	9	25.7	25.7	25.7	69.935	0	34.973	66440	65	9	9	9	1				7	8	3	1	4	4	5	4	2	4	2	4	7	8	3	1	4	4	5	4	2	4	2	4	7	8	3	1
P16435	P16435	NADPH--cytochrome P450 reductase	POR	14	14	14	26.3	26.3	26.3	76.689	0	37.703	66155	59	14	14	14	1				7	3	2	4	4	6	4	9	4	5	7	4	7	3	2	4	4	6	4	9	4	5	7	4	7	3	2	4
Q53EL6	Q53EL6	Programmed cell death protein 4	PDCD4	13	13	13	39	39	39	51.735	0	49.52	66004	76	13	13	13	1				5	1	2	2	1	4	5	10	5	5	6	8	5	1	2	2	1	4	5	10	5	5	6	8	5	1	2	2
Q9Y6A9	Q9Y6A9	Signal peptidase complex subunit 1	SPCS1	3	3	3	31.4	31.4	31.4	11.805	0	12.227	65994	27	3	3	3	1				3	1	1	2	1	1	0	2	2	2	1	1	3	1	1	2	1	1	0	2	2	2	1	1	3	1	1	2
P10515	P10515	Dihydrolipoyllysine-residue acetyltransferase component of pyruvate dehydrogenase complex, mitochondrial	DLAT	11	11	11	22.4	22.4	22.4	68.996	0	23.372	65908	46	11	11	11	1				3	0	4	2	3	4	4	7	4	7	6	8	3	0	4	2	3	4	4	7	4	7	6	8	3	0	4	2
P00846	P00846	ATP synthase subunit a	MT-ATP6	1	1	1	4.4	4.4	4.4	24.817	0.0032061	2.3486	65824	21	1	1	1	1				1	1	0	1	1	1	1	1	1	1	1	1	1	1	0	1	1	1	1	1	1	1	1	1	1	1	0	1
CON__Q3KNV1;P08729;CON__P08729;CON__Q9DCV7;CON__Q14CN4-1;CON__Q6IME9;Q14CN4	CON__Q3KNV1;P08729;CON__P08729	Keratin, type II cytoskeletal 7	KRT7	24	23	18	51	49.3	40.7	51.385	0	46.365	65591	42	NaN	NaN	NaN	7			+	1	1	1	2	2	2	8	3	1	22	2	2	0	0	0	1	1	1	7	2	0	21	1	1	0	0	0	0
P30419	P30419	Glycylpeptide N-tetradecanoyltransferase 1	NMT1	12	12	9	32.7	32.7	23.8	56.806	0	65.552	65513	57	12	12	9	1				8	4	2	4	3	3	6	8	3	7	6	7	8	4	2	4	3	3	6	8	3	7	6	7	6	2	1	3
P52815	P52815	39S ribosomal protein L12, mitochondrial	MRPL12	6	6	6	47.5	47.5	47.5	21.348	0	36.329	65401	26	6	6	6	1				1	0	1	0	2	2	5	3	2	4	3	2	1	0	1	0	2	2	5	3	2	4	3	2	1	0	1	0
Q58FF8	Q58FF8	Putative heat shock protein HSP 90-beta 2	HSP90AB2P	10	1	1	20.5	3.9	3.9	44.348	0	20.524	65178	34	10	1	1	1				8	8	8	8	8	9	8	9	8	9	9	7	1	1	1	1	1	1	1	1	1	1	1	1	1	1	1	1
O95817	O95817	BAG family molecular chaperone regulator 3	BAG3	18	18	18	53.4	53.4	53.4	61.594	0	64.55	65117	72	18	18	18	1				4	4	5	7	9	5	5	4	2	3	6	6	4	4	5	7	9	5	5	4	2	3	6	6	4	4	5	7
Q8N684	Q8N684	Cleavage and polyadenylation specificity factor subunit 7	CPSF7	5	5	5	14	14	14	52.049	0	8.1721	64970	15	5	5	5	1				2	0	1	0	0	1	2	3	2	3	2	3	2	0	1	0	0	1	2	3	2	3	2	3	2	0	1	0
P46108	P46108	Adapter molecule crk	CRK	9	9	9	48	48	48	33.83	0	49.999	64873	51	9	9	9	1				4	5	3	5	4	4	5	5	4	4	4	3	4	5	3	5	4	4	5	5	4	4	4	3	4	5	3	5
Q9H0E2	Q9H0E2	Toll-interacting protein	TOLLIP	9	9	9	42.7	42.7	42.7	30.281	0	15.332	64854	48	9	9	9	1				5	6	4	3	4	3	6	4	4	1	6	4	5	6	4	3	4	3	6	4	4	1	6	4	5	6	4	3
Q7L2H7	Q7L2H7	Eukaryotic translation initiation factor 3 subunit M	EIF3M	9	9	9	32.9	32.9	32.9	42.502	0	35.58	64727	63	9	9	9	1				4	5	5	2	3	3	7	7	5	7	4	5	4	5	5	2	3	3	7	7	5	7	4	5	4	5	5	2
P0DN76;Q01081;Q8WU68	P0DN76;Q01081	Splicing factor U2AF 35 kDa subunit	U2AF1	5	5	5	25.4	25.4	25.4	27.872	0	21.251	64711	34	NaN	NaN	NaN	3				1	2	1	2	2	2	3	3	0	3	3	3	1	2	1	2	2	2	3	3	0	3	3	3	1	2	1	2
Q9NWV4	Q9NWV4	UPF0587 protein C1orf123	C1orf123	6	6	6	45	45	45	18.048	0	24.311	64623	31	6	6	6	1				4	5	2	2	1	3	3	3	3	2	2	3	4	5	2	2	1	3	3	3	3	2	2	3	4	5	2	2
Q9NZU5	Q9NZU5	LIM and cysteine-rich domains protein 1	LMCD1	17	17	17	56.4	56.4	56.4	40.832	0	49.213	64608	50	17	17	17	1				7	9	10	3	3	2	4	2	5	2	2	2	7	9	10	3	3	2	4	2	5	2	2	2	7	9	10	3
P68400;Q8NEV1	P68400;Q8NEV1	Casein kinase II subunit alpha;Casein kinase II subunit alpha 3	CSNK2A1;CSNK2A3	12	12	12	45.5	45.5	45.5	45.143	0	58.163	64564	63	NaN	NaN	NaN	2				5	4	7	4	2	5	5	7	8	5	7	6	5	4	7	4	2	5	5	7	8	5	7	6	5	4	7	4
P08253	P08253	72 kDa type IV collagenase;PEX	MMP2	12	12	12	25.9	25.9	25.9	73.881	0	58.953	64426	81	12	12	12	1				9	5	5	4	6	5	8	6	10	5	7	5	9	5	5	4	6	5	8	6	10	5	7	5	9	5	5	4
P57721;P57723	P57721	Poly(rC)-binding protein 3	PCBP3	5	1	1	17.5	3.2	3.2	39.465	0.00062598	3.177	64241	15	NaN	NaN	NaN	2				5	4	5	3	4	5	5	5	4	4	5	5	1	0	1	0	1	1	1	1	1	1	1	1	1	0	1	0
Q92688	Q92688	Acidic leucine-rich nuclear phosphoprotein 32 family member B	ANP32B	5	3	3	24.3	12.7	12.7	28.787	0	7.9065	64082	42	5	3	3	1				1	1	3	3	3	2	3	3	5	5	4	4	0	0	2	2	2	1	2	2	3	3	3	3	0	0	2	2
Q6PIU2	Q6PIU2	Neutral cholesterol ester hydrolase 1	NCEH1	12	12	12	36.8	36.8	36.8	45.807	0	64.228	64032	62	12	12	12	1				8	8	4	7	5	6	1	6	3	4	5	6	8	8	4	7	5	6	1	6	3	4	5	6	8	8	4	7
P09038	P09038	Fibroblast growth factor 2	FGF2	5	5	5	16.7	16.7	16.7	30.77	0	12.378	63955	45	5	5	5	1				3	2	5	2	3	1	3	3	2	4	4	5	3	2	5	2	3	1	3	3	2	4	4	5	3	2	5	2
Q15424	Q15424	Scaffold attachment factor B1	SAFB	12	12	6	18	18	7.9	102.64	0	94.828	63896	49	12	12	6	1				5	2	5	0	3	1	6	5	7	7	6	4	5	2	5	0	3	1	6	5	7	7	6	4	1	1	2	0
P33527	P33527	Multidrug resistance-associated protein 1	ABCC1	19	19	18	18.2	18.2	17.6	171.59	0	61.029	63848	54	19	19	18	1				14	10	1	2	5	4	5	6	0	3	5	5	14	10	1	2	5	4	5	6	0	3	5	5	13	9	1	2
P46937	P46937	Transcriptional coactivator YAP1	YAP1	7	7	7	26.4	26.4	26.4	54.461	0	108.39	63569	48	7	7	7	1				2	4	3	0	2	3	4	4	5	4	4	4	2	4	3	0	2	3	4	4	5	4	4	4	2	4	3	0
Q13636	Q13636	Ras-related protein Rab-31	RAB31	7	7	5	42.3	42.3	30.9	21.569	0	27.668	63557	55	7	7	5	1				2	7	3	2	1	4	6	6	5	3	2	3	2	7	3	2	1	4	6	6	5	3	2	3	2	5	3	1
O43813	O43813	LanC-like protein 1	LANCL1	8	8	8	23.1	23.1	23.1	45.283	0	25.907	63485	40	8	8	8	1				4	1	3	2	2	5	6	5	5	5	2	2	4	1	3	2	2	5	6	5	5	5	2	2	4	1	3	2
Q96I24	Q96I24	Far upstream element-binding protein 3	FUBP3	11	11	11	31.8	31.8	31.8	61.64	0	39.116	63452	54	11	11	11	1				2	3	5	3	9	6	6	4	4	7	5	7	2	3	5	3	9	6	6	4	4	7	5	7	2	3	5	3
Q9NR28	Q9NR28	Diablo homolog, mitochondrial	DIABLO	5	5	5	25.5	25.5	25.5	27.131	0	20.313	63355	44	5	5	5	1				3	0	2	4	2	3	4	3	1	5	3	5	3	0	2	4	2	3	4	3	1	5	3	5	3	0	2	4
O75822	O75822	Eukaryotic translation initiation factor 3 subunit J	EIF3J	6	6	6	41.1	41.1	41.1	29.062	0	55.11	63255	36	6	6	6	1				2	2	3	5	4	2	3	2	4	6	3	4	2	2	3	5	4	2	3	2	4	6	3	4	2	2	3	5
Q6P2Q9	Q6P2Q9	Pre-mRNA-processing-splicing factor 8	PRPF8	38	38	38	21.9	21.9	21.9	273.6	0	127.01	63199	82	38	38	38	1				13	2	5	3	6	5	7	13	13	15	12	8	13	2	5	3	6	5	7	13	13	15	12	8	13	2	5	3
CON__Q3SZV7	CON__Q3SZV7			9	9	9	23.3	23.3	23.3	52.295	0	49.8	63186	61	9	9	9	1			+	3	6	0	5	6	5	1	3	1	1	0	2	3	6	0	5	6	5	1	3	1	1	0	2	3	6	0	5
P09012;P08579	P09012	U1 small nuclear ribonucleoprotein A	SNRPA	6	6	6	28.4	28.4	28.4	31.279	0	23.382	63011	43	NaN	NaN	NaN	2				3	1	2	1	2	2	1	4	3	5	4	4	3	1	2	1	2	2	1	4	3	5	4	4	3	1	2	1
O60716	O60716	Catenin delta-1	CTNND1	18	18	18	30.4	30.4	30.4	108.17	0	110.09	62928	76	18	18	18	1				5	4	8	4	6	5	8	7	7	10	6	7	5	4	8	4	6	5	8	7	7	10	6	7	5	4	8	4
O43747	O43747	AP-1 complex subunit gamma-1	AP1G1	14	14	14	21.5	21.5	21.5	91.35	0	41.706	62910	59	14	14	14	1				5	4	6	9	3	7	9	5	5	5	4	5	5	4	6	9	3	7	9	5	5	5	4	5	5	4	6	9
P61009	P61009	Signal peptidase complex subunit 3	SPCS3	4	4	4	21.7	21.7	21.7	20.313	0	13.244	62589	39	4	4	4	1				3	2	3	3	3	2	2	2	1	3	3	1	3	2	3	3	3	2	2	2	1	3	3	1	3	2	3	3
P49821	P49821	NADH dehydrogenase [ubiquinone] flavoprotein 1, mitochondrial	NDUFV1	14	14	14	39.7	39.7	39.7	50.817	0	66.707	62432	50	14	14	14	1				4	1	5	2	1	5	9	6	1	7	3	10	4	1	5	2	1	5	9	6	1	7	3	10	4	1	5	2
Q00169	Q00169	Phosphatidylinositol transfer protein alpha isoform	PITPNA	8	7	7	37	33.7	33.7	31.806	0	18.192	62360	26	8	7	7	1				4	3	6	4	2	3	3	4	4	5	2	4	3	2	5	3	1	2	2	3	3	4	2	3	3	2	5	3
Q9Y4G6	Q9Y4G6	Talin-2	TLN2	48	38	38	26.2	22.3	22.3	271.61	0	52.214	62243	57	48	38	38	1				21	9	11	9	10	19	16	15	10	11	13	23	14	4	3	2	3	11	8	7	3	3	6	16	14	4	3	2
P52788	P52788	Spermine synthase	SMS	9	9	9	41.5	41.5	41.5	41.268	0	33.018	62227	36	9	9	9	1				7	4	2	2	2	1	5	5	4	1	3	3	7	4	2	2	2	1	5	5	4	1	3	3	7	4	2	2
O15372	O15372	Eukaryotic translation initiation factor 3 subunit H	EIF3H	8	8	8	23	23	23	39.93	0	21.8	62150	37	8	8	8	1				5	2	4	1	2	3	4	2	3	3	3	2	5	2	4	1	2	3	4	2	3	3	3	2	5	2	4	1
REV__P24043	REV__P24043			2	2	2	0	0	0	343.9	0.0067644	2.0523	62118	6	2	2	2	1		+		1	2	0	0	0	0	0	0	0	0	1	0	1	2	0	0	0	0	0	0	0	0	1	0	1	2	0	0
P50416	P50416	Carnitine O-palmitoyltransferase 1, liver isoform	CPT1A	14	14	14	22.9	22.9	22.9	88.367	0	86.626	62098	63	14	14	14	1				10	2	2	6	2	6	5	8	3	9	7	10	10	2	2	6	2	6	5	8	3	9	7	10	10	2	2	6
Q9H8H3	Q9H8H3	Methyltransferase-like protein 7A	METTL7A	4	4	4	23	23	23	28.319	0	54.134	61862	53	4	4	4	1				4	3	2	1	0	3	3	4	3	1	2	4	4	3	2	1	0	3	3	4	3	1	2	4	4	3	2	1
P27708	P27708	CAD protein;Glutamine-dependent carbamoyl-phosphate synthase;Aspartate carbamoyltransferase;Dihydroorotase	CAD	25	25	25	14.9	14.9	14.9	242.98	0	29.224	61760	56	25	25	25	1				6	4	4	10	5	5	10	8	11	8	7	5	6	4	4	10	5	5	10	8	11	8	7	5	6	4	4	10
Q9Y2T2	Q9Y2T2	AP-3 complex subunit mu-1	AP3M1	8	8	7	24.9	24.9	22.5	46.939	0	17.825	61680	43	8	8	7	1				6	3	2	5	3	4	3	3	5	5	5	4	6	3	2	5	3	4	3	3	5	5	5	4	5	3	2	4
P30459;P10314	P30459;P10314	HLA class I histocompatibility antigen, A-74 alpha chain;HLA class I histocompatibility antigen, A-32 alpha chain	HLA-A	17	6	0	55.3	25.2	0	40.89	0	111.59	61585	51	NaN	NaN	NaN	2				7	12	10	8	8	10	7	13	13	6	6	9	0	5	5	0	0	4	1	5	5	0	0	3	0	0	0	0
P05534;P30511	P05534	HLA class I histocompatibility antigen, A-24 alpha chain	HLA-A	17	5	1	54.2	14.5	3	40.688	0	16.866	61552	21	NaN	NaN	NaN	2				13	5	8	7	6	7	8	6	15	6	6	5	4	0	3	0	0	0	3	0	5	0	0	0	1	0	1	0
Q96MW1	Q96MW1	Coiled-coil domain-containing protein 43	CCDC43	2	2	2	17	17	17	25.248	0	7.9348	61479	0	2	2	2	1				2	0	0	0	1	0	2	0	1	0	0	0	2	0	0	0	1	0	2	0	1	0	0	0	2	0	0	0
O75935	O75935	Dynactin subunit 3	DCTN3	7	7	7	40.9	40.9	40.9	21.119	0	22.707	61370	44	7	7	7	1				3	5	2	2	1	3	4	4	1	4	4	2	3	5	2	2	1	3	4	4	1	4	4	2	3	5	2	2
P12235	P12235	ADP/ATP translocase 1	SLC25A4	14	5	5	50.3	17.1	17.1	33.064	0	10.603	61310	60	14	5	5	1				12	11	10	13	9	10	13	12	12	11	10	10	4	4	3	4	1	3	5	4	4	3	2	2	4	4	3	4
O00754	O00754	Lysosomal alpha-mannosidase;Lysosomal alpha-mannosidase A peptide;Lysosomal alpha-mannosidase B peptide;Lysosomal alpha-mannosidase C peptide;Lysosomal alpha-mannosidase D peptide;Lysosomal alpha-mannosidase E peptide	MAN2B1	15	15	15	22	22	22	113.74	0	88.825	61295	55	15	15	15	1				7	10	6	3	8	2	4	6	4	3	4	5	7	10	6	3	8	2	4	6	4	3	4	5	7	10	6	3
Q14011	Q14011	Cold-inducible RNA-binding protein	CIRBP	4	4	4	33.1	33.1	33.1	18.648	0	19.619	61148	46	4	4	4	1				3	3	1	0	2	2	3	2	1	4	2	3	3	3	1	0	2	2	3	2	1	4	2	3	3	3	1	0
Q9BVC6	Q9BVC6	Transmembrane protein 109	TMEM109	1	1	1	4.9	4.9	4.9	26.21	0	16.609	60756	30	1	1	1	1				1	1	1	1	1	1	1	1	1	1	1	1	1	1	1	1	1	1	1	1	1	1	1	1	1	1	1	1
Q9BXS5;Q9Y6Q5	Q9BXS5	AP-1 complex subunit mu-1	AP1M1	12	12	12	39	39	39	48.586	0	21.614	60679	59	NaN	NaN	NaN	2				7	7	2	5	4	5	3	6	2	6	4	4	7	7	2	5	4	5	3	6	2	6	4	4	7	7	2	5
O75534	O75534	Cold shock domain-containing protein E1	CSDE1	13	13	13	19.4	19.4	19.4	88.884	0	27.385	60662	56	13	13	13	1				5	7	4	3	4	5	8	6	4	8	3	3	5	7	4	3	4	5	8	6	4	8	3	3	5	7	4	3
P17612;P22612	P17612	cAMP-dependent protein kinase catalytic subunit alpha	PRKACA	6	6	2	24.8	24.8	8.3	40.589	0	13.767	60445	50	NaN	NaN	NaN	2				2	3	3	2	2	3	5	5	5	4	2	2	2	3	3	2	2	3	5	5	5	4	2	2	0	1	2	1
Q13563	Q13563	Polycystin-2	PKD2	13	13	13	15.7	15.7	15.7	109.69	0	21.073	60429	40	13	13	13	1				3	5	9	6	3	5	1	4	5	2	3	3	3	5	9	6	3	5	1	4	5	2	3	3	3	5	9	6
Q9Y5Z4	Q9Y5Z4	Heme-binding protein 2	HEBP2	8	8	8	48.8	48.8	48.8	22.875	0	34.892	60420	52	8	8	8	1				2	2	7	2	4	2	6	5	4	4	3	5	2	2	7	2	4	2	6	5	4	4	3	5	2	2	7	2
P08574	P08574	Cytochrome c1, heme protein, mitochondrial	CYC1	8	8	8	41.8	41.8	41.8	35.422	0	52.19	60226	36	8	8	8	1				1	2	4	3	1	3	6	4	4	3	2	3	1	2	4	3	1	3	6	4	4	3	2	3	1	2	4	3
Q99471	Q99471	Prefoldin subunit 5	PFDN5	7	7	7	59.7	59.7	59.7	17.328	0	61.822	60219	44	7	7	7	1				3	3	4	4	4	3	4	4	2	4	3	3	3	3	4	4	4	3	4	4	2	4	3	3	3	3	4	4
P41567	P41567	Eukaryotic translation initiation factor 1	EIF1	6	6	2	76.1	76.1	26.5	12.732	0	26.47	60145	56	6	6	2	1				4	6	3	1	4	4	4	4	4	4	4	3	4	6	3	1	4	4	4	4	4	4	4	3	1	2	1	0
Q9UKX5	Q9UKX5	Integrin alpha-11	ITGA11	21	21	21	22.5	22.5	22.5	133.47	0	43.009	60093	51	21	21	21	1				3	8	16	2	5	1	8	4	4	4	0	1	3	8	16	2	5	1	8	4	4	4	0	1	3	8	16	2
P28065	P28065	Proteasome subunit beta type-9	PSMB9	4	4	4	21	21	21	23.264	0	10.736	60045	25	4	4	4	1				4	4	2	1	2	3	3	4	4	2	2	3	4	4	2	1	2	3	3	4	4	2	2	3	4	4	2	1
P08621	P08621	U1 small nuclear ribonucleoprotein 70 kDa	SNRNP70	9	9	9	31.8	31.8	31.8	51.556	0	31.941	60019	56	9	9	9	1				1	2	3	3	3	3	7	5	6	5	6	5	1	2	3	3	3	3	7	5	6	5	6	5	1	2	3	3
Q07157	Q07157	Tight junction protein ZO-1	TJP1	15	15	15	11.1	11.1	11.1	195.46	0	23.575	60009	33	15	15	15	1				3	3	1	4	2	3	2	3	3	5	4	2	3	3	1	4	2	3	2	3	3	5	4	2	3	3	1	4
P23588	P23588	Eukaryotic translation initiation factor 4B	EIF4B	9	9	9	21.6	21.6	21.6	69.15	0	43.959	59970	65	9	9	9	1				3	3	1	3	4	3	5	3	4	5	4	5	3	3	1	3	4	3	5	3	4	5	4	5	3	3	1	3
Q6UVY6	Q6UVY6	DBH-like monooxygenase protein 1	MOXD1	9	9	9	19.6	19.6	19.6	69.652	0	32.209	59794	32	9	9	9	1				6	6	4	1	2	4	1	5	4	5	0	4	6	6	4	1	2	4	1	5	4	5	0	4	6	6	4	1
Q5JTV8	Q5JTV8	Torsin-1A-interacting protein 1	TOR1AIP1	14	14	13	36.2	36.2	34.5	66.248	0	60.658	59770	65	14	14	13	1				3	3	8	7	5	5	5	5	5	6	7	7	3	3	8	7	5	5	5	5	5	6	7	7	3	3	8	6
Q9UNL2	Q9UNL2	Translocon-associated protein subunit gamma	SSR3	1	1	1	7.6	7.6	7.6	21.08	0	25.708	59574	38	1	1	1	1				1	1	1	1	1	1	1	1	1	1	1	1	1	1	1	1	1	1	1	1	1	1	1	1	1	1	1	1
P42677	P42677	40S ribosomal protein S27	RPS27	4	1	1	39.3	13.1	13.1	9.461	0	4.4163	59311	23	4	1	1	1				2	3	3	4	3	3	3	3	3	3	3	4	1	1	1	1	1	1	1	1	1	1	1	1	1	1	1	1
P68366	P68366	Tubulin alpha-4A chain	TUBA4A	25	5	5	65.8	19.2	19.2	49.924	0	19.464	59206	44	25	5	5	1				21	23	19	21	20	20	20	20	20	19	20	19	4	4	1	2	2	3	3	3	3	2	3	2	4	4	1	2
O75533	O75533	Splicing factor 3B subunit 1	SF3B1	21	21	21	25.7	25.7	25.7	145.83	0	71.178	59154	95	21	21	21	1				10	1	3	3	7	8	8	8	10	11	7	12	10	1	3	3	7	8	8	8	10	11	7	12	10	1	3	3
P04424	P04424	Argininosuccinate lyase	ASL	11	11	11	27.4	27.4	27.4	51.657	0	23.825	58681	35	11	11	11	1				4	5	6	4	4	3	4	4	3	5	2	4	4	5	6	4	4	3	4	4	3	5	2	4	4	5	6	4
Q15843	Q15843	NEDD8	NEDD8	3	3	3	34.6	34.6	34.6	9.0714	0	13.801	58597	24	3	3	3	1				1	2	1	1	1	1	2	3	1	1	1	1	1	2	1	1	1	1	2	3	1	1	1	1	1	2	1	1
Q14166	Q14166	Tubulin--tyrosine ligase-like protein 12	TTLL12	12	12	12	29	29	29	74.403	0	37.007	58453	45	12	12	12	1				5	5	5	1	3	3	7	8	8	3	5	5	5	5	5	1	3	3	7	8	8	3	5	5	5	5	5	1
Q8IWB7	Q8IWB7	WD repeat and FYVE domain-containing protein 1	WDFY1	10	10	10	34.6	34.6	34.6	46.323	0	78.22	58433	56	10	10	10	1				6	2	5	6	5	3	4	6	7	5	3	6	6	2	5	6	5	3	4	6	7	5	3	6	6	2	5	6
P82979	P82979	SAP domain-containing ribonucleoprotein	SARNP	6	6	6	34.3	34.3	34.3	23.671	0	13.046	58335	31	6	6	6	1				3	2	1	0	2	2	1	2	4	4	5	2	3	2	1	0	2	2	1	2	4	4	5	2	3	2	1	0
Q9Y697	Q9Y697	Cysteine desulfurase, mitochondrial	NFS1	5	5	5	17.3	17.3	17.3	50.195	0	6.3982	58124	8	5	5	5	1				0	2	1	0	2	0	4	3	2	1	1	1	0	2	1	0	2	0	4	3	2	1	1	1	0	2	1	0
Q9UHX1	Q9UHX1	Poly(U)-binding-splicing factor PUF60	PUF60	12	12	12	34	34	34	59.875	0	75.071	57855	54	12	12	12	1				6	4	2	2	2	9	7	6	4	6	7	7	6	4	2	2	2	9	7	6	4	6	7	7	6	4	2	2
Q96M27	Q96M27	Protein PRRC1	PRRC1	7	7	7	20.9	20.9	20.9	46.701	0	15.659	56615	45	7	7	7	1				2	3	4	4	4	2	5	3	4	2	5	2	2	3	4	4	4	2	5	3	4	2	5	2	2	3	4	4
O60762	O60762	Dolichol-phosphate mannosyltransferase subunit 1	DPM1	5	5	5	28.1	28.1	28.1	29.634	0	9.7926	56590	20	5	5	5	1				3	1	1	2	3	3	2	1	2	0	0	1	3	1	1	2	3	3	2	1	2	0	0	1	3	1	1	2
Q13620	Q13620	Cullin-4B	CUL4B	19	19	11	24	24	14.9	103.98	0	52.401	56497	42	19	19	11	1				8	2	2	3	5	2	10	6	6	6	5	4	8	2	2	3	5	2	10	6	6	6	5	4	6	1	1	1
Q14677	Q14677	Clathrin interactor 1	CLINT1	10	10	10	22.7	22.7	22.7	68.259	0	26.393	56270	58	10	10	10	1				6	1	4	2	5	1	6	5	2	4	6	5	6	1	4	2	5	1	6	5	2	4	6	5	6	1	4	2
O95747	O95747	Serine/threonine-protein kinase OSR1	OXSR1	11	11	7	26.2	26.2	18	58.022	0	46.205	56239	58	11	11	7	1				5	7	5	4	3	3	7	4	4	4	3	2	5	7	5	4	3	3	7	4	4	4	3	2	4	5	4	2
Q8NF91	Q8NF91	Nesprin-1	SYNE1	5	5	5	1	1	1	1011.1	0	5.8147	56010	18	5	5	5	1				2	1	1	1	2	1	1	1	1	2	2	2	2	1	1	1	2	1	1	1	1	2	2	2	2	1	1	1
Q9Y2A7	Q9Y2A7	Nck-associated protein 1	NCKAP1	20	20	20	21.6	21.6	21.6	128.79	0	55.793	55899	71	20	20	20	1				6	3	6	5	3	8	12	10	6	7	6	6	6	3	6	5	3	8	12	10	6	7	6	6	6	3	6	5
P29992	P29992	Guanine nucleotide-binding protein subunit alpha-11	GNA11	11	6	4	45.1	25.1	17.3	42.123	0	40.521	55852	61	11	6	4	1				8	8	7	4	5	5	7	4	6	6	4	7	5	6	5	2	4	4	4	2	4	3	3	4	4	4	3	2
Q08AM6	Q08AM6	Protein VAC14 homolog	VAC14	12	12	12	19.7	19.7	19.7	87.972	0	42.901	55764	36	12	12	12	1				6	5	3	1	2	2	8	5	3	3	4	4	6	5	3	1	2	2	8	5	3	3	4	4	6	5	3	1
Q16795	Q16795	NADH dehydrogenase [ubiquinone] 1 alpha subcomplex subunit 9, mitochondrial	NDUFA9	11	11	11	35.3	35.3	35.3	42.509	0	27.57	55467	65	11	11	11	1				2	1	3	2	5	4	8	6	3	4	5	7	2	1	3	2	5	4	8	6	3	4	5	7	2	1	3	2
Q9Y6G9	Q9Y6G9	Cytoplasmic dynein 1 light intermediate chain 1	DYNC1LI1	15	15	14	37.3	37.3	34.8	56.578	0	30.764	55293	54	15	15	14	1				5	4	3	5	4	2	5	8	5	4	5	7	5	4	3	5	4	2	5	8	5	4	5	7	4	4	3	4
P17050	P17050	Alpha-N-acetylgalactosaminidase	NAGA	7	7	7	23.8	23.8	23.8	46.564	0	31.78	55192	30	7	7	7	1				6	5	3	2	0	1	5	2	3	1	1	2	6	5	3	2	0	1	5	2	3	1	1	2	6	5	3	2
P51114	P51114	Fragile X mental retardation syndrome-related protein 1	FXR1	10	10	9	22.2	22.2	20.9	69.72	0	24.916	55132	45	10	10	9	1				4	3	1	4	6	2	3	6	4	4	3	4	4	3	1	4	6	2	3	6	4	4	3	4	3	2	1	3
Q13098	Q13098	COP9 signalosome complex subunit 1	GPS1	9	9	9	27.7	27.7	27.7	55.536	0	61.977	55131	54	9	9	9	1				6	7	4	1	4	2	8	4	4	5	7	3	6	7	4	1	4	2	8	4	4	5	7	3	6	7	4	1
Q9NUM4	Q9NUM4	Transmembrane protein 106B	TMEM106B	6	6	6	21.9	21.9	21.9	31.127	0	9.7902	54997	27	6	6	6	1				2	2	5	2	4	3	2	2	2	1	3	1	2	2	5	2	4	3	2	2	2	1	3	1	2	2	5	2
Q9H3H3	Q9H3H3	UPF0696 protein C11orf68	C11orf68	6	6	6	29.9	29.9	29.9	27.354	0	38.634	54952	63	6	6	6	1				3	3	3	1	2	3	3	4	3	3	4	5	3	3	3	1	2	3	3	4	3	3	4	5	3	3	3	1
Q5T4S7	Q5T4S7	E3 ubiquitin-protein ligase UBR4	UBR4	35	35	35	8.9	8.9	8.9	573.83	0	48.635	54903	68	35	35	35	1				11	3	5	10	5	5	6	9	10	4	10	3	11	3	5	10	5	5	6	9	10	4	10	3	11	3	5	10
P16403	P16403	Histone H1.2	HIST1H1C	6	1	1	23	7.5	7.5	21.364	0	13.325	54747	23	6	1	1	1				4	4	5	2	3	3	5	5	4	5	6	6	1	1	1	0	1	1	1	1	1	1	1	1	1	1	1	0
P63279	P63279	SUMO-conjugating enzyme UBC9	UBE2I	8	8	8	53.8	53.8	53.8	18.007	0	38.664	54676	37	8	8	8	1				2	1	1	1	1	1	5	7	5	2	4	3	2	1	1	1	1	1	5	7	5	2	4	3	2	1	1	1
Q96PK6	Q96PK6	RNA-binding protein 14	RBM14	9	9	9	21.5	21.5	21.5	69.491	0	62.465	54664	52	9	9	9	1				6	3	3	2	3	2	3	6	4	6	4	4	6	3	3	2	3	2	3	6	4	6	4	4	6	3	3	2
Q9NTJ5	Q9NTJ5	Phosphatidylinositide phosphatase SAC1	SACM1L	12	12	12	22.7	22.7	22.7	66.966	0	23.471	54654	59	12	12	12	1				3	6	4	4	7	5	7	7	5	6	4	4	3	6	4	4	7	5	7	7	5	6	4	4	3	6	4	4
Q96IZ0	Q96IZ0	PRKC apoptosis WT1 regulator protein	PAWR	9	9	9	50.3	50.3	50.3	36.567	0	100.9	54613	50	9	9	9	1				3	6	4	5	5	3	5	2	4	6	2	1	3	6	4	5	5	3	5	2	4	6	2	1	3	6	4	5
P19525	P19525	Interferon-induced, double-stranded RNA-activated protein kinase	EIF2AK2	11	11	11	22.7	22.7	22.7	62.094	0	19.959	54433	65	11	11	11	1				1	5	4	6	5	6	7	6	9	6	5	5	1	5	4	6	5	6	7	6	9	6	5	5	1	5	4	6
Q9NX14	Q9NX14	NADH dehydrogenase [ubiquinone] 1 beta subcomplex subunit 11, mitochondrial	NDUFB11	2	2	2	22.2	22.2	22.2	17.316	0	25.893	54412	16	2	2	2	1				1	1	2	1	1	2	1	2	1	2	2	1	1	1	2	1	1	2	1	2	1	2	2	1	1	1	2	1
P51970	P51970	NADH dehydrogenase [ubiquinone] 1 alpha subcomplex subunit 8	NDUFA8	8	8	8	47.7	47.7	47.7	20.105	0	25.993	54322	34	8	8	8	1				1	1	1	1	2	4	5	3	4	2	4	3	1	1	1	1	2	4	5	3	4	2	4	3	1	1	1	1
Q9NZ08	Q9NZ08	Endoplasmic reticulum aminopeptidase 1	ERAP1	15	15	15	20.7	20.7	20.7	107.23	0	23.893	54227	56	15	15	15	1				3	1	2	1	2	3	6	1	10	7	7	10	3	1	2	1	2	3	6	1	10	7	7	10	3	1	2	1
Q08209	Q08209	Serine/threonine-protein phosphatase 2B catalytic subunit alpha isoform	PPP3CA	8	8	3	17.5	17.5	7.9	58.687	0	16.467	54168	48	8	8	3	1				4	5	4	3	6	4	3	3	3	6	2	4	4	5	4	3	6	4	3	3	3	6	2	4	1	2	1	2
Q9UH65	Q9UH65	Switch-associated protein 70	SWAP70	19	19	19	41.4	41.4	41.4	68.997	0	78.762	54156	41	19	19	19	1				6	4	3	3	4	1	7	3	2	4	4	2	6	4	3	3	4	1	7	3	2	4	4	2	6	4	3	3
Q9UKM9	Q9UKM9	RNA-binding protein Raly	RALY	5	5	5	20.3	20.3	20.3	32.463	0	12.808	54142	56	5	5	5	1				2	1	2	2	4	3	3	3	3	4	5	4	2	1	2	2	4	3	3	3	3	4	5	4	2	1	2	2
P78562	P78562	Phosphate-regulating neutral endopeptidase	PHEX	2	2	1	4	4	2.4	86.473	1	-2	54110	2	2	2	1	1	+			1	1	1	1	1	1	0	1	1	1	1	1	1	1	1	1	1	1	0	1	1	1	1	1	1	1	1	1
P23919	P23919	Thymidylate kinase	DTYMK	6	6	6	28.3	28.3	28.3	23.819	0	10.062	54029	34	6	6	6	1				1	1	0	0	2	5	3	5	3	5	4	6	1	1	0	0	2	5	3	5	3	5	4	6	1	1	0	0
REV__Q02224	REV__Q02224			3	3	3	0	0	0	316.41	0.0037196	2.1897	53945	3	3	3	3	1		+		1	0	0	0	1	0	0	0	0	1	0	0	1	0	0	0	1	0	0	0	0	1	0	0	1	0	0	0
P26196	P26196	Probable ATP-dependent RNA helicase DDX6	DDX6	14	14	14	42	42	42	54.416	0	55.027	53807	45	14	14	14	1				6	4	4	1	2	4	8	4	5	6	5	5	6	4	4	1	2	4	8	4	5	6	5	5	6	4	4	1
Q9UMY4	Q9UMY4	Sorting nexin-12	SNX12	9	7	7	44.8	40.7	40.7	19.73	0	10.629	53746	38	9	7	7	1				6	5	4	4	3	3	5	4	5	4	4	7	4	3	2	2	1	1	3	2	3	2	3	5	4	3	2	2
Q5TFE4	Q5TFE4	5-nucleotidase domain-containing protein 1	NT5DC1	8	8	8	24.2	24.2	24.2	51.844	0	48.094	53551	54	8	8	8	1				6	4	3	1	2	4	7	4	3	4	3	6	6	4	3	1	2	4	7	4	3	4	3	6	6	4	3	1
Q01433	Q01433	AMP deaminase 2	AMPD2	15	15	15	19	19	19	100.69	0	23.183	53491	55	15	15	15	1				7	4	3	5	5	4	6	6	4	7	6	4	7	4	3	5	5	4	6	6	4	7	6	4	7	4	3	5
Q8NFQ8	Q8NFQ8	Torsin-1A-interacting protein 2	TOR1AIP2	11	10	10	34.9	32.8	32.8	51.263	0	25.063	53371	37	11	10	10	1				5	1	3	4	5	7	4	3	2	5	4	4	5	1	3	3	4	7	4	3	2	5	3	3	5	1	3	3
Q96CV9	Q96CV9	Optineurin	OPTN	12	12	12	25.5	25.5	25.5	65.921	0	73.759	53288	55	12	12	12	1				6	7	5	3	5	3	6	5	7	5	2	4	6	7	5	3	5	3	6	5	7	5	2	4	6	7	5	3
P82914	P82914	28S ribosomal protein S15, mitochondrial	MRPS15	3	3	3	10.5	10.5	10.5	29.842	0.0091413	1.8961	53172	6	3	3	3	1				1	1	1	0	1	0	0	0	1	1	2	1	1	1	1	0	1	0	0	0	1	1	2	1	1	1	1	0
Q9UBT2	Q9UBT2	SUMO-activating enzyme subunit 2	UBA2	14	14	14	28.9	28.9	28.9	71.223	0	26.24	53111	30	14	14	14	1				7	1	2	1	0	3	5	5	5	5	6	5	7	1	2	1	0	3	5	5	5	5	6	5	7	1	2	1
P25774	P25774	Cathepsin S	CTSS	3	3	3	10.3	10.3	10.3	37.495	0.00032573	3.7446	52949	5	3	3	3	1				3	0	0	0	0	0	1	0	0	0	1	1	3	0	0	0	0	0	1	0	0	0	1	1	3	0	0	0
Q9Y646	Q9Y646	Carboxypeptidase Q	CPQ	7	7	7	20.3	20.3	20.3	51.887	0	29.54	52754	40	7	7	7	1				5	3	4	1	1	1	5	5	3	2	4	6	5	3	4	1	1	1	5	5	3	2	4	6	5	3	4	1
P51153	P51153	Ras-related protein Rab-13	RAB13	6	4	3	30	21.2	17.2	22.774	0	31.885	52685	41	6	4	3	1				3	3	3	3	4	4	4	3	3	3	3	4	2	2	2	1	2	2	3	2	2	2	2	2	2	2	2	1
O75165	O75165	DnaJ homolog subfamily C member 13	DNAJC13	33	33	33	18	18	18	254.41	0	48.753	52678	63	33	33	33	1				15	3	4	2	5	7	10	7	10	8	7	7	15	3	4	2	5	7	10	7	10	8	7	7	15	3	4	2
Q96A33	Q96A33	Coiled-coil domain-containing protein 47	CCDC47	9	9	9	28.2	28.2	28.2	55.873	0	35.488	52531	42	9	9	9	1				4	3	2	3	5	1	4	4	2	6	3	4	4	3	2	3	5	1	4	4	2	6	3	4	4	3	2	3
A0FGR8	A0FGR8	Extended synaptotagmin-2	ESYT2	13	13	13	19	19	19	102.36	0	28.071	52435	69	13	13	13	1				6	6	4	6	6	9	4	4	7	5	6	5	6	6	4	6	6	9	4	4	7	5	6	5	6	6	4	6
P36405	P36405	ADP-ribosylation factor-like protein 3	ARL3	8	8	8	73.6	73.6	73.6	20.455	0	38.799	52395	50	8	8	8	1				3	1	2	6	2	4	3	4	4	4	2	2	3	1	2	6	2	4	3	4	4	4	2	2	3	1	2	6
Q9Y2G5	Q9Y2G5	GDP-fucose protein O-fucosyltransferase 2	POFUT2	9	9	9	25.6	25.6	25.6	49.975	0	21.348	52347	54	9	9	9	1				3	4	3	4	5	3	4	1	5	3	4	3	3	4	3	4	5	3	4	1	5	3	4	3	3	4	3	4
P49023	P49023	Paxillin	PXN	8	8	8	24.2	24.2	24.2	64.505	0	90.233	52307	63	8	8	8	1				5	4	4	3	5	5	6	5	5	6	4	5	5	4	4	3	5	5	6	5	5	6	4	5	5	4	4	3
O95861	O95861	3(2),5-bisphosphate nucleotidase 1	BPNT1	10	10	10	44.2	44.2	44.2	33.392	0	63.228	52244	50	10	10	10	1				5	6	3	4	5	3	5	7	4	4	4	6	5	6	3	4	5	3	5	7	4	4	4	6	5	6	3	4
Q9Y2W1	Q9Y2W1	Thyroid hormone receptor-associated protein 3	THRAP3	11	11	10	15.8	15.8	14.7	108.66	0	40.211	51834	34	11	11	10	1				3	3	4	1	4	2	4	4	4	1	4	3	3	3	4	1	4	2	4	4	4	1	4	3	2	3	4	1
P22059;Q969R2	P22059	Oxysterol-binding protein 1	OSBP	11	11	11	19.7	19.7	19.7	89.42	0	41.899	51778	36	NaN	NaN	NaN	2				3	3	2	3	3	2	6	4	4	2	2	5	3	3	2	3	3	2	6	4	4	2	2	5	3	3	2	3
Q13443	Q13443	Disintegrin and metalloproteinase domain-containing protein 9	ADAM9	13	13	13	19.2	19.2	19.2	90.555	0	66.03	51638	38	13	13	13	1				7	2	5	6	5	5	4	2	3	4	3	2	7	2	5	6	5	5	4	2	3	4	3	2	7	2	5	6
REV__Q9NXG0	REV__Q9NXG0			4	4	4	0	0	0	161.57	0.005384	2.1128	51307	4	4	4	4	1		+		1	1	1	2	2	1	2	1	0	0	0	1	1	1	1	2	2	1	2	1	0	0	0	1	1	1	1	2
P31689	P31689	DnaJ homolog subfamily A member 1	DNAJA1	9	9	9	40.6	40.6	40.6	44.868	0	65.018	51276	39	9	9	9	1				5	1	4	2	3	3	9	3	4	2	2	2	5	1	4	2	3	3	9	3	4	2	2	2	5	1	4	2
P17661	P17661	Desmin	DES	6	1	1	10.9	2.8	2.8	53.535	0.0031838	2.2722	51173	10	6	1	1	1				5	5	5	5	5	6	5	5	5	5	5	6	1	1	1	1	1	1	1	1	1	1	1	1	1	1	1	1
Q16864	Q16864	V-type proton ATPase subunit F	ATP6V1F	5	5	5	63	63	63	13.37	0	38.61	51120	33	5	5	5	1				3	4	3	2	3	2	2	2	4	2	2	2	3	4	3	2	3	2	2	2	4	2	2	2	3	4	3	2
Q9UH62	Q9UH62	Armadillo repeat-containing X-linked protein 3	ARMCX3	10	10	10	31.4	31.4	31.4	42.5	0	109.47	51116	59	10	10	10	1				2	5	4	4	4	3	4	4	4	4	4	6	2	5	4	4	4	3	4	4	4	4	4	6	2	5	4	4
Q92530	Q92530	Proteasome inhibitor PI31 subunit	PSMF1	3	3	3	16.2	16.2	16.2	29.816	0	44.846	51111	34	3	3	3	1				2	2	2	2	1	2	2	1	3	2	2	1	2	2	2	2	1	2	2	1	3	2	2	1	2	2	2	2
Q96N66	Q96N66	Lysophospholipid acyltransferase 7	MBOAT7	5	5	5	15.9	15.9	15.9	52.764	0	32.35	51068	41	5	5	5	1				2	2	2	4	5	2	2	4	3	3	3	3	2	2	2	4	5	2	2	4	3	3	3	3	2	2	2	4
O00170	O00170	AH receptor-interacting protein	AIP	10	10	10	42.4	42.4	42.4	37.636	0	26.712	50922	38	10	10	10	1				6	4	2	1	3	2	4	3	5	5	6	2	6	4	2	1	3	2	4	3	5	5	6	2	6	4	2	1
O43169	O43169	Cytochrome b5 type B	CYB5B	3	3	3	44.5	44.5	44.5	16.332	0	43.973	50901	32	3	3	3	1				3	2	2	3	1	1	2	3	0	1	2	2	3	2	2	3	1	1	2	3	0	1	2	2	3	2	2	3
P29218	P29218	Inositol monophosphatase 1	IMPA1	7	7	7	30.7	30.7	30.7	30.188	0	17.92	50841	36	7	7	7	1				3	4	2	4	3	3	3	4	4	4	3	4	3	4	2	4	3	3	3	4	4	4	3	4	3	4	2	4
O60637	O60637	Tetraspanin-3	TSPAN3	2	2	2	9.1	9.1	9.1	28.017	0	4.5705	50827	9	2	2	2	1				2	1	1	1	0	0	1	1	1	0	0	0	2	1	1	1	0	0	1	1	1	0	0	0	2	1	1	1
P30837	P30837	Aldehyde dehydrogenase X, mitochondrial	ALDH1B1	14	13	13	39.3	37.5	37.5	57.206	0	67.804	50825	50	14	13	13	1				2	1	9	1	1	5	11	4	7	5	5	7	1	0	8	1	1	5	10	3	6	5	5	6	1	0	8	1
Q9NR56;Q9NUK0	Q9NR56	Muscleblind-like protein 1	MBNL1	5	5	2	10.1	10.1	2.8	41.817	0	10.692	50733	28	NaN	NaN	NaN	2				4	1	2	2	2	2	3	3	2	3	4	3	4	1	2	2	2	2	3	3	2	3	4	3	2	1	1	1
Q9BPW8	Q9BPW8	Protein NipSnap homolog 1	NIPSNAP1	8	8	8	40.5	40.5	40.5	33.31	0	46.273	50665	26	8	8	8	1				2	1	0	0	0	3	6	4	2	4	1	4	2	1	0	0	0	3	6	4	2	4	1	4	2	1	0	0
Q27J81	Q27J81	Inverted formin-2	INF2	17	17	17	22.2	22.2	22.2	135.62	0	35.711	50647	46	17	17	17	1				8	5	3	6	7	5	3	6	5	5	6	4	8	5	3	6	7	5	3	6	5	5	6	4	8	5	3	6
Q9BV57	Q9BV57	1,2-dihydroxy-3-keto-5-methylthiopentene dioxygenase	ADI1	7	7	7	52	52	52	21.498	0	28.804	50618	37	7	7	7	1				5	6	1	1	2	1	4	7	3	4	4	2	5	6	1	1	2	1	4	7	3	4	4	2	5	6	1	1
O43684	O43684	Mitotic checkpoint protein BUB3	BUB3	10	10	10	38.7	38.7	38.7	37.154	0	40.938	50582	46	10	10	10	1				3	2	2	0	3	0	5	6	6	7	5	4	3	2	2	0	3	0	5	6	6	7	5	4	3	2	2	0
P04114	P04114	Apolipoprotein B-100;Apolipoprotein B-48	APOB	7	6	6	1.7	1.4	1.4	515.6	0	18.993	50563	20	7	6	6	1				3	4	3	3	4	1	1	4	1	1	1	0	3	4	3	3	3	1	1	4	1	1	1	0	3	4	3	3
Q9UBE0	Q9UBE0	SUMO-activating enzyme subunit 1;SUMO-activating enzyme subunit 1, N-terminally processed	SAE1	8	8	8	35.3	35.3	35.3	38.449	0	21.271	50534	35	8	8	8	1				8	3	1	1	2	3	4	4	4	2	4	5	8	3	1	1	2	3	4	4	4	2	4	5	8	3	1	1
Q9BU23	Q9BU23	Lipase maturation factor 2	LMF2	8	8	8	17.1	17.1	17.1	79.697	0	54.987	50514	62	8	8	8	1				5	4	5	5	4	4	7	5	6	4	3	3	5	4	5	5	4	4	7	5	6	4	3	3	5	4	5	5
Q9NX40	Q9NX40	OCIA domain-containing protein 1	OCIAD1	7	7	7	30.2	30.2	30.2	27.626	0	16.124	50412	29	7	7	7	1				3	2	1	3	0	2	5	2	1	1	1	3	3	2	1	3	0	2	5	2	1	1	1	3	3	2	1	3
P78344	P78344	Eukaryotic translation initiation factor 4 gamma 2	EIF4G2	19	19	19	24.5	24.5	24.5	102.36	0	37.306	50374	73	19	19	19	1				4	5	7	7	4	6	9	7	7	9	12	4	4	5	7	7	4	6	9	7	7	9	12	4	4	5	7	7
Q15124	Q15124	Phosphoglucomutase-like protein 5	PGM5	15	15	15	36.5	36.5	36.5	62.224	0	42.04	50291	48	15	15	15	1				4	7	0	5	2	5	1	2	1	1	2	5	4	7	0	5	2	5	1	2	1	1	2	5	4	7	0	5
Q9H7C4	Q9H7C4	Syncoilin	SYNC	11	11	11	33.8	33.8	33.8	55.299	0	42.457	49936	52	11	11	11	1				4	8	5	4	4	6	5	6	3	3	5	3	4	8	5	4	4	6	5	6	3	3	5	3	4	8	5	4
Q14980	Q14980	Nuclear mitotic apparatus protein 1	NUMA1	25	25	25	16.7	16.7	16.7	238.26	0	63.114	49858	56	25	25	25	1				8	1	1	0	4	4	10	6	6	8	6	14	8	1	1	0	4	4	10	6	6	8	6	14	8	1	1	0
P53680	P53680	AP-2 complex subunit sigma	AP2S1	3	3	3	18.3	18.3	18.3	17.018	0	7.7668	49811	56	3	3	3	1				3	2	3	3	3	1	3	3	2	3	2	3	3	2	3	3	3	1	3	3	2	3	2	3	3	2	3	3
Q5TZA2	Q5TZA2	Rootletin	CROCC	4	4	4	1.9	1.9	1.9	228.52	0.00062992	3.2759	49691	15	4	4	4	1				1	0	0	1	2	0	2	2	2	2	2	3	1	0	0	1	2	0	2	2	2	2	2	3	1	0	0	1
Q15654	Q15654	Thyroid receptor-interacting protein 6	TRIP6	7	7	7	31.3	31.3	31.3	50.287	0	23.6	49681	24	7	7	7	1				3	2	3	1	1	4	3	4	2	2	1	2	3	2	3	1	1	4	3	4	2	2	1	2	3	2	3	1
P11310	P11310	Medium-chain specific acyl-CoA dehydrogenase, mitochondrial	ACADM	8	8	8	24.7	24.7	24.7	46.588	0	18.439	49640	48	8	8	8	1				3	0	0	6	2	5	8	6	2	5	5	4	3	0	0	6	2	5	8	6	2	5	5	4	3	0	0	6
P57088	P57088	Transmembrane protein 33	TMEM33	4	4	4	19.4	19.4	19.4	27.978	0	21.931	49584	24	4	4	4	1				2	0	3	1	2	2	3	2	2	2	2	2	2	0	3	1	2	2	3	2	2	2	2	2	2	0	3	1
CON__Q3SZ57;P02771	CON__Q3SZ57			15	15	15	37.4	37.4	37.4	68.587	0	205.67	49509	23	NaN	NaN	NaN	2			+	0	15	0	0	0	5	1	4	0	0	0	0	0	15	0	0	0	5	1	4	0	0	0	0	0	15	0	0
Q92544	Q92544	Transmembrane 9 superfamily member 4	TM9SF4	6	6	6	15.6	15.6	15.6	74.518	0	30.037	49360	38	6	6	6	1				4	1	4	3	2	4	4	3	4	5	2	2	4	1	4	3	2	4	4	3	4	5	2	2	4	1	4	3
Q96DB5	Q96DB5	Regulator of microtubule dynamics protein 1	RMDN1	8	8	8	30.9	30.9	30.9	35.808	0	19.821	49317	44	8	8	8	1				3	1	0	1	1	2	7	6	2	4	2	6	3	1	0	1	1	2	7	6	2	4	2	6	3	1	0	1
Q13740	Q13740	CD166 antigen	ALCAM	9	9	9	24	24	24	65.102	0	42.885	49167	37	9	9	9	1				5	5	5	1	0	4	3	6	2	3	0	1	5	5	5	1	0	4	3	6	2	3	0	1	5	5	5	1
Q12888	Q12888	Tumor suppressor p53-binding protein 1	TP53BP1	20	20	20	17.5	17.5	17.5	213.57	0	70.482	48994	55	20	20	20	1				4	5	3	3	4	3	8	8	8	12	8	6	4	5	3	3	4	3	8	8	8	12	8	6	4	5	3	3
Q86W92	Q86W92	Liprin-beta-1	PPFIBP1	19	19	17	23.7	23.7	21.5	114.02	0	35.562	48835	56	19	19	17	1				5	5	3	3	1	7	10	8	4	7	8	7	5	5	3	3	1	7	10	8	4	7	8	7	5	4	1	2
Q6PGP7	Q6PGP7	Tetratricopeptide repeat protein 37	TTC37	15	15	15	13.2	13.2	13.2	175.48	0	22.448	48789	33	15	15	15	1				4	3	5	4	5	2	3	5	8	2	4	3	4	3	5	4	5	2	3	5	8	2	4	3	4	3	5	4
P27658	P27658	Collagen alpha-1(VIII) chain;Vastatin	COL8A1	3	3	3	5.8	5.8	5.8	73.363	0	43.378	48375	32	3	3	3	1				2	3	3	2	2	2	2	2	3	2	0	1	2	3	3	2	2	2	2	2	3	2	0	1	2	3	3	2
P67870	P67870	Casein kinase II subunit beta	CSNK2B	5	5	5	33.5	33.5	33.5	24.942	0	17.145	48270	44	5	5	5	1				3	4	4	2	3	3	2	2	2	3	3	3	3	4	4	2	3	3	2	2	2	3	3	3	3	4	4	2
O96008	O96008	Mitochondrial import receptor subunit TOM40 homolog	TOMM40	5	5	5	23.5	23.5	23.5	37.893	0	12.507	48225	51	5	5	5	1				1	2	3	2	2	2	1	3	3	5	4	5	1	2	3	2	2	2	1	3	3	5	4	5	1	2	3	2
Q16718	Q16718	NADH dehydrogenase [ubiquinone] 1 alpha subcomplex subunit 5	NDUFA5	6	6	6	66.4	66.4	66.4	13.459	0	51.254	47949	46	6	6	6	1				3	1	5	1	1	4	5	5	2	4	4	4	3	1	5	1	1	4	5	5	2	4	4	4	3	1	5	1
O60684;O15131	O60684;O15131	Importin subunit alpha-7;Importin subunit alpha-6	KPNA6;KPNA5	7	7	3	19	19	9.5	60.029	0	21.968	47909	49	NaN	NaN	NaN	2				3	3	4	4	4	2	3	6	3	3	4	1	3	3	4	4	4	2	3	6	3	3	4	1	0	0	1	1
Q9BUQ8	Q9BUQ8	Probable ATP-dependent RNA helicase DDX23	DDX23	8	8	8	11.6	11.6	11.6	95.581	0	10.118	47416	11	8	8	8	1				4	1	0	0	0	0	3	2	1	2	2	2	4	1	0	0	0	0	3	2	1	2	2	2	4	1	0	0
Q99805	Q99805	Transmembrane 9 superfamily member 2	TM9SF2	9	9	9	16.6	16.6	16.6	75.775	0	37.412	47403	50	9	9	9	1				2	2	3	3	3	2	5	4	3	3	3	2	2	2	3	3	3	2	5	4	3	3	3	2	2	2	3	3
O75844	O75844	CAAX prenyl protease 1 homolog	ZMPSTE24	10	10	10	27.6	27.6	27.6	54.812	0	43.593	47333	49	10	10	10	1				7	5	5	2	2	3	4	2	3	4	4	2	7	5	5	2	2	3	4	2	3	4	4	2	7	5	5	2
P48507	P48507	Glutamate--cysteine ligase regulatory subunit	GCLM	7	7	7	29.2	29.2	29.2	30.727	0	27.164	47248	37	7	7	7	1				5	3	4	4	3	2	4	2	3	2	1	4	5	3	4	4	3	2	4	2	3	2	1	4	5	3	4	4
P26440	P26440	Isovaleryl-CoA dehydrogenase, mitochondrial	IVD	8	8	8	24.2	24.2	24.2	46.65	0	34.772	47207	27	8	8	8	1				1	1	1	2	3	4	6	2	3	4	1	5	1	1	1	2	3	4	6	2	3	4	1	5	1	1	1	2
P61758	P61758	Prefoldin subunit 3	VBP1	8	8	8	41.6	41.6	41.6	22.658	0	15.855	47194	51	8	8	8	1				5	4	4	3	3	2	3	3	4	2	3	2	5	4	4	3	3	2	3	3	4	2	3	2	5	4	4	3
P42566	P42566	Epidermal growth factor receptor substrate 15	EPS15	14	14	14	22.1	22.1	22.1	98.655	0	40.075	47192	49	14	14	14	1				10	7	3	2	7	5	8	7	5	3	2	8	10	7	3	2	7	5	8	7	5	3	2	8	10	7	3	2
Q6FHJ7	Q6FHJ7	Secreted frizzled-related protein 4	SFRP4	5	5	5	21.1	21.1	21.1	39.826	0	33.824	47138	30	5	5	5	1				4	5	3	3	1	0	3	3	1	0	0	0	4	5	3	3	1	0	3	3	1	0	0	0	4	5	3	3
P20933	P20933	N(4)-(beta-N-acetylglucosaminyl)-L-asparaginase;Glycosylasparaginase alpha chain;Glycosylasparaginase beta chain	AGA	6	6	6	26.3	26.3	26.3	37.208	0	23.519	46986	35	6	6	6	1				3	3	1	2	4	3	3	1	3	2	2	1	3	3	1	2	4	3	3	1	3	2	2	1	3	3	1	2
P06132	P06132	Uroporphyrinogen decarboxylase	UROD	10	10	10	45.2	45.2	45.2	40.786	0	26.738	46985	44	10	10	10	1				2	0	2	3	3	3	5	7	6	7	6	5	2	0	2	3	3	3	5	7	6	7	6	5	2	0	2	3
Q9Y6V7	Q9Y6V7	Probable ATP-dependent RNA helicase DDX49	DDX49	1	1	1	2.1	2.1	2.1	54.226	0.0023557	2.475	46849	23	1	1	1	1				1	1	1	1	1	1	1	1	1	1	1	1	1	1	1	1	1	1	1	1	1	1	1	1	1	1	1	1
Q9GZQ8;A6NCE7	Q9GZQ8;A6NCE7	Microtubule-associated proteins 1A/1B light chain 3B;Microtubule-associated proteins 1A/1B light chain 3 beta 2	MAP1LC3B;MAP1LC3B2	3	3	1	22.4	22.4	11.2	14.688	0	4.9172	46693	27	NaN	NaN	NaN	2				0	2	3	3	3	2	1	3	1	1	1	1	0	2	3	3	3	2	1	3	1	1	1	1	0	1	1	1
P30740;O75830	P30740	Leukocyte elastase inhibitor	SERPINB1	13	13	12	37.7	37.7	35.1	42.741	0	43.335	46652	44	NaN	NaN	NaN	2				9	5	1	5	3	5	7	8	3	2	2	4	9	5	1	5	3	5	7	8	3	2	2	4	8	4	1	5
Q8WZ42	Q8WZ42	Titin	TTN	7	7	7	0.2	0.2	0.2	3816	0.00032873	3.854	46606	15	7	7	7	1				2	2	0	1	0	0	1	2	1	3	2	2	2	2	0	1	0	0	1	2	1	3	2	2	2	2	0	1
Q8WXF1	Q8WXF1	Paraspeckle component 1	PSPC1	6	6	6	19.7	19.7	19.7	58.743	0	25.788	46521	35	6	6	6	1				3	0	3	2	3	2	3	4	3	4	3	4	3	0	3	2	3	2	3	4	3	4	3	4	3	0	3	2
Q14789	Q14789	Golgin subfamily B member 1	GOLGB1	31	31	31	12.6	12.6	12.6	376.01	0	51.221	46424	60	31	31	31	1				9	5	5	5	3	6	8	9	5	6	7	6	9	5	5	5	3	6	8	9	5	6	7	6	9	5	5	5
P30049	P30049	ATP synthase subunit delta, mitochondrial	ATP5D	2	2	2	13.7	13.7	13.7	17.49	0	16.515	46267	33	2	2	2	1				2	1	2	1	1	2	2	2	2	1	2	2	2	1	2	1	1	2	2	2	2	1	2	2	2	1	2	1
Q9H8Y8	Q9H8Y8	Golgi reassembly-stacking protein 2	GORASP2	8	8	8	27.7	27.7	27.7	47.145	0	79.902	46215	42	8	8	8	1				3	2	4	3	4	4	5	4	3	3	1	3	3	2	4	3	4	4	5	4	3	3	1	3	3	2	4	3
Q9BT09	Q9BT09	Protein canopy homolog 3	CNPY3	5	5	5	23.7	23.7	23.7	30.748	0	27.602	46095	41	5	5	5	1				4	2	2	1	0	3	4	3	4	3	4	1	4	2	2	1	0	3	4	3	4	3	4	1	4	2	2	1
REV__Q92797;REV__O75208	REV__Q92797			3	3	3	0	0	0	141.15	0.0023641	2.514	45787	12	NaN	NaN	NaN	2		+		2	3	1	1	0	0	1	2	1	1	1	1	2	3	1	1	0	0	1	2	1	1	1	1	2	3	1	1
Q9HD20	Q9HD20	Manganese-transporting ATPase 13A1	ATP13A1	17	17	17	20.3	20.3	20.3	132.95	0	49.585	45713	61	17	17	17	1				4	6	6	6	4	4	8	7	9	4	5	1	4	6	6	6	4	4	8	7	9	4	5	1	4	6	6	6
O76021	O76021	Ribosomal L1 domain-containing protein 1	RSL1D1	11	11	11	29.8	29.8	29.8	54.972	0	36.474	45483	39	11	11	11	1				6	4	5	1	5	3	5	7	1	5	4	6	6	4	5	1	5	3	5	7	1	5	4	6	6	4	5	1
Q8NBX0	Q8NBX0	Saccharopine dehydrogenase-like oxidoreductase	SCCPDH	7	7	7	23.1	23.1	23.1	47.151	0	9.693	45263	24	7	7	7	1				5	2	3	2	0	3	3	2	3	3	3	4	5	2	3	2	0	3	3	2	3	3	3	4	5	2	3	2
P47985;P0C7P4	P47985;P0C7P4	Cytochrome b-c1 complex subunit Rieske, mitochondrial;Cytochrome b-c1 complex subunit 11;Putative cytochrome b-c1 complex subunit Rieske-like protein 1	UQCRFS1;UQCRFS1P1	6	6	6	32.8	32.8	32.8	29.668	0	29.999	45244	28	NaN	NaN	NaN	2				2	0	1	1	2	3	3	4	2	4	3	4	2	0	1	1	2	3	3	4	2	4	3	4	2	0	1	1
Q9H6R3	Q9H6R3	Acyl-CoA synthetase short-chain family member 3, mitochondrial	ACSS3	11	11	11	23.5	23.5	23.5	74.777	0	24.607	45232	27	11	11	11	1				1	0	1	2	0	5	3	6	2	0	1	9	1	0	1	2	0	5	3	6	2	0	1	9	1	0	1	2
P62304	P62304	Small nuclear ribonucleoprotein E	SNRPE	2	2	2	25	25	25	10.803	0	9.1493	45027	27	2	2	2	1				2	2	2	1	2	1	2	2	2	2	2	2	2	2	2	1	2	1	2	2	2	2	2	2	2	2	2	1
O43657	O43657	Tetraspanin-6	TSPAN6	5	5	5	15.5	15.5	15.5	27.563	0	16.752	44990	20	5	5	5	1				3	2	3	2	2	3	2	1	2	1	2	1	3	2	3	2	2	3	2	1	2	1	2	1	3	2	3	2
O75506	O75506	Heat shock factor-binding protein 1	HSBP1	3	3	3	72.4	72.4	72.4	8.5435	0	78.451	44962	34	3	3	3	1				3	3	2	2	3	2	2	2	1	3	3	2	3	3	2	2	3	2	2	2	1	3	3	2	3	3	2	2
Q8TDB4	Q8TDB4	Protein MGARP	MGARP	3	3	3	30.8	30.8	30.8	25.389	0	82.121	44847	25	3	3	3	1				1	2	2	2	1	1	3	1	1	1	2	1	1	2	2	2	1	1	3	1	1	1	2	1	1	2	2	2
Q9H845	Q9H845	Acyl-CoA dehydrogenase family member 9, mitochondrial	ACAD9	16	16	16	28.8	28.8	28.8	68.76	0	44.371	44776	45	16	16	16	1				0	0	1	1	3	4	9	10	4	5	8	5	0	0	1	1	3	4	9	10	4	5	8	5	0	0	1	1
O96000	O96000	NADH dehydrogenase [ubiquinone] 1 beta subcomplex subunit 10	NDUFB10	8	8	8	48.3	48.3	48.3	20.776	0	16.591	44755	33	8	8	8	1				2	2	4	2	3	3	5	4	1	2	5	5	2	2	4	2	3	3	5	4	1	2	5	5	2	2	4	2
Q6P179	Q6P179	Endoplasmic reticulum aminopeptidase 2	ERAP2	8	8	8	11.2	11.2	11.2	110.46	0	12.512	44695	15	8	8	8	1				0	1	2	0	0	0	2	4	5	1	0	0	0	1	2	0	0	0	2	4	5	1	0	0	0	1	2	0
O43324	O43324	Eukaryotic translation elongation factor 1 epsilon-1	EEF1E1	3	3	3	18.4	18.4	18.4	19.81	0	9.9042	44653	62	3	3	3	1				3	2	3	1	3	2	3	3	3	3	3	2	3	2	3	1	3	2	3	3	3	3	3	2	3	2	3	1
Q8N0X7	Q8N0X7	Spartin	SPG20	10	10	10	22.8	22.8	22.8	72.832	0	28.879	44476	35	10	10	10	1				4	0	5	3	7	2	3	7	6	5	6	0	4	0	5	3	7	2	3	7	6	5	6	0	4	0	5	3
Q13435	Q13435	Splicing factor 3B subunit 2	SF3B2	13	13	13	22.7	22.7	22.7	100.23	0	51.559	44228	40	13	13	13	1				5	1	5	3	2	3	6	7	3	4	4	4	5	1	5	3	2	3	6	7	3	4	4	4	5	1	5	3
Q99653	Q99653	Calcineurin B homologous protein 1	CHP1	7	7	7	41.5	41.5	41.5	22.456	0	13.169	44157	32	7	7	7	1				4	1	4	5	4	1	4	4	4	3	3	3	4	1	4	5	4	1	4	4	4	3	3	3	4	1	4	5
O95299	O95299	NADH dehydrogenase [ubiquinone] 1 alpha subcomplex subunit 10, mitochondrial	NDUFA10	9	9	9	28.2	28.2	28.2	40.75	0	33.226	44126	42	9	9	9	1				4	2	2	1	2	5	9	6	2	5	3	3	4	2	2	1	2	5	9	6	2	5	3	3	4	2	2	1
Q8TD19	Q8TD19	Serine/threonine-protein kinase Nek9	NEK9	13	13	13	17.2	17.2	17.2	107.17	0	16.792	44007	31	13	13	13	1				5	6	2	3	3	3	2	5	7	4	3	3	5	6	2	3	3	3	2	5	7	4	3	3	5	6	2	3
Q7Z3E5	Q7Z3E5	LisH domain-containing protein ARMC9	ARMC9	13	13	13	21.3	21.3	21.3	91.818	0	41.461	43978	49	13	13	13	1				4	2	5	6	2	3	10	5	3	5	2	3	4	2	5	6	2	3	10	5	3	5	2	3	4	2	5	6
Q13976;Q13237	Q13976	cGMP-dependent protein kinase 1	PRKG1	15	15	15	29.4	29.4	29.4	76.364	0	77.267	43970	42	NaN	NaN	NaN	2				2	8	5	1	2	2	8	11	3	2	5	5	2	8	5	1	2	2	8	11	3	2	5	5	2	8	5	1
O75477	O75477	Erlin-1	ERLIN1	11	9	9	38.4	35	35	38.925	0	21.298	43554	43	11	9	9	1				6	5	6	4	5	7	3	6	6	3	5	5	4	3	4	2	3	5	1	4	4	1	3	3	4	3	4	2
O14936	O14936	Peripheral plasma membrane protein CASK	CASK	9	9	9	11.4	11.4	11.4	105.12	0	10.9	43546	21	9	9	9	1				4	2	3	3	4	1	4	5	2	4	3	2	4	2	3	3	4	1	4	5	2	4	3	2	4	2	3	3
Q13363	Q13363	C-terminal-binding protein 1	CTBP1	8	8	5	24.1	24.1	18	47.535	0	22.878	43504	49	8	8	5	1				4	3	1	3	3	4	4	5	4	4	2	5	4	3	1	3	3	4	4	5	4	4	2	5	2	1	0	1
P51452	P51452	Dual specificity protein phosphatase 3	DUSP3	6	6	6	43.8	43.8	43.8	20.478	0	67.383	43462	46	6	6	6	1				6	4	4	4	3	3	4	2	1	3	3	1	6	4	4	4	3	3	4	2	1	3	3	1	6	4	4	4
Q6NYC8	Q6NYC8	Phostensin	PPP1R18	12	12	12	24.3	24.3	24.3	67.942	0	59.842	43413	53	12	12	12	1				4	5	5	4	2	4	5	5	5	4	4	6	4	5	5	4	2	4	5	5	5	4	4	6	4	5	5	4
P17812	P17812	CTP synthase 1	CTPS1	13	13	13	31.6	31.6	31.6	66.69	0	18.007	43382	32	13	13	13	1				1	5	4	3	4	1	4	3	3	6	9	2	1	5	4	3	4	1	4	3	3	6	9	2	1	5	4	3
Q9BTU6	Q9BTU6	Phosphatidylinositol 4-kinase type 2-alpha	PI4K2A	14	14	14	41.5	41.5	41.5	54.022	0	30.815	43244	49	14	14	14	1				6	5	5	5	5	4	5	6	2	2	4	6	6	5	5	5	5	4	5	6	2	2	4	6	6	5	5	5
Q7Z434	Q7Z434	Mitochondrial antiviral-signaling protein	MAVS	10	10	10	36.5	36.5	36.5	56.527	0	81.31	43231	28	10	10	10	1				3	2	2	3	3	0	5	5	4	5	5	3	3	2	2	3	3	0	5	5	4	5	5	3	3	2	2	3
O00499	O00499	Myc box-dependent-interacting protein 1	BIN1	10	10	10	25.8	25.8	25.8	64.699	0	30.524	43156	37	10	10	10	1				2	4	2	0	4	6	3	1	6	6	5	5	2	4	2	0	4	6	3	1	6	6	5	5	2	4	2	0
O95319	O95319	CUGBP Elav-like family member 2	CELF2	8	8	7	18.9	18.9	16.9	54.284	0	53.609	42964	42	8	8	7	1				6	4	5	0	3	5	7	5	5	2	3	1	6	4	5	0	3	5	7	5	5	2	3	1	5	4	4	0
Q9UIQ6	Q9UIQ6	Leucyl-cystinyl aminopeptidase;Leucyl-cystinyl aminopeptidase, pregnancy serum form	LNPEP	15	15	15	16.7	16.7	16.7	117.35	0	34.262	42876	33	15	15	15	1				6	7	7	3	3	3	3	9	3	2	5	0	6	7	7	3	3	3	3	9	3	2	5	0	6	7	7	3
O60313	O60313	Dynamin-like 120 kDa protein, mitochondrial;Dynamin-like 120 kDa protein, form S1	OPA1	20	20	20	25	25	25	111.63	0	32.055	42823	55	20	20	20	1				5	5	2	6	3	8	7	3	2	7	6	8	5	5	2	6	3	8	7	3	2	7	6	8	5	5	2	6
O43520	O43520	Phospholipid-transporting ATPase IC	ATP8B1	3	3	3	2.2	2.2	2.2	143.69	0.0012114	2.7744	42817	4	3	3	3	1				0	0	0	1	3	2	0	0	0	1	1	1	0	0	0	1	3	2	0	0	0	1	1	1	0	0	0	1
P26022	P26022	Pentraxin-related protein PTX3	PTX3	6	6	6	17.8	17.8	17.8	41.975	0	20.79	42659	44	6	6	6	1				3	4	5	3	6	1	2	2	4	3	6	4	3	4	5	3	6	1	2	2	4	3	6	4	3	4	5	3
Q9Y512	Q9Y512	Sorting and assembly machinery component 50 homolog	SAMM50	9	9	9	24.7	24.7	24.7	51.976	0	20.52	42494	54	9	9	9	1				5	3	2	5	2	1	4	5	3	6	7	5	5	3	2	5	2	1	4	5	3	6	7	5	5	3	2	5
Q99470	Q99470	Stromal cell-derived factor 2	SDF2	4	4	4	36	36	36	23.026	0	94.786	42435	27	4	4	4	1				1	2	3	2	1	2	3	2	1	4	3	2	1	2	3	2	1	2	3	2	1	4	3	2	1	2	3	2
Q9UGP8	Q9UGP8	Translocation protein SEC63 homolog	SEC63	9	9	9	15.4	15.4	15.4	87.996	0	27.125	42431	40	9	9	9	1				2	3	5	6	1	2	4	2	4	6	5	3	2	3	5	6	1	2	4	2	4	6	5	3	2	3	5	6
P24666	P24666	Low molecular weight phosphotyrosine protein phosphatase	ACP1	7	7	7	65.8	65.8	65.8	18.042	0	53.293	42404	48	7	7	7	1				3	5	1	2	3	3	3	4	3	4	3	3	3	5	1	2	3	3	3	4	3	4	3	3	3	5	1	2
Q9BRF8	Q9BRF8	Serine/threonine-protein phosphatase CPPED1	CPPED1	7	7	7	31.2	31.2	31.2	35.548	0	53.571	42383	24	7	7	7	1				5	4	2	2	2	6	1	1	3	1	2	2	5	4	2	2	2	6	1	1	3	1	2	2	5	4	2	2
P21980	P21980	Protein-glutamine gamma-glutamyltransferase 2	TGM2	14	14	14	27.9	27.9	27.9	77.328	0	77.666	42381	37	14	14	14	1				2	2	1	1	4	1	9	8	1	11	4	0	2	2	1	1	4	1	9	8	1	11	4	0	2	2	1	1
Q58FF6	Q58FF6	Putative heat shock protein HSP 90-beta 4	HSP90AB4P	8	2	2	14.1	6.1	6.1	58.264	0	4.8632	42279	19	8	2	2	1				6	7	7	5	5	6	6	7	7	7	8	6	1	1	1	0	1	1	1	1	1	1	2	1	1	1	1	0
O15498	O15498	Synaptobrevin homolog YKT6	YKT6	6	6	6	40.4	40.4	40.4	22.417	0	37.202	42255	34	6	6	6	1				1	2	2	3	6	2	3	3	2	1	3	3	1	2	2	3	6	2	3	3	2	1	3	3	1	2	2	3
O60925	O60925	Prefoldin subunit 1	PFDN1	5	5	5	31.1	31.1	31.1	14.21	0	7.7084	42120	11	5	5	5	1				1	1	1	2	2	3	2	1	1	2	4	3	1	1	1	2	2	3	2	1	1	2	4	3	1	1	1	2
Q15758	Q15758	Neutral amino acid transporter B(0)	SLC1A5	5	5	5	11.8	11.8	11.8	56.598	0	28.628	41879	68	5	5	5	1				1	2	4	1	4	2	2	2	2	3	3	3	1	2	4	1	4	2	2	2	2	3	3	3	1	2	4	1
Q9NUJ1	Q9NUJ1	Mycophenolic acid acyl-glucuronide esterase, mitochondrial	ABHD10	11	11	11	48	48	48	33.932	0	25.411	41870	35	11	11	11	1				4	0	3	0	1	3	6	4	2	2	3	5	4	0	3	0	1	3	6	4	2	2	3	5	4	0	3	0
Q00535;P06493;P24941;Q00534;P50750;Q96Q40;Q07002;Q00536;Q9NYV4	Q00535	Cyclin-dependent-like kinase 5	CDK5	5	5	4	18.2	18.2	15.4	33.304	0	7.1985	41817	8	NaN	NaN	NaN	9				2	1	2	0	1	1	3	1	2	1	2	3	2	1	2	0	1	1	3	1	2	1	2	3	2	1	2	0
Q96FJ2	Q96FJ2	Dynein light chain 2, cytoplasmic	DYNLL2	4	1	1	50.6	24.7	24.7	10.35	0	74.215	41799	21	4	1	1	1				4	3	3	2	4	4	3	4	3	3	4	4	1	1	1	0	1	1	1	1	1	0	1	1	1	1	1	0
O15212	O15212	Prefoldin subunit 6	PFDN6	5	5	5	43.4	43.4	43.4	14.582	0	18.197	41702	25	5	5	5	1				5	2	3	3	1	2	2	3	2	1	1	1	5	2	3	3	1	2	2	3	2	1	1	1	5	2	3	3
Q8TC07	Q8TC07	TBC1 domain family member 15	TBC1D15	9	9	9	15.3	15.3	15.3	79.49	0	10.607	41664	33	9	9	9	1				2	1	3	1	2	3	2	4	2	4	4	4	2	1	3	1	2	3	2	4	2	4	4	4	2	1	3	1
O14495	O14495	Lipid phosphate phosphohydrolase 3	PPAP2B	5	5	5	15.8	15.8	15.8	35.116	0	11.263	41578	33	5	5	5	1				3	3	2	2	3	2	1	5	3	1	0	3	3	3	2	2	3	2	1	5	3	1	0	3	3	3	2	2
O15126	O15126	Secretory carrier-associated membrane protein 1	SCAMP1	6	6	6	34.3	34.3	34.3	37.92	0	58.144	41566	36	6	6	6	1				3	5	5	3	3	2	3	4	2	3	2	1	3	5	5	3	3	2	3	4	2	3	2	1	3	5	5	3
Q9BZZ5	Q9BZZ5	Apoptosis inhibitor 5	API5	7	7	7	16.2	16.2	16.2	59.004	0	30.497	41565	38	7	7	7	1				4	1	3	0	3	3	4	3	5	4	5	4	4	1	3	0	3	3	4	3	5	4	5	4	4	1	3	0
Q9BVG4	Q9BVG4	Protein PBDC1	PBDC1	6	6	6	27	27	27	26.056	0	12.715	41515	26	6	6	6	1				4	1	0	2	1	2	4	4	3	3	2	3	4	1	0	2	1	2	4	4	3	3	2	3	4	1	0	2
Q9Y5L4	Q9Y5L4	Mitochondrial import inner membrane translocase subunit Tim13	TIMM13	6	6	6	77.9	77.9	77.9	10.5	0	14.868	41515	38	6	6	6	1				3	3	3	2	2	5	5	3	4	3	5	4	3	3	3	2	2	5	5	3	4	3	5	4	3	3	3	2
Q92783	Q92783	Signal transducing adapter molecule 1	STAM	10	10	9	27.4	27.4	25.6	59.179	0	26.19	41423	52	10	10	9	1				2	5	3	3	4	3	6	3	4	1	3	4	2	5	3	3	4	3	6	3	4	1	3	4	2	4	3	3
Q9Y6I3;Q9H201	Q9Y6I3	Epsin-1	EPN1	6	6	6	14.8	14.8	14.8	60.293	0	18.364	41422	31	NaN	NaN	NaN	2				4	1	3	3	2	3	2	3	2	1	3	3	4	1	3	3	2	3	2	3	2	1	3	3	4	1	3	3
O00425	O00425	Insulin-like growth factor 2 mRNA-binding protein 3	IGF2BP3	7	6	6	17.6	15.4	15.4	63.704	0	12.015	41405	42	7	6	6	1				2	1	1	4	4	1	3	3	2	4	6	3	1	1	1	3	3	0	2	3	1	3	5	2	1	1	1	3
O00161	O00161	Synaptosomal-associated protein 23	SNAP23	9	9	9	56.9	56.9	56.9	23.354	0	34.859	41398	25	9	9	9	1				6	0	2	3	1	0	1	4	4	2	3	0	6	0	2	3	1	0	1	4	4	2	3	0	6	0	2	3
Q96A26	Q96A26	Protein FAM162A	FAM162A	4	4	4	24.7	24.7	24.7	17.342	0	15.018	41376	25	4	4	4	1				3	3	2	3	1	2	2	4	3	3	1	1	3	3	2	3	1	2	2	4	3	3	1	1	3	3	2	3
P14927	P14927	Cytochrome b-c1 complex subunit 7	UQCRB	5	5	5	39.6	39.6	39.6	13.53	0	15.417	41290	35	5	5	5	1				3	1	2	1	1	0	4	3	2	2	4	3	3	1	2	1	1	0	4	3	2	2	4	3	3	1	2	1
Q53TN4	Q53TN4	Cytochrome b reductase 1	CYBRD1	3	3	3	14.7	14.7	14.7	31.641	0	22.834	41237	16	3	3	3	1				2	2	3	1	3	2	1	2	1	3	1	2	2	2	3	1	3	2	1	2	1	3	1	2	2	2	3	1
Q06278;P47989	Q06278	Aldehyde oxidase	AOX1	22	22	22	20.9	20.9	20.9	147.92	0	38.578	41223	51	NaN	NaN	NaN	2				6	3	1	0	0	1	7	9	1	3	0	17	6	3	1	0	0	1	7	9	1	3	0	17	6	3	1	0
P61165	P61165	Transmembrane protein 258	TMEM258	1	1	1	10.1	10.1	10.1	9.0788	0.00063593	3.3814	41168	39	1	1	1	1				1	1	1	1	1	1	1	1	1	1	1	1	1	1	1	1	1	1	1	1	1	1	1	1	1	1	1	1
Q9NVS9	Q9NVS9	Pyridoxine-5-phosphate oxidase	PNPO	8	8	8	49.8	49.8	49.8	29.988	0	19.614	41152	29	8	8	8	1				3	2	1	2	3	3	4	3	2	4	1	3	3	2	1	2	3	3	4	3	2	4	1	3	3	2	1	2
P63165;G2XKQ0	P63165;G2XKQ0	Small ubiquitin-related modifier 1;Small ubiquitin-related modifier	SUMO1	4	4	4	43.6	43.6	43.6	11.557	0	7.6178	41130	22	NaN	NaN	NaN	2				2	2	1	3	1	2	2	1	2	2	2	1	2	2	1	3	1	2	2	1	2	2	2	1	2	2	1	3
P48147	P48147	Prolyl endopeptidase	PREP	14	14	14	27.3	27.3	27.3	80.699	0	53.694	41082	57	14	14	14	1				4	6	6	2	2	3	8	9	9	4	4	7	4	6	6	2	2	3	8	9	9	4	4	7	4	6	6	2
Q53FA7	Q53FA7	Quinone oxidoreductase PIG3	TP53I3	12	12	12	55.7	55.7	55.7	35.536	0	36.253	41081	35	12	12	12	1				4	2	8	5	0	0	4	6	2	2	0	4	4	2	8	5	0	0	4	6	2	2	0	4	4	2	8	5
Q9BQS8	Q9BQS8	FYVE and coiled-coil domain-containing protein 1	FYCO1	26	26	26	23	23	23	166.98	0	45.297	41081	48	26	26	26	1				4	5	2	6	1	6	6	6	7	1	6	6	4	5	2	6	1	6	6	6	7	1	6	6	4	5	2	6
Q8NCA5	Q8NCA5	Protein FAM98A	FAM98A	6	5	5	18.5	15.8	15.8	55.4	0	67.542	41056	28	6	5	5	1				4	5	2	1	2	3	2	3	4	4	4	3	3	4	2	1	2	3	2	2	4	4	4	3	3	4	2	1
REV__Q5T2Q4	REV__Q5T2Q4			2	2	2	0	0	0	41.278	0.0051107	2.1281	40997	2	2	2	2	1		+		0	0	1	1	0	0	0	0	1	0	0	0	0	0	1	1	0	0	0	0	1	0	0	0	0	0	1	1
P53990	P53990	IST1 homolog	IST1	7	7	7	23.1	23.1	23.1	39.75	0	9.9244	40911	21	7	7	7	1				2	0	2	3	2	2	4	1	3	4	2	0	2	0	2	3	2	2	4	1	3	4	2	0	2	0	2	3
P18031	P18031	Tyrosine-protein phosphatase non-receptor type 1	PTPN1	9	9	9	28.5	28.5	28.5	49.966	0	19.505	40885	29	9	9	9	1				5	3	5	3	2	2	5	2	2	2	5	2	5	3	5	3	2	2	5	2	2	2	5	2	5	3	5	3
P09234	P09234	U1 small nuclear ribonucleoprotein C	SNRPC	2	2	2	18.9	18.9	18.9	17.394	0	19.098	40816	27	2	2	2	1				2	1	2	1	2	2	2	1	1	1	1	2	2	1	2	1	2	2	2	1	1	1	1	2	2	1	2	1
P20337	P20337	Ras-related protein Rab-3B	RAB3B	5	4	4	28.3	24.7	24.7	24.758	0	120.24	40723	27	5	4	4	1				1	4	4	2	2	4	3	2	2	0	2	0	1	4	4	2	2	4	2	2	2	0	2	0	1	4	4	2
Q15165	Q15165	Serum paraoxonase/arylesterase 2	PON2	7	7	7	33.1	33.1	33.1	39.38	0	32.478	40706	46	7	7	7	1				3	5	2	2	2	3	3	1	2	1	2	1	3	5	2	2	2	3	3	1	2	1	2	1	3	5	2	2
Q9UP95;Q9UHW9;Q9H2X9	Q9UP95	Solute carrier family 12 member 4	SLC12A4	13	13	13	14.7	14.7	14.7	120.65	0	30.434	40521	54	NaN	NaN	NaN	3				7	8	3	5	3	2	2	5	2	2	5	5	7	8	3	5	3	2	2	5	2	2	5	5	7	8	3	5
Q9Y4P3	Q9Y4P3	Transducin beta-like protein 2	TBL2	9	9	9	25.5	25.5	25.5	49.797	0	65.063	40509	40	9	9	9	1				4	5	7	4	5	1	1	4	5	4	5	2	4	5	7	4	5	1	1	4	5	4	5	2	4	5	7	4
Q9NP72	Q9NP72	Ras-related protein Rab-18	RAB18	8	8	8	47.1	47.1	47.1	22.977	0	17.065	40426	33	8	8	8	1				3	5	5	4	4	3	2	4	3	4	3	1	3	5	5	4	4	3	2	4	3	4	3	1	3	5	5	4
P62834	P62834	Ras-related protein Rap-1A	RAP1A	10	4	4	66.8	29.3	29.3	20.987	0	26.887	40392	30	10	4	4	1				6	5	6	8	7	8	8	7	7	6	7	6	2	1	2	4	3	3	2	2	2	2	2	2	2	1	2	4
P26583	P26583	High mobility group protein B2	HMGB2	3	2	2	17.7	12	12	24.033	0	6.2096	40237	16	3	2	2	1				1	1	1	1	1	2	3	3	3	3	3	3	0	1	0	0	0	1	2	2	2	2	2	2	0	1	0	0
Q96C90	Q96C90	Protein phosphatase 1 regulatory subunit 14B	PPP1R14B	4	4	4	57.1	57.1	57.1	15.911	0	92.858	40185	33	4	4	4	1				4	1	1	1	2	2	2	1	3	3	2	2	4	1	1	1	2	2	2	1	3	3	2	2	4	1	1	1
Q16352	Q16352	Alpha-internexin	INA	12	11	9	24	22.2	18.8	55.39	0	17.299	40157	16	12	11	9	1				1	2	1	9	2	3	1	1	1	2	2	1	0	1	0	8	1	2	0	0	0	1	1	0	0	0	0	7
Q13155	Q13155	Aminoacyl tRNA synthase complex-interacting multifunctional protein 2	AIMP2	6	6	6	27.8	27.8	27.8	35.348	0	22.345	40102	36	6	6	6	1				4	1	2	2	3	2	2	3	6	2	3	2	4	1	2	2	3	2	2	3	6	2	3	2	4	1	2	2
O43615	O43615	Mitochondrial import inner membrane translocase subunit TIM44	TIMM44	10	10	10	28.3	28.3	28.3	51.355	0	28.242	40045	57	10	10	10	1				6	2	3	3	1	3	5	8	4	9	3	7	6	2	3	3	1	3	5	8	4	9	3	7	6	2	3	3
P48506	P48506	Glutamate--cysteine ligase catalytic subunit	GCLC	14	14	14	30.1	30.1	30.1	72.765	0	26.718	39909	26	14	14	14	1				2	7	2	9	1	3	6	3	3	1	1	2	2	7	2	9	1	3	6	3	3	1	1	2	2	7	2	9
O75351;Q6PIW4	O75351	Vacuolar protein sorting-associated protein 4B	VPS4B	7	7	5	19.4	19.4	14.9	49.301	0	15.419	39875	31	NaN	NaN	NaN	2				4	5	3	2	1	3	3	4	3	3	3	4	4	5	3	2	1	3	3	4	3	3	3	4	2	3	3	1
Q96DG6	Q96DG6	Carboxymethylenebutenolidase homolog	CMBL	8	8	8	34.3	34.3	34.3	28.048	0	15.806	39822	37	8	8	8	1				4	2	2	3	1	4	4	3	3	2	0	4	4	2	2	3	1	4	4	3	3	2	0	4	4	2	2	3
Q9NQ88	Q9NQ88	Fructose-2,6-bisphosphatase TIGAR	TIGAR	5	5	5	25.9	25.9	25.9	30.062	0	14.175	39803	28	5	5	5	1				3	4	0	2	2	2	1	3	3	2	3	3	3	4	0	2	2	2	1	3	3	2	3	3	3	4	0	2
REV__O95347	REV__O95347			1	1	1	0	0	0	135.65	0.0091769	1.924	39738	2	1	1	1	1		+		0	0	1	0	0	0	0	0	0	0	1	0	0	0	1	0	0	0	0	0	0	0	1	0	0	0	1	0
Q14008	Q14008	Cytoskeleton-associated protein 5	CKAP5	16	16	16	11.1	11.1	11.1	225.49	0	35.109	39621	47	16	16	16	1				6	5	7	3	3	5	7	6	6	5	5	3	6	5	7	3	3	5	7	6	6	5	5	3	6	5	7	3
Q9NYL4	Q9NYL4	Peptidyl-prolyl cis-trans isomerase FKBP11	FKBP11	4	4	4	23.4	23.4	23.4	22.18	0	16.938	39592	38	4	4	4	1				2	2	1	3	3	1	2	2	2	3	2	2	2	2	1	3	3	1	2	2	2	3	2	2	2	2	1	3
Q6VY07;Q86VP3	Q6VY07	Phosphofurin acidic cluster sorting protein 1	PACS1	14	14	14	17.9	17.9	17.9	104.9	0	13.564	39540	16	NaN	NaN	NaN	2				4	4	2	2	1	2	6	2	2	0	2	4	4	4	2	2	1	2	6	2	2	0	2	4	4	4	2	2
Q12874	Q12874	Splicing factor 3A subunit 3	SF3A3	7	7	7	19.2	19.2	19.2	58.848	0	49.497	39539	36	7	7	7	1				4	2	1	1	2	4	3	5	5	4	3	2	4	2	1	1	2	4	3	5	5	4	3	2	4	2	1	1
Q9NS69	Q9NS69	Mitochondrial import receptor subunit TOM22 homolog	TOMM22	6	6	6	66.2	66.2	66.2	15.521	0	125.9	39503	65	6	6	6	1				4	1	2	2	3	2	5	3	4	4	3	5	4	1	2	2	3	2	5	3	4	4	3	5	4	1	2	2
P51570	P51570	Galactokinase	GALK1	13	13	13	42.9	42.9	42.9	42.272	0	29.499	39340	33	13	13	13	1				1	2	3	1	1	3	5	4	3	6	5	5	1	2	3	1	1	3	5	4	3	6	5	5	1	2	3	1
Q96IX5	Q96IX5	Up-regulated during skeletal muscle growth protein 5	USMG5	3	3	3	44.8	44.8	44.8	6.4575	0	54.179	39277	28	3	3	3	1				2	1	1	2	2	2	1	2	2	2	3	2	2	1	1	2	2	2	1	2	2	2	3	2	2	1	1	2
P17693	P17693	HLA class I histocompatibility antigen, alpha chain G	HLA-G	2	1	1	6.8	3	3	38.224	0.001194	2.6213	39205	24	2	1	1	1				2	1	2	2	2	2	2	2	2	2	2	2	1	1	1	1	1	1	1	1	1	1	1	1	1	1	1	1
P0DPI2;A0A0B4J2D5	P0DPI2;A0A0B4J2D5			6	6	6	38.8	38.8	38.8	28.17	0	63.395	39105	38	NaN	NaN	NaN	2				3	1	1	2	1	2	4	2	2	3	2	3	3	1	1	2	1	2	4	2	2	3	2	3	3	1	1	2
O14744	O14744	Protein arginine N-methyltransferase 5;Protein arginine N-methyltransferase 5, N-terminally processed	PRMT5	12	12	12	23.9	23.9	23.9	72.683	0	28.362	39105	45	12	12	12	1				4	4	3	3	5	3	5	4	5	5	6	2	4	4	3	3	5	3	5	4	5	5	6	2	4	4	3	3
O00483	O00483	Cytochrome c oxidase subunit NDUFA4	NDUFA4	3	3	3	37	37	37	9.3697	0	9.088	39088	19	3	3	3	1				0	0	1	0	1	2	2	2	3	1	1	3	0	0	1	0	1	2	2	2	3	1	1	3	0	0	1	0
Q8TBC4	Q8TBC4	NEDD8-activating enzyme E1 catalytic subunit	UBA3	11	11	11	37.4	37.4	37.4	51.852	0	26.488	39061	18	11	11	11	1				4	1	0	0	1	0	6	5	3	2	1	2	4	1	0	0	1	0	6	5	3	2	1	2	4	1	0	0
Q96QD8	Q96QD8	Sodium-coupled neutral amino acid transporter 2	SLC38A2	4	4	4	12.6	12.6	12.6	56.025	0	27.512	38911	35	4	4	4	1				3	2	3	2	3	3	1	2	4	2	1	1	3	2	3	2	3	3	1	2	4	2	1	1	3	2	3	2
Q13641	Q13641	Trophoblast glycoprotein	TPBG	8	8	8	23.1	23.1	23.1	46.031	0	56.683	38900	57	8	8	8	1				5	1	2	5	4	5	4	3	3	4	3	3	5	1	2	5	4	5	4	3	3	4	3	3	5	1	2	5
Q9BXP5	Q9BXP5	Serrate RNA effector molecule homolog	SRRT	17	17	17	22.1	22.1	22.1	100.67	0	48.256	38865	45	17	17	17	1				4	1	3	2	1	3	4	5	6	7	7	9	4	1	3	2	1	3	4	5	6	7	7	9	4	1	3	2
Q92890	Q92890	Ubiquitin fusion degradation protein 1 homolog	UFD1L	8	8	8	37.5	37.5	37.5	34.5	0	25.304	38836	72	8	8	8	1				6	4	5	5	3	5	5	6	3	3	5	4	6	4	5	5	3	5	5	6	3	3	5	4	6	4	5	5
Q9Y376;Q9H9S4	Q9Y376	Calcium-binding protein 39	CAB39	9	9	9	26.4	26.4	26.4	39.869	0	14.527	38814	20	NaN	NaN	NaN	2				6	3	2	4	3	4	5	3	3	3	1	3	6	3	2	4	3	4	5	3	3	3	1	3	6	3	2	4
P49006	P49006	MARCKS-related protein	MARCKSL1	3	3	3	42.6	42.6	42.6	19.529	0	98.399	38783	27	3	3	3	1				1	1	1	1	2	2	1	2	2	3	1	1	1	1	1	1	2	2	1	2	2	3	1	1	1	1	1	1
Q15041	Q15041	ADP-ribosylation factor-like protein 6-interacting protein 1	ARL6IP1	1	1	1	4.9	4.9	4.9	23.362	0.0012041	2.6986	38715	15	1	1	1	1				1	1	1	1	0	1	1	1	1	1	1	1	1	1	1	1	0	1	1	1	1	1	1	1	1	1	1	1
CON__P13645;P13645;CON__P02535-1;CON__Q148H6;CON__Q7Z3Y7;Q7Z3Y7;CON__P08730-1;CON__Q7Z3Z0;CON__Q7Z3Y8;Q7Z3Z0;Q7Z3Y8	CON__P13645;P13645	Keratin, type I cytoskeletal 10	KRT10	13	12	10	30.5	29.3	25.8	59.51	0	24.98	38634	25	NaN	NaN	NaN	11			+	0	1	7	2	0	9	4	3	1	5	6	0	0	1	7	2	0	8	3	3	0	4	6	0	0	0	6	1
Q9NT62	Q9NT62	Ubiquitin-like-conjugating enzyme ATG3	ATG3	7	7	7	22.9	22.9	22.9	35.864	0	16.697	38618	39	7	7	7	1				4	4	4	1	0	0	6	4	4	2	3	3	4	4	4	1	0	0	6	4	4	2	3	3	4	4	4	1
Q96JB5	Q96JB5	CDK5 regulatory subunit-associated protein 3	CDK5RAP3	10	10	10	21.9	21.9	21.9	56.92	0	22.837	38594	29	10	10	10	1				6	1	5	6	2	2	2	4	4	2	4	3	6	1	5	6	2	2	2	4	4	2	4	3	6	1	5	6
Q12846	Q12846	Syntaxin-4	STX4	5	5	5	19.2	19.2	19.2	34.18	0	30.111	38549	18	5	5	5	1				3	1	2	2	1	1	0	4	2	4	2	3	3	1	2	2	1	1	0	4	2	4	2	3	3	1	2	2
Q13308	Q13308	Inactive tyrosine-protein kinase 7	PTK7	19	19	19	26.2	26.2	26.2	118.39	0	45.272	38545	41	19	19	19	1				1	3	4	1	3	1	13	5	3	9	3	1	1	3	4	1	3	1	13	5	3	9	3	1	1	3	4	1
P49915	P49915	GMP synthase [glutamine-hydrolyzing]	GMPS	10	10	10	18.2	18.2	18.2	76.715	0	24.392	38415	40	10	10	10	1				3	3	1	3	4	2	6	4	4	5	5	3	3	3	1	3	4	2	6	4	4	5	5	3	3	3	1	3
O60869	O60869	Endothelial differentiation-related factor 1	EDF1	4	4	4	25.7	25.7	25.7	16.368	0	16.101	38235	17	4	4	4	1				2	1	2	1	2	0	2	1	1	2	3	3	2	1	2	1	2	0	2	1	1	2	3	3	2	1	2	1
P20908	P20908	Collagen alpha-1(V) chain	COL5A1	11	11	11	10.5	10.5	10.5	183.56	0	51.864	38170	39	11	11	11	1				3	1	8	2	6	0	6	2	4	4	0	2	3	1	8	2	6	0	6	2	4	4	0	2	3	1	8	2
O75306	O75306	NADH dehydrogenase [ubiquinone] iron-sulfur protein 2, mitochondrial	NDUFS2	11	11	11	32.8	32.8	32.8	52.545	0	26.926	38039	29	11	11	11	1				4	2	5	0	0	3	7	2	3	5	2	1	4	2	5	0	0	3	7	2	3	5	2	1	4	2	5	0
CON__Q9TRI1;P19823	CON__Q9TRI1			10	10	10	13.3	13.3	13.3	106.19	0	21.726	37995	25	NaN	NaN	NaN	2			+	4	9	1	3	1	2	0	3	0	1	0	0	4	9	1	3	1	2	0	3	0	1	0	0	4	9	1	3
Q16610	Q16610	Extracellular matrix protein 1	ECM1	8	8	8	19.3	19.3	19.3	60.673	0	21.104	37960	30	8	8	8	1				5	2	1	3	4	4	1	6	2	4	2	1	5	2	1	3	4	4	1	6	2	4	2	1	5	2	1	3
Q12931	Q12931	Heat shock protein 75 kDa, mitochondrial	TRAP1	12	12	12	23.4	23.4	23.4	80.109	0	58.345	37944	49	12	12	12	1				3	2	2	1	3	6	8	4	5	9	5	8	3	2	2	1	3	6	8	4	5	9	5	8	3	2	2	1
Q8N1F7	Q8N1F7	Nuclear pore complex protein Nup93	NUP93	17	17	17	22.7	22.7	22.7	93.487	0	40.755	37916	46	17	17	17	1				2	0	2	3	3	3	4	5	7	7	4	6	2	0	2	3	3	3	4	5	7	7	4	6	2	0	2	3
Q12929	Q12929	Epidermal growth factor receptor kinase substrate 8	EPS8	14	14	14	25.3	25.3	25.3	91.88	0	39.55	37878	43	14	14	14	1				3	2	4	4	3	4	6	10	3	6	5	2	3	2	4	4	3	4	6	10	3	6	5	2	3	2	4	4
Q9UQ35	Q9UQ35	Serine/arginine repetitive matrix protein 2	SRRM2	17	17	17	10.1	10.1	10.1	299.61	0	42.957	37861	45	17	17	17	1				3	2	6	3	5	4	8	4	3	4	9	6	3	2	6	3	5	4	8	4	3	4	9	6	3	2	6	3
Q8IXB1	Q8IXB1	DnaJ homolog subfamily C member 10	DNAJC10	14	14	14	24	24	24	91.079	0	47.359	37769	58	14	14	14	1				7	2	6	6	4	5	5	5	9	3	5	2	7	2	6	6	4	5	5	5	9	3	5	2	7	2	6	6
Q9NX46	Q9NX46	Poly(ADP-ribose) glycohydrolase ARH3	ADPRHL2	10	10	10	38.3	38.3	38.3	38.946	0	28.069	37746	31	10	10	10	1				7	5	3	2	2	1	5	4	2	5	2	4	7	5	3	2	2	1	5	4	2	5	2	4	7	5	3	2
P61764	P61764	Syntaxin-binding protein 1	STXBP1	12	12	12	24.9	24.9	24.9	67.568	0	23.846	37662	30	12	12	12	1				5	5	4	5	5	3	2	2	2	0	4	4	5	5	4	5	5	3	2	2	2	0	4	4	5	5	4	5
Q9HA64	Q9HA64	Ketosamine-3-kinase	FN3KRP	3	3	3	13.3	13.3	13.3	34.412	0.00032584	3.7476	37653	3	3	3	3	1				1	2	1	1	1	0	2	1	1	1	1	0	1	2	1	1	1	0	2	1	1	1	1	0	1	2	1	1
Q16775	Q16775	Hydroxyacylglutathione hydrolase, mitochondrial	HAGH	7	7	7	31.8	31.8	31.8	33.805	0	38.572	37609	38	7	7	7	1				4	6	2	4	2	4	5	4	3	3	1	2	4	6	2	4	2	4	5	4	3	3	1	2	4	6	2	4
O00471	O00471	Exocyst complex component 5	EXOC5	9	9	9	13.6	13.6	13.6	81.852	0	13.597	37543	22	9	9	9	1				3	3	2	4	0	5	4	6	0	1	3	1	3	3	2	4	0	5	4	6	0	1	3	1	3	3	2	4
Q13576	Q13576	Ras GTPase-activating-like protein IQGAP2	IQGAP2	5	3	3	3.3	2.3	2.3	180.58	0.0091463	1.9005	37460	26	5	3	3	1				2	3	2	4	3	3	4	4	2	3	2	3	1	1	1	2	1	1	3	2	1	2	1	1	1	1	1	2
Q5HYI8	Q5HYI8	Rab-like protein 3	RABL3	2	2	2	9.3	9.3	9.3	26.422	0.0011972	2.641	37447	4	2	2	2	1				1	2	1	0	1	1	0	0	0	0	1	0	1	2	1	0	1	1	0	0	0	0	1	0	1	2	1	0
CON__Q3SZR3	CON__Q3SZR3			8	8	8	38.6	38.6	38.6	23.182	0	63.318	37439	22	8	8	8	1			+	2	8	0	0	0	1	0	2	0	0	1	0	2	8	0	0	0	1	0	2	0	0	1	0	2	8	0	0
Q8NE71	Q8NE71	ATP-binding cassette sub-family F member 1	ABCF1	8	8	8	12.7	12.7	12.7	95.925	0	24.822	37280	34	8	8	8	1				4	4	3	2	3	2	3	4	3	4	3	3	4	4	3	2	3	2	3	4	3	4	3	3	4	4	3	2
Q8WWB7	Q8WWB7	Glycosylated lysosomal membrane protein	GLMP	3	3	3	16.5	16.5	16.5	43.864	0	28.798	37181	25	3	3	3	1				3	1	2	1	1	1	0	1	1	1	1	0	3	1	2	1	1	1	0	1	1	1	1	0	3	1	2	1
Q9ULZ3	Q9ULZ3	Apoptosis-associated speck-like protein containing a CARD	PYCARD	7	7	7	45.6	45.6	45.6	21.627	0	24.918	37177	38	7	7	7	1				5	2	2	0	1	1	4	4	2	3	3	4	5	2	2	0	1	1	4	4	2	3	3	4	5	2	2	0
P60059	P60059	Protein transport protein Sec61 subunit gamma	SEC61G	2	2	2	36.8	36.8	36.8	7.7412	0	56.793	37161	53	2	2	2	1				2	1	2	1	1	1	1	1	2	1	1	1	2	1	2	1	1	1	1	1	2	1	1	1	2	1	2	1
P23497;Q9H930	P23497	Nuclear autoantigen Sp-100	SP100	9	9	9	13.9	13.9	13.9	100.42	0	24.151	37142	45	NaN	NaN	NaN	2				5	4	3	4	4	1	4	5	3	3	5	6	5	4	3	4	4	1	4	5	3	3	5	6	5	4	3	4
P38571	P38571	Lysosomal acid lipase/cholesteryl ester hydrolase	LIPA	4	4	4	13	13	13	45.418	0	13.205	37132	21	4	4	4	1				2	2	2	1	2	1	3	2	3	1	1	2	2	2	2	1	2	1	3	2	3	1	1	2	2	2	2	1
Q96P70	Q96P70	Importin-9	IPO9	13	13	13	19	19	19	115.96	0	38.857	37099	48	13	13	13	1				6	6	4	1	2	2	8	5	6	7	3	4	6	6	4	1	2	2	8	5	6	7	3	4	6	6	4	1
Q9BQA1	Q9BQA1	Methylosome protein 50	WDR77	7	7	7	27.5	27.5	27.5	36.724	0	36.275	36857	36	7	7	7	1				5	3	2	2	3	5	3	3	2	3	7	5	5	3	2	2	3	5	3	3	2	3	7	5	5	3	2	2
Q96K17	Q96K17	Transcription factor BTF3 homolog 4	BTF3L4	5	5	5	38	38	38	17.27	0	36.573	36794	21	5	5	5	1				1	2	2	1	2	0	3	2	1	3	2	1	1	2	2	1	2	0	3	2	1	3	2	1	1	2	2	1
P42167	P42167	Lamina-associated polypeptide 2, isoforms beta/gamma;Thymopoietin;Thymopentin	TMPO	9	9	4	26.9	26.9	12.3	50.67	0	24.46	36661	41	9	9	4	1				3	0	4	0	4	3	5	2	4	3	2	4	3	0	4	0	4	3	5	2	4	3	2	4	1	0	1	0
Q86WV6	Q86WV6	Stimulator of interferon genes protein	TMEM173	8	8	8	33	33	33	42.192	0	77.087	36569	38	8	8	8	1				6	4	2	3	0	2	4	4	5	5	1	0	6	4	2	3	0	2	4	4	5	5	1	0	6	4	2	3
Q9NUU7;Q9UMR2	Q9NUU7;Q9UMR2	ATP-dependent RNA helicase DDX19A;ATP-dependent RNA helicase DDX19B	DDX19A;DDX19B	9	9	9	27.4	27.4	27.4	53.974	0	26.718	36520	28	NaN	NaN	NaN	2				4	1	2	1	3	1	5	2	3	3	3	2	4	1	2	1	3	1	5	2	3	3	3	2	4	1	2	1
Q9P2X0	Q9P2X0	Dolichol-phosphate mannosyltransferase subunit 3	DPM3	2	2	2	23.9	23.9	23.9	10.094	0	23.581	36514	9	2	2	2	1				2	1	2	0	0	1	1	1	0	1	1	0	2	1	2	0	0	1	1	1	0	1	1	0	2	1	2	0
Q9H7C9	Q9H7C9	Mth938 domain-containing protein	AAMDC	5	5	5	48.4	48.4	48.4	13.332	0	13.198	36485	24	5	5	5	1				2	1	2	0	2	3	0	4	3	1	2	3	2	1	2	0	2	3	0	4	3	1	2	3	2	1	2	0
Q9Y5P6	Q9Y5P6	Mannose-1-phosphate guanyltransferase beta	GMPPB	9	9	9	32.8	32.8	32.8	39.834	0	30.775	36338	43	9	9	9	1				4	3	4	3	1	3	3	3	5	2	2	2	4	3	4	3	1	3	3	3	5	2	2	2	4	3	4	3
P04066	P04066	Tissue alpha-L-fucosidase	FUCA1	7	7	7	18.2	18.2	18.2	53.688	0	35.942	36272	30	7	7	7	1				7	6	1	1	1	2	4	2	0	1	0	0	7	6	1	1	1	2	4	2	0	1	0	0	7	6	1	1
P51809	P51809	Vesicle-associated membrane protein 7	VAMP7	4	4	4	20.9	20.9	20.9	24.935	0	47.664	36100	27	4	4	4	1				1	2	3	3	2	3	1	3	1	0	2	3	1	2	3	3	2	3	1	3	1	0	2	3	1	2	3	3
Q9P299	Q9P299	Coatomer subunit zeta-2	COPZ2	8	8	8	41	41	41	23.548	0	65.347	36044	29	8	8	8	1				3	2	2	5	3	1	1	3	3	4	1	2	3	2	2	5	3	1	1	3	3	4	1	2	3	2	2	5
O00233	O00233	26S proteasome non-ATPase regulatory subunit 9	PSMD9	7	7	7	35.9	35.9	35.9	24.682	0	29.478	36020	34	7	7	7	1				2	1	3	3	5	4	3	4	3	5	5	3	2	1	3	3	5	4	3	4	3	5	5	3	2	1	3	3
Q13618	Q13618	Cullin-3	CUL3	17	17	17	25.5	25.5	25.5	88.929	0	24.49	35989	47	17	17	17	1				7	5	6	1	2	6	7	8	4	5	3	3	7	5	6	1	2	6	7	8	4	5	3	3	7	5	6	1
Q16186	Q16186	Proteasomal ubiquitin receptor ADRM1	ADRM1	5	5	5	13.8	13.8	13.8	42.153	0	15.689	35973	61	5	5	5	1				4	4	2	1	2	3	4	4	1	4	3	2	4	4	2	1	2	3	4	4	1	4	3	2	4	4	2	1
Q0VGL1	Q0VGL1	Ragulator complex protein LAMTOR4;Ragulator complex protein LAMTOR4, N-terminally processed	LAMTOR4	2	2	2	11.1	11.1	11.1	10.741	0	15.819	35971	14	2	2	2	1				1	1	1	1	1	0	1	1	1	1	1	1	1	1	1	1	1	0	1	1	1	1	1	1	1	1	1	1
Q9HCE1	Q9HCE1	Putative helicase MOV-10	MOV10	5	5	5	7	7	7	113.67	0	5.7996	35923	31	5	5	5	1				2	1	1	1	0	2	3	2	1	1	1	1	2	1	1	1	0	2	3	2	1	1	1	1	2	1	1	1
P84085	P84085	ADP-ribosylation factor 5	ARF5	11	5	5	62.8	31.7	31.7	20.529	0	16.434	35562	38	11	5	5	1				4	7	5	5	5	5	6	6	8	9	6	5	1	2	2	1	2	1	3	2	5	4	3	2	1	2	2	1
P16189	P16189	HLA class I histocompatibility antigen, A-31 alpha chain	HLA-A	16	2	0	55.3	7.7	0	41.003	0	6.2122	35323	7	16	2	0	1				5	10	8	5	6	10	5	12	11	5	4	9	0	0	0	0	1	1	0	1	0	1	0	2	0	0	0	0
Q9ULC3	Q9ULC3	Ras-related protein Rab-23	RAB23	7	7	7	40.9	40.9	40.9	26.659	0	22.845	35239	37	7	7	7	1				4	4	2	4	4	2	2	3	1	2	1	3	4	4	2	4	4	2	2	3	1	2	1	3	4	4	2	4
Q02252	Q02252	Methylmalonate-semialdehyde dehydrogenase [acylating], mitochondrial	ALDH6A1	11	11	11	30.1	30.1	30.1	57.839	0	25.049	35162	26	11	11	11	1				1	0	0	0	1	2	8	1	4	6	4	6	1	0	0	0	1	2	8	1	4	6	4	6	1	0	0	0
P17302	P17302	Gap junction alpha-1 protein	GJA1	6	6	6	27.7	27.7	27.7	43.008	0	26.849	35142	22	6	6	6	1				0	4	1	2	5	1	0	3	1	3	2	1	0	4	1	2	5	1	0	3	1	3	2	1	0	4	1	2
Q9NP79	Q9NP79	Vacuolar protein sorting-associated protein VTA1 homolog	VTA1	5	5	5	25.1	25.1	25.1	33.879	0	23.094	35103	54	5	5	5	1				3	3	3	4	2	2	3	3	4	1	2	1	3	3	3	4	2	2	3	3	4	1	2	1	3	3	3	4
Q92599	Q92599	Septin-8	SEPT8	8	5	5	20.5	13.5	13.5	55.756	0	38.36	35088	26	8	5	5	1				5	7	4	4	5	4	7	5	2	4	3	5	2	4	2	1	2	2	4	2	0	2	1	2	2	4	2	1
Q9Y6B6	Q9Y6B6	GTP-binding protein SAR1b	SAR1B	10	6	6	60.1	44.9	44.9	22.41	0	15.47	35051	23	10	6	6	1				5	4	2	1	3	4	3	2	2	1	1	4	4	2	1	0	1	3	2	1	2	1	0	2	4	2	1	0
P26447	P26447	Protein S100-A4	S100A4	2	2	2	18.8	18.8	18.8	11.728	0.00063939	3.4665	35032	10	2	2	2	1				0	1	1	0	1	1	0	2	1	0	1	2	0	1	1	0	1	1	0	2	1	0	1	2	0	1	1	0
O43290	O43290	U4/U6.U5 tri-snRNP-associated protein 1	SART1	7	7	7	12.6	12.6	12.6	90.254	0	15.269	34997	10	7	7	7	1				1	0	2	1	1	0	1	2	1	4	1	0	1	0	2	1	1	0	1	2	1	4	1	0	1	0	2	1
Q9NYF8	Q9NYF8	Bcl-2-associated transcription factor 1	BCLAF1	10	9	9	15	13.8	13.8	106.12	0	18.933	34918	13	10	9	9	1				3	1	1	1	0	2	5	5	2	3	2	4	2	1	1	1	0	2	4	4	2	3	2	4	2	1	1	1
Q96G03	Q96G03	Phosphoglucomutase-2	PGM2	13	13	13	30.1	30.1	30.1	68.283	0	24.615	34871	29	13	13	13	1				2	1	2	5	3	1	3	3	2	8	3	1	2	1	2	5	3	1	3	3	2	8	3	1	2	1	2	5
Q9Y3A6	Q9Y3A6	Transmembrane emp24 domain-containing protein 5	TMED5	3	3	3	13.1	13.1	13.1	26.005	0	8.5791	34855	22	3	3	3	1				3	1	1	2	2	1	2	1	1	1	1	0	3	1	1	2	2	1	2	1	1	1	1	0	3	1	1	2
P49902	P49902	Cytosolic purine 5-nucleotidase	NT5C2	12	12	12	32.3	32.3	32.3	64.969	0	38.513	34838	39	12	12	12	1				7	1	1	3	2	4	6	3	7	3	6	5	7	1	1	3	2	4	6	3	7	3	6	5	7	1	1	3
Q15020	Q15020	Squamous cell carcinoma antigen recognized by T-cells 3	SART3	12	12	12	13.8	13.8	13.8	109.93	0	18.011	34821	26	12	12	12	1				4	1	1	1	1	1	3	1	4	3	3	7	4	1	1	1	1	1	3	1	4	3	3	7	4	1	1	1
Q9HAV0	Q9HAV0	Guanine nucleotide-binding protein subunit beta-4	GNB4	10	4	4	40.9	17.6	17.6	37.567	0	14.865	34709	30	10	4	4	1				8	7	8	6	7	9	8	8	8	7	6	8	2	2	3	2	2	3	3	3	2	3	3	3	2	2	3	2
Q92538	Q92538	Golgi-specific brefeldin A-resistance guanine nucleotide exchange factor 1	GBF1	19	19	19	14.8	14.8	14.8	206.44	0	33.681	34659	53	19	19	19	1				5	5	4	7	6	5	7	5	8	4	4	6	5	5	4	7	6	5	7	5	8	4	4	6	5	5	4	7
O00567	O00567	Nucleolar protein 56	NOP56	11	11	11	23.9	23.9	23.9	66.049	0	23.54	34484	29	11	11	11	1				3	3	2	3	1	2	7	4	2	5	4	4	3	3	2	3	1	2	7	4	2	5	4	4	3	3	2	3
P52306	P52306	Rap1 GTPase-GDP dissociation stimulator 1	RAP1GDS1	10	10	10	24.7	24.7	24.7	66.316	0	36.153	34438	35	10	10	10	1				3	2	4	4	5	5	4	3	1	6	2	1	3	2	4	4	5	5	4	3	1	6	2	1	3	2	4	4
P61011	P61011	Signal recognition particle 54 kDa protein	SRP54	10	10	10	28.6	28.6	28.6	55.704	0	36.118	34245	39	10	10	10	1				3	1	6	3	3	3	5	3	6	4	5	3	3	1	6	3	3	3	5	3	6	4	5	3	3	1	6	3
P20645	P20645	Cation-dependent mannose-6-phosphate receptor	M6PR	4	4	4	16.2	16.2	16.2	30.993	0	9.9847	34242	19	4	4	4	1				3	0	2	1	2	2	2	2	1	2	1	0	3	0	2	1	2	2	2	2	1	2	1	0	3	0	2	1
P53041	P53041	Serine/threonine-protein phosphatase 5	PPP5C	6	6	6	17.4	17.4	17.4	56.878	0	18.614	34221	28	6	6	6	1				2	1	2	1	4	1	3	4	3	4	3	2	2	1	2	1	4	1	3	4	3	4	3	2	2	1	2	1
P23434	P23434	Glycine cleavage system H protein, mitochondrial	GCSH	2	2	2	17.3	17.3	17.3	18.884	0	27.138	34211	20	2	2	2	1				2	0	1	0	1	1	2	2	2	2	2	2	2	0	1	0	1	1	2	2	2	2	2	2	2	0	1	0
Q15392	Q15392	Delta(24)-sterol reductase	DHCR24	7	7	7	18.4	18.4	18.4	60.101	0	27.558	34150	35	7	7	7	1				4	5	5	4	0	1	4	4	0	2	1	0	4	5	5	4	0	1	4	4	0	2	1	0	4	5	5	4
Q9BXJ9;Q6N069	Q9BXJ9	N-alpha-acetyltransferase 15, NatA auxiliary subunit	NAA15	14	14	14	20.3	20.3	20.3	101.27	0	25.05	33857	43	NaN	NaN	NaN	2				3	5	2	4	6	5	6	6	5	2	3	3	3	5	2	4	6	5	6	6	5	2	3	3	3	5	2	4
Q86TX2;P49753	Q86TX2;P49753	Acyl-coenzyme A thioesterase 1;Acyl-coenzyme A thioesterase 2, mitochondrial	ACOT1;ACOT2	9	9	9	29.5	29.5	29.5	46.277	0	42.499	33823	38	NaN	NaN	NaN	2				4	3	4	2	0	3	6	5	4	3	3	4	4	3	4	2	0	3	6	5	4	3	3	4	4	3	4	2
O94919	O94919	Endonuclease domain-containing 1 protein	ENDOD1	9	9	9	24.8	24.8	24.8	55.016	0	43.413	33720	24	9	9	9	1				3	3	1	4	2	3	1	3	3	3	1	1	3	3	1	4	2	3	1	3	3	3	1	1	3	3	1	4
Q6YP21	Q6YP21	Kynurenine--oxoglutarate transaminase 3	CCBL2	10	10	10	29.1	29.1	29.1	51.4	0	26.401	33700	43	10	10	10	1				2	0	3	2	4	2	8	4	3	4	8	2	2	0	3	2	4	2	8	4	3	4	8	2	2	0	3	2
REV__Q3MIN7	REV__Q3MIN7			1	1	1	0	0	0	78.078	0.0075992	2.0238	33672	4	1	1	1	1		+		1	1	1	1	0	1	1	1	1	1	1	1	1	1	1	1	0	1	1	1	1	1	1	1	1	1	1	1
P49585;Q9Y5K3	P49585;Q9Y5K3	Choline-phosphate cytidylyltransferase A;Choline-phosphate cytidylyltransferase B	PCYT1A;PCYT1B	8	8	8	27.5	27.5	27.5	41.731	0	24.416	33659	24	NaN	NaN	NaN	2				4	2	1	1	2	1	3	4	2	2	4	1	4	2	1	1	2	1	3	4	2	2	4	1	4	2	1	1
Q6ZVM7	Q6ZVM7	TOM1-like protein 2	TOM1L2	9	9	9	25.2	25.2	25.2	55.556	0	17.904	33601	27	9	9	9	1				6	5	0	4	2	0	3	6	0	3	2	1	6	5	0	4	2	0	3	6	0	3	2	1	6	5	0	4
Q92804	Q92804	TATA-binding protein-associated factor 2N	TAF15	6	4	4	17.6	13.7	13.7	61.829	0	18.7	33594	22	6	4	4	1				3	3	3	5	4	4	3	3	4	3	4	4	1	1	1	3	2	2	1	1	2	1	2	2	1	1	1	3
O43301	O43301	Heat shock 70 kDa protein 12A	HSPA12A	14	14	14	28.3	28.3	28.3	74.977	0	44.701	33551	37	14	14	14	1				8	11	0	3	0	2	4	7	1	5	0	6	8	11	0	3	0	2	4	7	1	5	0	6	8	11	0	3
Q01432;P23109	Q01432	AMP deaminase 3	AMPD3	11	11	11	17.6	17.6	17.6	88.811	0	24.063	33442	19	NaN	NaN	NaN	2				9	7	2	2	0	1	1	1	0	0	0	0	9	7	2	2	0	1	1	1	0	0	0	0	9	7	2	2
CON__Q9TTE1	CON__Q9TTE1			5	5	2	13.9	13.9	7.5	46.203	0	30.225	33395	18	5	5	2	1			+	4	5	0	0	0	3	1	1	0	0	0	0	4	5	0	0	0	3	1	1	0	0	0	0	1	2	0	0
CON__P01044-1;CON__Q2KJ62	CON__P01044-1;CON__Q2KJ62			12	12	5	22.5	22.5	11.6	68.889	0	62.567	33357	18	NaN	NaN	NaN	2			+	1	12	0	0	0	1	0	1	1	0	1	0	1	12	0	0	0	1	0	1	1	0	1	0	0	5	0	0
Q93034	Q93034	Cullin-5	CUL5	8	8	8	12.1	12.1	12.1	90.954	0	10.581	33301	22	8	8	8	1				4	2	4	2	0	2	6	3	3	3	2	3	4	2	4	2	0	2	6	3	3	3	2	3	4	2	4	2
Q9UBC2	Q9UBC2	Epidermal growth factor receptor substrate 15-like 1	EPS15L1	10	10	10	14.7	14.7	14.7	94.254	0	23.942	33110	30	10	10	10	1				8	1	4	1	2	4	6	6	1	4	2	6	8	1	4	1	2	4	6	6	1	4	2	6	8	1	4	1
P41226	P41226	Ubiquitin-like modifier-activating enzyme 7	UBA7	9	9	9	12.3	12.3	12.3	111.69	0	16.423	33057	27	9	9	9	1				5	3	2	3	2	3	2	7	3	1	1	2	5	3	2	3	2	3	2	7	3	1	1	2	5	3	2	3
P32321	P32321	Deoxycytidylate deaminase	DCTD	5	5	5	33.1	33.1	33.1	20.016	0	28.446	32874	32	5	5	5	1				2	3	1	2	4	3	2	3	2	3	3	3	2	3	1	2	4	3	2	3	2	3	3	3	2	3	1	2
Q9P1F3	Q9P1F3	Costars family protein ABRACL	ABRACL	3	3	3	65.4	65.4	65.4	9.0564	0	25.834	32841	25	3	3	3	1				2	1	1	1	2	1	1	2	1	1	1	1	2	1	1	1	2	1	1	2	1	1	1	1	2	1	1	1
Q10589	Q10589	Bone marrow stromal antigen 2	BST2	2	2	2	13.9	13.9	13.9	19.769	0	5.1512	32763	4	2	2	2	1				1	1	0	2	2	0	1	2	1	0	1	2	1	1	0	2	2	0	1	2	1	0	1	2	1	1	0	2
Q15555	Q15555	Microtubule-associated protein RP/EB family member 2	MAPRE2	4	4	4	14.4	14.4	14.4	37.031	0	10.292	32729	14	4	4	4	1				1	2	2	2	1	3	2	3	1	3	0	1	1	2	2	2	1	3	2	3	1	3	0	1	1	2	2	2
P48426	P48426	Phosphatidylinositol 5-phosphate 4-kinase type-2 alpha	PIP4K2A	6	6	3	18.2	18.2	9.9	46.224	0	14.181	32712	18	6	6	3	1				2	1	2	2	1	1	4	6	1	2	3	1	2	1	2	2	1	1	4	6	1	2	3	1	1	0	0	1
REV__A7E2V4	REV__A7E2V4			2	2	2	0	0	0	197.3	0.0089536	1.9842	32710	2	2	2	2	1		+		0	0	0	0	1	0	0	1	0	0	0	0	0	0	0	0	1	0	0	1	0	0	0	0	0	0	0	0
P35610	P35610	Sterol O-acyltransferase 1	SOAT1	4	4	4	9.8	9.8	9.8	64.734	0	9.8457	32608	23	4	4	4	1				3	2	2	2	1	2	0	2	4	3	2	3	3	2	2	2	1	2	0	2	4	3	2	3	3	2	2	2
P52789;P52790	P52789	Hexokinase-2	HK2	19	15	15	23.7	19.5	19.5	102.38	0	25.135	32558	43	NaN	NaN	NaN	2				6	5	9	10	11	5	3	4	6	6	9	5	4	2	6	7	8	2	0	1	3	2	6	1	4	2	6	7
P05067	P05067	Amyloid beta A4 protein;N-APP;Soluble APP-alpha;Soluble APP-beta;C99;Beta-amyloid protein 42;Beta-amyloid protein 40;C83;P3(42);P3(40);C80;Gamma-secretase C-terminal fragment 59;Gamma-secretase C-terminal fragment 57;Gamma-secretase C-terminal fragment 50;C31	APP	9	8	8	15.5	14.4	14.4	86.942	0	201.27	32539	31	9	8	8	1				1	2	5	4	7	2	1	0	1	1	2	2	1	2	5	4	6	2	1	0	1	1	2	2	1	2	5	4
Q9H7P9	Q9H7P9	Pleckstrin homology domain-containing family G member 2	PLEKHG2	2	2	2	2	2	2	147.97	0.0091236	1.8846	32535	7	2	2	2	1				1	1	1	0	1	0	2	1	0	0	0	1	1	1	1	0	1	0	2	1	0	0	0	1	1	1	1	0
Q96RQ3	Q96RQ3	Methylcrotonoyl-CoA carboxylase subunit alpha, mitochondrial	MCCC1	7	7	7	14.6	14.6	14.6	80.472	0	18.586	32499	14	7	7	7	1				1	1	1	0	0	0	3	2	2	3	2	2	1	1	1	0	0	0	3	2	2	3	2	2	1	1	1	0
P01116	P01116	GTPase KRas;GTPase KRas, N-terminally processed	KRAS	6	6	2	45.5	45.5	11.6	21.656	0	24.838	32451	28	6	6	2	1				4	0	3	2	2	1	3	1	2	2	4	3	4	0	3	2	2	1	3	1	2	2	4	3	1	0	0	1
Q93009	Q93009	Ubiquitin carboxyl-terminal hydrolase 7	USP7	9	9	9	9.9	9.9	9.9	128.3	0	17.642	32331	21	9	9	9	1				4	1	2	1	0	1	3	2	3	4	2	2	4	1	2	1	0	1	3	2	3	4	2	2	4	1	2	1
P12694	P12694	2-oxoisovalerate dehydrogenase subunit alpha, mitochondrial	BCKDHA	7	7	7	20.2	20.2	20.2	50.47	0	5.5202	32268	6	7	7	7	1				1	0	1	1	1	1	3	1	1	1	0	1	1	0	1	1	1	1	3	1	1	1	0	1	1	0	1	1
Q6UW68	Q6UW68	Transmembrane protein 205	TMEM205	3	3	3	16.9	16.9	16.9	21.198	0	11.304	32081	21	3	3	3	1				2	2	3	0	2	1	2	1	2	0	1	0	2	2	3	0	2	1	2	1	2	0	1	0	2	2	3	0
P47712	P47712	Cytosolic phospholipase A2;Phospholipase A2;Lysophospholipase	PLA2G4A	13	13	13	22.7	22.7	22.7	85.238	0	26.669	32025	36	13	13	13	1				6	3	1	4	3	3	0	8	0	0	3	4	6	3	1	4	3	3	0	8	0	0	3	4	6	3	1	4
Q9UBY9	Q9UBY9	Heat shock protein beta-7	HSPB7	6	6	6	51.8	51.8	51.8	18.61	0	14.375	31925	24	6	6	6	1				2	5	6	1	1	2	2	1	2	2	0	1	2	5	6	1	1	2	2	1	2	2	0	1	2	5	6	1
P40222	P40222	Alpha-taxilin	TXLNA	8	8	8	24.4	24.4	24.4	61.89	0	66.172	31922	32	8	8	8	1				5	3	4	3	4	2	5	3	3	1	3	0	5	3	4	3	4	2	5	3	3	1	3	0	5	3	4	3
Q14232	Q14232	Translation initiation factor eIF-2B subunit alpha	EIF2B1	8	8	8	26.6	26.6	26.6	33.712	0	11.77	31901	22	8	8	8	1				2	3	4	1	4	3	3	3	2	4	3	3	2	3	4	1	4	3	3	3	2	4	3	3	2	3	4	1
P34059	P34059	N-acetylgalactosamine-6-sulfatase	GALNS	10	10	10	31.2	31.2	31.2	58.025	0	24.736	31799	23	10	10	10	1				7	1	2	1	1	1	7	3	2	0	0	1	7	1	2	1	1	1	7	3	2	0	0	1	7	1	2	1
P54132	P54132	Bloom syndrome protein	BLM	2	2	2	1.3	1.3	1.3	159	0.0012026	2.6885	31728	15	2	2	2	1				1	1	2	1	1	2	2	2	2	1	1	2	1	1	2	1	1	2	2	2	2	1	1	2	1	1	2	1
Q13464	Q13464	Rho-associated protein kinase 1	ROCK1	18	18	15	15.6	15.6	12.9	158.17	0	38.414	31714	45	18	18	15	1				3	2	2	3	3	5	9	3	4	7	4	3	3	2	2	3	3	5	9	3	4	7	4	3	1	1	1	2
O95168	O95168	NADH dehydrogenase [ubiquinone] 1 beta subcomplex subunit 4	NDUFB4	4	4	4	41.1	41.1	41.1	15.208	0	5.9724	31713	19	4	4	4	1				2	1	2	1	2	4	2	2	3	2	1	3	2	1	2	1	2	4	2	2	3	2	1	3	2	1	2	1
Q01628;C9JQL5	Q01628	Interferon-induced transmembrane protein 3	IFITM3	3	3	2	48.9	48.9	36.8	14.632	0	74.934	31713	17	NaN	NaN	NaN	2				2	0	1	2	2	1	2	3	1	1	1	0	2	0	1	2	2	1	2	3	1	1	1	0	1	0	1	1
O15127	O15127	Secretory carrier-associated membrane protein 2	SCAMP2	3	3	3	14.3	14.3	14.3	36.648	0	83.612	31685	12	3	3	3	1				1	2	2	1	0	1	3	2	0	1	1	0	1	2	2	1	0	1	3	2	0	1	1	0	1	2	2	1
Q9Y450	Q9Y450	HBS1-like protein	HBS1L	9	9	9	18.7	18.7	18.7	75.472	0	14.514	31662	15	9	9	9	1				3	3	1	4	1	1	1	2	4	3	2	1	3	3	1	4	1	1	1	2	4	3	2	1	3	3	1	4
Q9BRK3	Q9BRK3	Matrix-remodeling-associated protein 8	MXRA8	7	7	7	18.6	18.6	18.6	49.131	0	32.261	31658	22	7	7	7	1				1	1	1	5	1	2	0	2	3	1	1	2	1	1	1	5	1	2	0	2	3	1	1	2	1	1	1	5
Q9BW60	Q9BW60	Elongation of very long chain fatty acids protein 1	ELOVL1	4	4	4	18.6	18.6	18.6	32.662	0	16.775	31520	21	4	4	4	1				1	1	1	1	1	3	1	2	1	1	3	2	1	1	1	1	1	3	1	2	1	1	3	2	1	1	1	1
Q5VYK3	Q5VYK3	Proteasome-associated protein ECM29 homolog	ECM29	21	21	21	17.3	17.3	17.3	204.29	0	29.771	31508	37	21	21	21	1				7	4	3	2	4	4	6	7	4	6	3	3	7	4	3	2	4	4	6	7	4	6	3	3	7	4	3	2
P23368	P23368	NAD-dependent malic enzyme, mitochondrial	ME2	12	12	12	25.2	25.2	25.2	65.443	0	30.86	31490	33	12	12	12	1				1	1	1	4	3	4	5	3	2	5	1	10	1	1	1	4	3	4	5	3	2	5	1	10	1	1	1	4
Q13547	Q13547	Histone deacetylase 1	HDAC1	6	6	3	20.1	20.1	12.4	55.102	0	32.476	31319	25	6	6	3	1				2	1	2	0	1	2	4	4	2	1	3	3	2	1	2	0	1	2	4	4	2	1	3	3	1	1	1	0
P27449	P27449	V-type proton ATPase 16 kDa proteolipid subunit	ATP6V0C	1	1	1	11.6	11.6	11.6	15.736	0	5.6622	31269	21	1	1	1	1				1	0	1	1	1	1	1	0	1	1	1	1	1	0	1	1	1	1	1	0	1	1	1	1	1	0	1	1
P35244	P35244	Replication protein A 14 kDa subunit	RPA3	6	6	6	67.8	67.8	67.8	13.569	0	32.988	31230	32	6	6	6	1				5	3	5	1	1	2	4	2	2	2	2	4	5	3	5	1	1	2	4	2	2	2	2	4	5	3	5	1
REV__Q9HAU8	REV__Q9HAU8			3	3	3	0	0	0	80	0.0032296	2.4277	31213	5	3	3	3	1		+		1	2	2	1	0	2	0	0	1	0	1	0	1	2	2	1	0	2	0	0	1	0	1	0	1	2	2	1
P16083	P16083	Ribosyldihydronicotinamide dehydrogenase [quinone]	NQO2	6	6	6	41.6	41.6	41.6	25.918	0	35.776	31178	16	6	6	6	1				4	3	1	2	2	0	3	2	0	0	1	3	4	3	1	2	2	0	3	2	0	0	1	3	4	3	1	2
Q9P003	Q9P003	Protein cornichon homolog 4	CNIH4	1	1	1	14.4	14.4	14.4	16.093	0	9.0375	31138	7	1	1	1	1				1	1	1	1	1	1	1	1	1	1	1	0	1	1	1	1	1	1	1	1	1	1	1	0	1	1	1	1
Q96IJ6	Q96IJ6	Mannose-1-phosphate guanyltransferase alpha	GMPPA	7	7	7	23.6	23.6	23.6	46.291	0	23.214	31117	27	7	7	7	1				4	4	2	3	4	3	2	3	5	2	1	3	4	4	2	3	4	3	2	3	5	2	1	3	4	4	2	3
REV__Q14457	REV__Q14457			2	2	2	0	0	0	51.896	0.006488	2.0595	31111	4	2	2	2	1		+		0	0	0	0	0	0	1	1	0	2	0	0	0	0	0	0	0	0	1	1	0	2	0	0	0	0	0	0
P46109	P46109	Crk-like protein	CRKL	8	8	8	40.6	40.6	40.6	33.777	0	20.115	31080	44	8	8	8	1				3	3	2	0	2	2	2	5	6	2	4	4	3	3	2	0	2	2	2	5	6	2	4	4	3	3	2	0
Q96DZ1	Q96DZ1	Endoplasmic reticulum lectin 1	ERLEC1	13	13	13	38.1	38.1	38.1	54.858	0	27.208	31042	43	13	13	13	1				7	6	3	3	4	3	5	5	3	3	2	2	7	6	3	3	4	3	5	5	3	3	2	2	7	6	3	3
CON__P35527;P35527	CON__P35527;P35527	Keratin, type I cytoskeletal 9	KRT9	9	9	9	23.1	23.1	23.1	62.129	0	107.7	30970	21	NaN	NaN	NaN	2			+	0	0	8	0	0	0	3	0	0	3	6	0	0	0	8	0	0	0	3	0	0	3	6	0	0	0	8	0
Q9UDY4	Q9UDY4	DnaJ homolog subfamily B member 4	DNAJB4	9	9	8	29.7	29.7	26.1	37.806	0	17.343	30841	27	9	9	8	1				1	3	3	3	6	2	3	4	1	2	3	2	1	3	3	3	6	2	3	4	1	2	3	2	0	2	2	2
Q6GMV3	Q6GMV3	Putative peptidyl-tRNA hydrolase PTRHD1	PTRHD1	3	3	3	35.7	35.7	35.7	15.805	0	21.5	30826	24	3	3	3	1				3	1	1	1	1	2	2	1	1	0	1	1	3	1	1	1	1	2	2	1	1	0	1	1	3	1	1	1
Q9Y3Z3	Q9Y3Z3	Deoxynucleoside triphosphate triphosphohydrolase SAMHD1	SAMHD1	12	12	12	22.4	22.4	22.4	72.2	0	23.033	30675	27	12	12	12	1				5	0	0	3	0	0	6	2	4	1	3	5	5	0	0	3	0	0	6	2	4	1	3	5	5	0	0	3
Q9UNN8	Q9UNN8	Endothelial protein C receptor	PROCR	4	4	4	20.6	20.6	20.6	26.671	0	9.7108	30646	27	4	4	4	1				3	3	2	2	1	2	2	3	3	2	2	3	3	3	2	2	1	2	2	3	3	2	2	3	3	3	2	2
Q99816	Q99816	Tumor susceptibility gene 101 protein	TSG101	8	8	8	22.8	22.8	22.8	43.944	0	12.802	30616	16	8	8	8	1				2	1	3	3	1	0	5	2	3	0	3	1	2	1	3	3	1	0	5	2	3	0	3	1	2	1	3	3
Q9HD33	Q9HD33	39S ribosomal protein L47, mitochondrial	MRPL47	5	5	5	20.4	20.4	20.4	29.45	0	5.821	30605	8	5	5	5	1				1	2	0	0	2	2	3	1	1	2	3	2	1	2	0	0	2	2	3	1	1	2	3	2	1	2	0	0
Q9UQ03	Q9UQ03	Coronin-2B	CORO2B	8	8	8	22.5	22.5	22.5	54.953	0	18.829	30565	35	8	8	8	1				1	4	7	2	2	3	1	3	4	6	0	6	1	4	7	2	2	3	1	3	4	6	0	6	1	4	7	2
Q6RW13	Q6RW13	Type-1 angiotensin II receptor-associated protein	AGTRAP	1	1	1	13.8	13.8	13.8	17.419	0	16.692	30438	12	1	1	1	1				1	1	1	1	1	1	1	1	1	0	1	1	1	1	1	1	1	1	1	1	1	0	1	1	1	1	1	1
P05362	P05362	Intercellular adhesion molecule 1	ICAM1	8	8	8	23.7	23.7	23.7	57.825	0	72.821	30418	34	8	8	8	1				7	7	2	3	1	2	2	4	0	1	1	1	7	7	2	3	1	2	2	4	0	1	1	1	7	7	2	3
Q8N163	Q8N163	Cell cycle and apoptosis regulator protein 2	CCAR2	11	11	11	16.8	16.8	16.8	102.9	0	17.888	30374	41	11	11	11	1				4	0	1	2	0	3	6	4	7	4	4	6	4	0	1	2	0	3	6	4	7	4	4	6	4	0	1	2
P62310	P62310	U6 snRNA-associated Sm-like protein LSm3	LSM3	3	3	3	40.2	40.2	40.2	11.845	0	32.991	30363	21	3	3	3	1				1	1	0	1	2	2	1	3	2	2	2	2	1	1	0	1	2	2	1	3	2	2	2	2	1	1	0	1
O95834	O95834	Echinoderm microtubule-associated protein-like 2	EML2	9	9	9	19.9	19.9	19.9	70.678	0	16.977	30334	23	9	9	9	1				5	6	1	1	3	0	1	7	0	2	1	2	5	6	1	1	3	0	1	7	0	2	1	2	5	6	1	1
O14561	O14561	Acyl carrier protein, mitochondrial	NDUFAB1	4	4	4	21.2	21.2	21.2	17.417	0	11.163	30275	19	4	4	4	1				1	0	0	1	1	1	2	1	1	3	2	1	1	0	0	1	1	1	2	1	1	3	2	1	1	0	0	1
P35442	P35442	Thrombospondin-2	THBS2	11	9	9	11.6	9.8	9.8	129.99	0	12.658	30225	23	11	9	9	1				0	1	6	3	3	1	5	4	3	3	2	1	0	1	4	3	2	1	4	3	2	2	1	1	0	1	4	3
P61289	P61289	Proteasome activator complex subunit 3	PSME3	7	7	7	33.1	33.1	33.1	29.506	0	18.297	30192	29	7	7	7	1				5	0	3	1	2	4	5	4	4	3	4	1	5	0	3	1	2	4	5	4	4	3	4	1	5	0	3	1
Q00577	Q00577	Transcriptional activator protein Pur-alpha	PURA	5	5	5	26.7	26.7	26.7	34.91	0	55.495	30188	19	5	5	5	1				2	2	2	2	1	2	3	2	1	2	2	1	2	2	2	2	1	2	3	2	1	2	2	1	2	2	2	2
Q8N129	Q8N129	Protein canopy homolog 4	CNPY4	6	6	6	35.5	35.5	35.5	28.309	0	34.704	30186	21	6	6	6	1				2	3	1	1	1	0	3	5	5	2	2	2	2	3	1	1	1	0	3	5	5	2	2	2	2	3	1	1
O14602	O14602	Eukaryotic translation initiation factor 1A, Y-chromosomal	EIF1AY	6	6	1	54.2	54.2	6.9	16.442	0	11.674	30128	27	6	6	1	1				1	4	1	1	1	1	3	3	3	3	3	3	1	4	1	1	1	1	3	3	3	3	3	3	0	1	1	0
P22087	P22087	rRNA 2-O-methyltransferase fibrillarin	FBL	7	7	6	24.3	24.3	20.9	33.784	0	33.717	30095	13	7	7	6	1				2	0	2	0	1	1	1	2	1	3	1	2	2	0	2	0	1	1	1	2	1	3	1	2	1	0	2	0
CON__ENSEMBL:ENSBTAP00000034412	CON__ENSEMBL:ENSBTAP00000034412			6	6	6	31.7	31.7	31.7	22.336	0	71.566	30076	22	6	6	6	1			+	3	3	0	2	2	2	0	2	1	1	3	2	3	3	0	2	2	2	0	2	1	1	3	2	3	3	0	2
Q96SL4	Q96SL4	Glutathione peroxidase 7	GPX7	4	4	4	29.4	29.4	29.4	20.996	0.0031691	2.2336	30043	8	4	4	4	1				0	0	0	1	1	0	1	0	1	3	0	2	0	0	0	1	1	0	1	0	1	3	0	2	0	0	0	1
O43768	O43768	Alpha-endosulfine	ENSA	5	5	4	43	43	33.9	13.389	0	40.848	30037	16	5	5	4	1				2	2	0	1	1	1	3	3	3	0	0	3	2	2	0	1	1	1	3	3	3	0	0	3	1	1	0	0
Q9HB07	Q9HB07	UPF0160 protein MYG1, mitochondrial	C12orf10	9	9	9	27.1	27.1	27.1	42.449	0	18.303	30037	27	9	9	9	1				3	0	3	2	3	2	3	3	3	4	4	4	3	0	3	2	3	2	3	3	3	4	4	4	3	0	3	2
O43592	O43592	Exportin-T	XPOT	14	14	14	18	18	18	109.96	0	25.784	29933	47	14	14	14	1				3	2	7	2	5	4	7	1	8	8	1	3	3	2	7	2	5	4	7	1	8	8	1	3	3	2	7	2
O75746	O75746	Calcium-binding mitochondrial carrier protein Aralar1	SLC25A12	12	12	8	19.8	19.8	13.9	74.761	0	39.847	29929	44	12	12	8	1				3	2	1	1	1	4	7	5	4	4	5	6	3	2	1	1	1	4	7	5	4	4	5	6	1	1	0	1
P08473	P08473	Neprilysin	MME	12	12	12	20.9	20.9	20.9	85.513	0	49.972	29905	33	12	12	12	1				7	0	0	0	0	0	10	4	4	0	5	5	7	0	0	0	0	0	10	4	4	0	5	5	7	0	0	0
P09874	P09874	Poly [ADP-ribose] polymerase 1	PARP1	15	15	15	18.3	18.3	18.3	113.08	0	24.002	29904	38	15	15	15	1				4	2	1	0	0	0	4	4	12	5	4	5	4	2	1	0	0	0	4	4	12	5	4	5	4	2	1	0
Q15005	Q15005	Signal peptidase complex subunit 2	SPCS2	6	6	6	29.6	29.6	29.6	25.003	0	89.445	29885	40	6	6	6	1				3	2	2	3	3	3	3	3	1	4	3	2	3	2	2	3	3	3	3	3	1	4	3	2	3	2	2	3
Q8TC12	Q8TC12	Retinol dehydrogenase 11	RDH11	6	6	6	28.3	28.3	28.3	35.386	0	22.045	29885	25	6	6	6	1				2	3	6	3	2	1	0	4	2	5	3	3	2	3	6	3	2	1	0	4	2	5	3	3	2	3	6	3
Q9BZF1;Q9H0X9	Q9BZF1	Oxysterol-binding protein-related protein 8	OSBPL8	11	11	11	16.1	16.1	16.1	101.19	0	25.535	29843	43	NaN	NaN	NaN	2				6	6	3	4	1	3	4	5	3	1	4	2	6	6	3	4	1	3	4	5	3	1	4	2	6	6	3	4
Q08945	Q08945	FACT complex subunit SSRP1	SSRP1	11	11	11	21.7	21.7	21.7	81.074	0	36.274	29826	35	11	11	11	1				5	1	3	0	2	3	4	5	6	4	5	6	5	1	3	0	2	3	4	5	6	4	5	6	5	1	3	0
Q9BTT0	Q9BTT0	Acidic leucine-rich nuclear phosphoprotein 32 family member E	ANP32E	4	4	4	26.9	26.9	26.9	30.692	0	25.078	29783	31	4	4	4	1				3	1	2	2	2	1	3	3	4	1	3	2	3	1	2	2	2	1	3	3	4	1	3	2	3	1	2	2
Q9H788	Q9H788	SH2 domain-containing protein 4A	SH2D4A	10	10	10	29.5	29.5	29.5	52.726	0	51.262	29774	27	10	10	10	1				2	2	4	0	1	3	3	8	6	4	1	5	2	2	4	0	1	3	3	8	6	4	1	5	2	2	4	0
Q96EK6	Q96EK6	Glucosamine 6-phosphate N-acetyltransferase	GNPNAT1	7	7	7	64.1	64.1	64.1	20.749	0	52.219	29736	40	7	7	7	1				1	2	2	3	3	4	2	1	4	4	4	3	1	2	2	3	3	4	2	1	4	4	4	3	1	2	2	3
P27144	P27144	Adenylate kinase 4, mitochondrial	AK4	5	5	5	27.8	27.8	27.8	25.268	0	10.944	29734	16	5	5	5	1				2	0	4	2	3	2	0	0	0	1	1	2	2	0	4	2	3	2	0	0	0	1	1	2	2	0	4	2
Q9Y383	Q9Y383	Putative RNA-binding protein Luc7-like 2	LUC7L2	6	6	3	20.7	20.7	10.7	46.513	0	23.772	29619	33	6	6	3	1				2	3	2	0	2	4	5	3	3	3	4	2	2	3	2	0	2	4	5	3	3	3	4	2	1	2	1	0
P52948	P52948	Nuclear pore complex protein Nup98-Nup96;Nuclear pore complex protein Nup98;Nuclear pore complex protein Nup96	NUP98	6	6	6	3.6	3.6	3.6	197.58	0	5.6387	29545	11	6	6	6	1				0	1	1	0	0	1	3	3	1	2	1	0	0	1	1	0	0	1	3	3	1	2	1	0	0	1	1	0
Q8TD55	Q8TD55	Pleckstrin homology domain-containing family O member 2	PLEKHO2	8	8	8	23.3	23.3	23.3	53.349	0	100.13	29525	32	8	8	8	1				6	3	0	3	2	2	2	3	3	4	2	5	6	3	0	3	2	2	2	3	3	4	2	5	6	3	0	3
Q9Y5S9	Q9Y5S9	RNA-binding protein 8A	RBM8A	3	3	3	32.2	32.2	32.2	19.889	0	73.659	29162	19	3	3	3	1				2	2	2	0	2	1	1	2	2	2	2	1	2	2	2	0	2	1	1	2	2	2	2	1	2	2	2	0
O43772	O43772	Mitochondrial carnitine/acylcarnitine carrier protein	SLC25A20	10	10	10	36.2	36.2	36.2	32.943	0	15.297	29061	26	10	10	10	1				3	2	3	4	2	1	3	4	2	3	4	6	3	2	3	4	2	1	3	4	2	3	4	6	3	2	3	4
P07305	P07305	Histone H1.0;Histone H1.0, N-terminally processed	H1F0	2	2	2	13.9	13.9	13.9	20.863	0	9.7493	28975	37	2	2	2	1				1	1	1	1	0	1	2	1	0	1	1	1	1	1	1	1	0	1	2	1	0	1	1	1	1	1	1	1
Q96BM9	Q96BM9	ADP-ribosylation factor-like protein 8A	ARL8A	6	2	2	44.1	13.4	13.4	21.416	0	4.7543	28900	26	6	2	2	1				6	4	5	3	2	2	6	3	0	1	2	3	2	2	2	1	0	0	2	1	0	0	0	1	2	2	2	1
Q6KC79	Q6KC79	Nipped-B-like protein	NIPBL	2	2	2	0.9	0.9	0.9	316.05	1	-2	28863	4	2	2	2	1	+			1	1	1	1	1	1	1	1	0	0	0	1	1	1	1	1	1	1	1	1	0	0	0	1	1	1	1	1
Q9UFN0;Q9BS92	Q9UFN0	Protein NipSnap homolog 3A	NIPSNAP3A	6	6	6	34.8	34.8	34.8	28.466	0	46.979	28853	21	NaN	NaN	NaN	2				4	3	2	2	0	0	4	6	1	0	1	1	4	3	2	2	0	0	4	6	1	0	1	1	4	3	2	2
P00167	P00167	Cytochrome b5	CYB5A	4	4	4	42.5	42.5	42.5	15.33	0	23.354	28814	13	4	4	4	1				1	2	1	1	2	2	2	2	2	2	1	2	1	2	1	1	2	2	2	2	2	2	1	2	1	2	1	1
Q92572	Q92572	AP-3 complex subunit sigma-1	AP3S1	4	4	4	23.3	23.3	23.3	21.732	0	44.15	28806	45	4	4	4	1				1	2	3	2	3	4	3	3	2	1	3	3	1	2	3	2	3	4	3	3	2	1	3	3	1	2	3	2
Q9Y394	Q9Y394	Dehydrogenase/reductase SDR family member 7	DHRS7	6	6	6	29.2	29.2	29.2	38.298	0	20.038	28797	21	6	6	6	1				4	2	1	2	1	2	5	3	1	1	2	1	4	2	1	2	1	2	5	3	1	1	2	1	4	2	1	2
Q16576	Q16576	Histone-binding protein RBBP7	RBBP7	7	3	3	20	11.5	11.5	47.82	0	21.991	28673	12	7	3	3	1				4	4	4	3	3	5	6	6	5	5	7	5	1	1	1	0	1	2	2	2	2	2	3	1	1	1	1	0
O15075;O43602	O15075	Serine/threonine-protein kinase DCLK1	DCLK1	10	10	10	18.4	18.4	18.4	82.223	0	31.326	28533	31	NaN	NaN	NaN	2				6	0	4	0	1	4	4	1	2	0	1	6	6	0	4	0	1	4	4	1	2	0	1	6	6	0	4	0
O75663	O75663	TIP41-like protein	TIPRL	7	7	7	37.1	37.1	37.1	31.444	0	21.081	28515	29	7	7	7	1				5	1	3	1	1	3	3	3	4	2	3	3	5	1	3	1	1	3	3	3	4	2	3	3	5	1	3	1
P42892	P42892	Endothelin-converting enzyme 1	ECE1	10	10	10	17.3	17.3	17.3	87.163	0	15.379	28502	24	10	10	10	1				5	4	6	1	3	2	3	1	4	5	0	1	5	4	6	1	3	2	3	1	4	5	0	1	5	4	6	1
P22033	P22033	Methylmalonyl-CoA mutase, mitochondrial	MUT	10	10	10	17.1	17.1	17.1	83.134	0	29.189	28418	30	10	10	10	1				2	2	1	1	1	3	9	4	1	3	1	7	2	2	1	1	1	3	9	4	1	3	1	7	2	2	1	1
Q6YN16	Q6YN16	Hydroxysteroid dehydrogenase-like protein 2	HSDL2	8	8	8	25.6	25.6	25.6	45.394	0	24.608	28378	28	8	8	8	1				1	1	0	0	1	4	3	3	3	3	0	4	1	1	0	0	1	4	3	3	3	3	0	4	1	1	0	0
P30566	P30566	Adenylosuccinate lyase	ADSL	8	8	8	22.5	22.5	22.5	54.889	0	17.052	28375	18	8	8	8	1				3	1	1	2	0	3	3	3	2	2	2	3	3	1	1	2	0	3	3	3	2	2	2	3	3	1	1	2
Q13637;P57729	Q13637	Ras-related protein Rab-32	RAB32	7	7	6	43.1	43.1	38.2	24.997	0	37.924	28361	35	NaN	NaN	NaN	2				6	4	4	3	3	2	2	3	2	2	2	1	6	4	4	3	3	2	2	3	2	2	2	1	5	3	3	2
Q9NZD2	Q9NZD2	Glycolipid transfer protein	GLTP	5	5	5	23.4	23.4	23.4	23.85	0	12.52	28351	22	5	5	5	1				4	2	0	1	1	2	2	3	2	0	1	1	4	2	0	1	1	2	2	3	2	0	1	1	4	2	0	1
Q9P2R3	Q9P2R3	Rabankyrin-5	ANKFY1	8	8	8	9.2	9.2	9.2	128.4	0	26.729	28327	18	8	8	8	1				2	3	1	1	2	4	1	4	1	1	1	2	2	3	1	1	2	4	1	4	1	1	1	2	2	3	1	1
Q9P291	Q9P291	Armadillo repeat-containing X-linked protein 1	ARMCX1	6	6	6	20.5	20.5	20.5	49.18	0	6.4688	28276	9	6	6	6	1				4	1	0	1	0	1	1	2	0	1	1	0	4	1	0	1	0	1	1	2	0	1	1	0	4	1	0	1
P49792	P49792	E3 SUMO-protein ligase RanBP2	RANBP2	18	18	14	7.7	7.7	6.2	358.2	0	18.554	28233	37	18	18	14	1				4	1	1	1	2	1	5	6	6	5	4	9	4	1	1	1	2	1	5	6	6	5	4	9	4	1	1	1
O15027	O15027	Protein transport protein Sec16A	SEC16A	16	16	16	11.5	11.5	11.5	233.51	0	21.85	28144	28	16	16	16	1				2	4	2	1	2	1	6	3	4	2	3	4	2	4	2	1	2	1	6	3	4	2	3	4	2	4	2	1
Q9P035	Q9P035	Very-long-chain (3R)-3-hydroxyacyl-CoA dehydratase 3	HACD3	8	8	8	25.7	25.7	25.7	43.159	0	38.918	28098	45	8	8	8	1				2	5	3	3	3	2	4	2	4	4	2	2	2	5	3	3	3	2	4	2	4	4	2	2	2	5	3	3
Q16134	Q16134	Electron transfer flavoprotein-ubiquinone oxidoreductase, mitochondrial	ETFDH	11	11	11	24.5	24.5	24.5	68.495	0	27.914	28083	24	11	11	11	1				4	0	2	3	0	1	3	6	1	7	1	5	4	0	2	3	0	1	3	6	1	7	1	5	4	0	2	3
Q6UXH1	Q6UXH1	Cysteine-rich with EGF-like domain protein 2	CRELD2	5	5	5	16.7	16.7	16.7	38.191	0	32.502	28079	29	5	5	5	1				3	4	3	2	1	3	2	1	2	2	3	4	3	4	3	2	1	3	2	1	2	2	3	4	3	4	3	2
P82909	P82909	28S ribosomal protein S36, mitochondrial	MRPS36	5	5	5	66	66	66	11.466	0	5.5714	28068	21	5	5	5	1				1	0	1	4	3	3	1	2	1	2	3	2	1	0	1	4	3	3	1	2	1	2	3	2	1	0	1	4
REV__Q15643	REV__Q15643			3	3	3	0	0	0	227.58	0.0040057	2.1887	27934	15	3	3	3	1		+		2	2	1	0	0	1	2	3	2	1	2	2	2	2	1	0	0	1	2	3	2	1	2	2	2	2	1	0
Q641Q2;Q9Y4E1;Q5SRD0	Q641Q2;Q9Y4E1	WASH complex subunit FAM21A;WASH complex subunit FAM21C	FAM21A;FAM21C	14	14	14	16.9	16.9	16.9	147.18	0	43.113	27900	39	NaN	NaN	NaN	3				4	3	3	4	2	6	5	5	3	3	6	5	4	3	3	4	2	6	5	5	3	3	6	5	4	3	3	4
Q9UBV2	Q9UBV2	Protein sel-1 homolog 1	SEL1L	9	9	9	17.6	17.6	17.6	88.754	0	33.223	27861	29	9	9	9	1				3	5	3	4	2	1	3	1	2	2	3	1	3	5	3	4	2	1	3	1	2	2	3	1	3	5	3	4
P33316	P33316	Deoxyuridine 5-triphosphate nucleotidohydrolase, mitochondrial	DUT	7	7	7	38.1	38.1	38.1	26.563	0	19.851	27815	30	7	7	7	1				2	0	2	1	0	2	3	4	3	4	3	4	2	0	2	1	0	2	3	4	3	4	3	4	2	0	2	1
Q9P2T1	Q9P2T1	GMP reductase 2	GMPR2	5	5	5	21.8	21.8	21.8	37.874	0	20.139	27717	31	5	5	5	1				3	1	0	1	1	3	2	3	2	1	4	3	3	1	0	1	1	3	2	3	2	1	4	3	3	1	0	1
Q53EP0	Q53EP0	Fibronectin type III domain-containing protein 3B	FNDC3B	11	11	11	13.6	13.6	13.6	132.89	0	20.204	27700	31	11	11	11	1				2	2	5	1	3	2	7	1	5	5	6	0	2	2	5	1	3	2	7	1	5	5	6	0	2	2	5	1
Q16630	Q16630	Cleavage and polyadenylation specificity factor subunit 6	CPSF6	6	6	6	16.5	16.5	16.5	59.209	0	35.238	27696	27	6	6	6	1				1	1	4	1	1	0	2	3	4	3	4	3	1	1	4	1	1	0	2	3	4	3	4	3	1	1	4	1
Q14573;Q14571	Q14573	Inositol 1,4,5-trisphosphate receptor type 3	ITPR3	24	24	20	10.6	10.6	9.3	304.1	0	58.897	27688	54	NaN	NaN	NaN	2				7	1	3	3	2	18	1	6	2	7	3	7	7	1	3	3	2	18	1	6	2	7	3	7	6	1	3	3
Q9GZP4	Q9GZP4	PITH domain-containing protein 1	PITHD1	7	7	7	49.3	49.3	49.3	24.178	0	13.315	27675	22	7	7	7	1				5	4	1	3	1	5	2	3	2	2	2	2	5	4	1	3	1	5	2	3	2	2	2	2	5	4	1	3
O14672	O14672	Disintegrin and metalloproteinase domain-containing protein 10	ADAM10	11	11	11	17	17	17	84.141	0	13.574	27615	31	11	11	11	1				3	3	3	4	4	2	1	5	4	3	2	3	3	3	3	4	4	2	1	5	4	3	2	3	3	3	3	4
O75683	O75683	Surfeit locus protein 6	SURF6	3	3	3	7.5	7.5	7.5	41.45	0.0070423	2.0358	27597	5	3	3	3	1				1	0	1	1	1	0	2	1	1	0	2	1	1	0	1	1	1	0	2	1	1	0	2	1	1	0	1	1
P19404	P19404	NADH dehydrogenase [ubiquinone] flavoprotein 2, mitochondrial	NDUFV2	7	7	7	36.5	36.5	36.5	27.391	0	25.967	27557	32	7	7	7	1				1	0	1	2	2	3	6	4	3	2	3	3	1	0	1	2	2	3	6	4	3	2	3	3	1	0	1	2
P09619	P09619	Platelet-derived growth factor receptor beta	PDGFRB	10	10	10	11.5	11.5	11.5	123.97	0	22.07	27532	26	10	10	10	1				2	2	0	0	2	0	3	2	4	9	2	2	2	2	0	0	2	0	3	2	4	9	2	2	2	2	0	0
Q9GZS3	Q9GZS3	WD repeat-containing protein 61;WD repeat-containing protein 61, N-terminally processed	WDR61	6	6	6	36.7	36.7	36.7	33.58	0	29.751	27513	19	6	6	6	1				5	4	2	0	2	0	3	3	2	2	1	2	5	4	2	0	2	0	3	3	2	2	1	2	5	4	2	0
P22692	P22692	Insulin-like growth factor-binding protein 4	IGFBP4	3	3	3	17.8	17.8	17.8	27.934	0	34.754	27485	14	3	3	3	1				1	1	2	1	1	3	0	2	1	0	1	1	1	1	2	1	1	3	0	2	1	0	1	1	1	1	2	1
Q92882	Q92882	Osteoclast-stimulating factor 1	OSTF1	3	3	3	26.2	26.2	26.2	23.787	0	21.199	27449	33	3	3	3	1				3	2	2	1	2	2	1	2	2	2	2	0	3	2	2	1	2	2	1	2	2	2	2	0	3	2	2	1
Q5GLZ8	Q5GLZ8	Probable E3 ubiquitin-protein ligase HERC4	HERC4	10	10	10	12.2	12.2	12.2	118.56	0	13.429	27381	20	10	10	10	1				4	2	2	4	5	4	1	4	1	2	5	3	4	2	2	4	5	4	1	4	1	2	5	3	4	2	2	4
O43294	O43294	Transforming growth factor beta-1-induced transcript 1 protein	TGFB1I1	8	8	8	27.5	27.5	27.5	49.814	0	45.467	27359	22	8	8	8	1				0	2	7	1	1	0	1	2	1	5	1	1	0	2	7	1	1	0	1	2	1	5	1	1	0	2	7	1
Q8WUP2	Q8WUP2	Filamin-binding LIM protein 1	FBLIM1	6	6	6	22.5	22.5	22.5	40.669	0	12.304	27312	16	6	6	6	1				0	2	5	3	1	0	3	3	1	3	1	0	0	2	5	3	1	0	3	3	1	3	1	0	0	2	5	3
P08754	P08754	Guanine nucleotide-binding protein G(k) subunit alpha	GNAI3	10	5	5	31.1	16.1	16.1	40.532	0	27.989	27246	24	10	5	5	1				7	7	6	5	6	5	5	7	6	8	9	8	2	2	2	0	1	0	1	3	3	3	4	3	2	2	2	0
P30519	P30519	Heme oxygenase 2	HMOX2	9	9	9	44.6	44.6	44.6	36.032	0	15.866	27214	23	9	9	9	1				3	2	1	3	2	1	3	1	4	3	5	1	3	2	1	3	2	1	3	1	4	3	5	1	3	2	1	3
Q15738	Q15738	Sterol-4-alpha-carboxylate 3-dehydrogenase, decarboxylating	NSDHL	9	9	9	33.2	33.2	33.2	41.9	0	26.687	27174	43	9	9	9	1				4	5	2	4	2	1	3	3	5	3	3	1	4	5	2	4	2	1	3	3	5	3	3	1	4	5	2	4
Q14318	Q14318	Peptidyl-prolyl cis-trans isomerase FKBP8	FKBP8	6	6	6	20.9	20.9	20.9	44.561	0	26.298	27076	26	6	6	6	1				4	0	4	3	3	2	2	2	1	4	2	0	4	0	4	3	3	2	2	2	1	4	2	0	4	0	4	3
Q9Y6M9	Q9Y6M9	NADH dehydrogenase [ubiquinone] 1 beta subcomplex subunit 9	NDUFB9	6	6	6	34.6	34.6	34.6	21.831	0	12.76	27066	31	6	6	6	1				0	1	2	0	1	4	4	4	3	3	1	3	0	1	2	0	1	4	4	4	3	3	1	3	0	1	2	0
O43809	O43809	Cleavage and polyadenylation specificity factor subunit 5	NUDT21	6	6	6	38.8	38.8	38.8	26.227	0	26.493	26974	35	6	6	6	1				3	0	1	1	0	1	3	3	3	3	3	2	3	0	1	1	0	1	3	3	3	3	3	2	3	0	1	1
P02656	P02656	Apolipoprotein C-III	APOC3	1	1	1	16.2	16.2	16.2	10.852	0	70.801	26956	16	1	1	1	1				1	1	1	1	1	1	0	1	1	1	1	1	1	1	1	1	1	1	0	1	1	1	1	1	1	1	1	1
REV__Q9H2J4	REV__Q9H2J4			1	1	1	0	0	0	27.614	0.0012214	2.8462	26918	2	1	1	1	1		+		1	1	0	0	0	0	0	0	0	0	0	0	1	1	0	0	0	0	0	0	0	0	0	0	1	1	0	0
Q9BXK5	Q9BXK5	Bcl-2-like protein 13	BCL2L13	11	11	11	36.5	36.5	36.5	52.723	0	79.581	26907	27	11	11	11	1				2	3	2	2	1	3	8	3	1	4	2	3	2	3	2	2	1	3	8	3	1	4	2	3	2	3	2	2
O95372	O95372	Acyl-protein thioesterase 2	LYPLA2	5	5	5	33.3	33.3	33.3	24.737	0	31.604	26891	26	5	5	5	1				0	1	3	1	0	2	3	3	2	2	2	2	0	1	3	1	0	2	3	3	2	2	2	2	0	1	3	1
O60832	O60832	H/ACA ribonucleoprotein complex subunit 4	DKC1	12	12	12	31.7	31.7	31.7	57.673	0	26.416	26888	43	12	12	12	1				5	3	5	4	3	2	2	2	5	6	3	2	5	3	5	4	3	2	2	2	5	6	3	2	5	3	5	4
Q9Y6E0;O00506;Q9P289	Q9Y6E0	Serine/threonine-protein kinase 24;Serine/threonine-protein kinase 24 36 kDa subunit;Serine/threonine-protein kinase 24 12 kDa subunit	STK24	10	10	10	30.2	30.2	30.2	49.307	0	19.001	26884	32	NaN	NaN	NaN	3				2	3	2	4	2	4	2	4	3	6	4	6	2	3	2	4	2	4	2	4	3	6	4	6	2	3	2	4
O75569	O75569	Interferon-inducible double-stranded RNA-dependent protein kinase activator A	PRKRA	8	8	8	32.6	32.6	32.6	34.404	0	36.942	26842	25	8	8	8	1				3	2	2	2	2	1	5	4	2	1	3	1	3	2	2	2	2	1	5	4	2	1	3	1	3	2	2	2
O00584	O00584	Ribonuclease T2	RNASET2	6	6	6	25.4	25.4	25.4	29.48	0	27.843	26840	31	6	6	6	1				5	3	1	1	2	1	4	3	2	2	3	2	5	3	1	1	2	1	4	3	2	2	3	2	5	3	1	1
Q9NPJ3	Q9NPJ3	Acyl-coenzyme A thioesterase 13;Acyl-coenzyme A thioesterase 13, N-terminally processed	ACOT13	2	2	2	15.7	15.7	15.7	14.96	0.00033422	4.0606	26840	10	2	2	2	1				1	0	0	0	1	1	2	2	0	0	0	2	1	0	0	0	1	1	2	2	0	0	0	2	1	0	0	0
Q8IZ83	Q8IZ83	Aldehyde dehydrogenase family 16 member A1	ALDH16A1	9	9	9	18.5	18.5	18.5	85.126	0	28.481	26814	26	9	9	9	1				3	1	2	1	1	6	2	4	3	4	3	5	3	1	2	1	1	6	2	4	3	4	3	5	3	1	2	1
Q9Y2V2	Q9Y2V2	Calcium-regulated heat stable protein 1	CARHSP1	3	3	3	34.7	34.7	34.7	15.892	0	43.323	26665	29	3	3	3	1				3	3	2	0	0	2	0	2	3	3	2	1	3	3	2	0	0	2	0	2	3	3	2	1	3	3	2	0
O43670	O43670	BUB3-interacting and GLEBS motif-containing protein ZNF207	ZNF207	3	3	3	7.9	7.9	7.9	50.75	0	7.6337	26646	12	3	3	3	1				1	2	0	1	2	2	2	3	1	1	2	2	1	2	0	1	2	2	2	3	1	1	2	2	1	2	0	1
Q8N3D4	Q8N3D4	EH domain-binding protein 1-like protein 1	EHBP1L1	4	4	4	3.4	3.4	3.4	161.85	0.00033738	4.1929	26640	4	4	4	4	1				1	0	1	0	2	0	0	0	0	1	2	1	1	0	1	0	2	0	0	0	0	1	2	1	1	0	1	0
Q9H3U1	Q9H3U1	Protein unc-45 homolog A	UNC45A	12	12	12	15.8	15.8	15.8	103.08	0	30.502	26605	26	12	12	12	1				3	1	3	3	0	3	2	5	4	4	2	1	3	1	3	3	0	3	2	5	4	4	2	1	3	1	3	3
Q9BTY2	Q9BTY2	Plasma alpha-L-fucosidase	FUCA2	9	9	9	21.2	21.2	21.2	54.066	0	12.398	26571	18	9	9	9	1				4	3	2	0	2	0	5	4	0	0	1	1	4	3	2	0	2	0	5	4	0	0	1	1	4	3	2	0
P61006	P61006	Ras-related protein Rab-8A	RAB8A	6	4	3	29	19.8	16.4	23.668	0	7.5984	26568	19	6	4	3	1				4	3	3	2	2	3	5	2	2	2	2	3	3	2	2	1	1	2	3	1	1	1	1	2	2	2	2	1
O43765	O43765	Small glutamine-rich tetratricopeptide repeat-containing protein alpha	SGTA	6	6	6	19.2	19.2	19.2	34.063	0	21.599	26527	28	6	6	6	1				2	2	3	2	2	3	1	2	3	4	1	3	2	2	3	2	2	3	1	2	3	4	1	3	2	2	3	2
P63172	P63172	Dynein light chain Tctex-type 1	DYNLT1	4	4	4	58.4	58.4	58.4	12.452	0	40.908	26506	28	4	4	4	1				2	2	2	0	4	3	4	4	2	3	2	4	2	2	2	0	4	3	4	4	2	3	2	4	2	2	2	0
Q13564	Q13564	NEDD8-activating enzyme E1 regulatory subunit	NAE1	8	8	8	19.3	19.3	19.3	60.246	0	12.782	26450	33	8	8	8	1				4	2	0	2	1	4	4	4	6	6	3	3	4	2	0	2	1	4	4	4	6	6	3	3	4	2	0	2
Q9Y5X3	Q9Y5X3	Sorting nexin-5	SNX5	11	11	11	30.9	30.9	30.9	46.816	0	17.867	26450	22	11	11	11	1				7	3	2	1	2	2	3	4	6	3	2	0	7	3	2	1	2	2	3	4	6	3	2	0	7	3	2	1
O75629	O75629	Protein CREG1	CREG1	2	2	2	15	15	15	24.074	0	18.339	26446	42	2	2	2	1				1	2	1	1	1	2	2	1	2	0	2	1	1	2	1	1	1	2	2	1	2	0	2	1	1	2	1	1
Q9Y5S2	Q9Y5S2	Serine/threonine-protein kinase MRCK beta	CDC42BPB	18	18	16	12.8	12.8	11.9	194.31	0	23.748	26340	24	18	18	16	1				6	3	2	1	4	2	6	4	1	6	3	1	6	3	2	1	4	2	6	4	1	6	3	1	5	2	1	1
P62995	P62995	Transformer-2 protein homolog beta	TRA2B	5	5	5	27.1	27.1	27.1	33.665	0	12.454	26292	12	5	5	5	1				3	1	2	0	0	0	2	3	1	3	3	2	3	1	2	0	0	0	2	3	1	3	3	2	3	1	2	0
O75781	O75781	Paralemmin-1	PALM	6	6	6	19.9	19.9	19.9	42.075	0	33.296	26270	32	6	6	6	1				4	4	0	0	2	4	2	1	1	1	2	3	4	4	0	0	2	4	2	1	1	1	2	3	4	4	0	0
O00116	O00116	Alkyldihydroxyacetonephosphate synthase, peroxisomal	AGPS	11	11	11	24.9	24.9	24.9	72.911	0	35.2	26224	37	11	11	11	1				7	2	3	0	2	1	7	2	4	3	5	5	7	2	3	0	2	1	7	2	4	3	5	5	7	2	3	0
P28845	P28845	Corticosteroid 11-beta-dehydrogenase isozyme 1	HSD11B1	4	4	4	16.1	16.1	16.1	32.401	0	8.3014	26205	21	4	4	4	1				3	2	0	1	1	0	0	3	0	0	1	4	3	2	0	1	1	0	0	3	0	0	1	4	3	2	0	1
O00186	O00186	Syntaxin-binding protein 3	STXBP3	9	9	9	18.1	18.1	18.1	67.764	0	13.774	26155	33	9	9	9	1				5	3	3	2	1	1	3	3	2	4	7	5	5	3	3	2	1	1	3	3	2	4	7	5	5	3	3	2
P51688	P51688	N-sulphoglucosamine sulphohydrolase	SGSH	9	9	9	27.9	27.9	27.9	56.695	0	73.938	26153	29	9	9	9	1				6	4	1	1	0	2	2	0	1	2	2	7	6	4	1	1	0	2	2	0	1	2	2	7	6	4	1	1
P45973	P45973	Chromobox protein homolog 5	CBX5	7	7	7	39.8	39.8	39.8	22.225	0	8.3716	26088	29	7	7	7	1				2	2	1	0	1	2	3	2	4	5	3	2	2	2	1	0	1	2	3	2	4	5	3	2	2	2	1	0
Q14498	Q14498	RNA-binding protein 39	RBM39	7	7	7	17.4	17.4	17.4	59.379	0	23.722	26086	34	7	7	7	1				3	0	2	1	2	2	6	2	4	4	3	3	3	0	2	1	2	2	6	2	4	4	3	3	3	0	2	1
O15305	O15305	Phosphomannomutase 2	PMM2	6	6	6	30.5	30.5	30.5	28.082	0	15.978	26025	23	6	6	6	1				3	3	0	1	2	1	3	4	2	3	3	3	3	3	0	1	2	1	3	4	2	3	3	3	3	3	0	1
A1X283;Q5TCZ1	A1X283	SH3 and PX domain-containing protein 2B	SH3PXD2B	8	8	8	13.4	13.4	13.4	101.58	0	15.584	25979	18	NaN	NaN	NaN	2				4	1	1	1	1	0	3	1	2	5	1	3	4	1	1	1	1	0	3	1	2	5	1	3	4	1	1	1
Q9NUP9	Q9NUP9	Protein lin-7 homolog C	LIN7C	6	6	4	33.5	33.5	20.3	21.834	0	28.361	25961	21	6	6	4	1				3	3	4	1	1	2	4	1	0	1	1	1	3	3	4	1	1	2	4	1	0	1	1	1	2	2	2	0
Q8WW12	Q8WW12	PEST proteolytic signal-containing nuclear protein	PCNP	5	5	5	36.5	36.5	36.5	18.925	0	13.158	25940	20	5	5	5	1				2	1	3	0	3	1	2	2	3	1	2	2	2	1	3	0	3	1	2	2	3	1	2	2	2	1	3	0
Q8IZ07;Q6ZTN6	Q8IZ07	Ankyrin repeat domain-containing protein 13A	ANKRD13A	11	11	11	23.9	23.9	23.9	67.618	0	43.511	25892	26	NaN	NaN	NaN	2				4	4	0	3	1	1	3	7	5	6	0	2	4	4	0	3	1	1	3	7	5	6	0	2	4	4	0	3
P14735	P14735	Insulin-degrading enzyme	IDE	11	11	11	11.8	11.8	11.8	117.97	0	13.353	25889	35	11	11	11	1				3	3	4	3	2	0	6	6	4	4	4	3	3	3	4	3	2	0	6	6	4	4	4	3	3	3	4	3
Q7Z2Z2	Q7Z2Z2	Elongation factor Tu GTP-binding domain-containing protein 1	EFTUD1	12	12	12	13.8	13.8	13.8	125.43	0	20.467	25819	41	12	12	12	1				3	4	3	3	3	3	4	3	4	2	3	2	3	4	3	3	3	3	4	3	4	2	3	2	3	4	3	3
P51151;Q9NP90	P51151;Q9NP90	Ras-related protein Rab-9A;Ras-related protein Rab-9B	RAB9A;RAB9B	2	2	2	12.4	12.4	12.4	22.837	0	4.6583	25795	13	NaN	NaN	NaN	2				1	1	2	0	1	0	2	2	1	2	1	1	1	1	2	0	1	0	2	2	1	2	1	1	1	1	2	0
P18084	P18084	Integrin beta-5	ITGB5	10	10	10	17	17	17	88.053	0	21.349	25762	30	10	10	10	1				3	3	5	5	2	4	3	3	1	3	1	1	3	3	5	5	2	4	3	3	1	3	1	1	3	3	5	5
Q9BUN8	Q9BUN8	Derlin-1	DERL1	2	2	2	7.6	7.6	7.6	28.8	0	4.7649	25713	38	2	2	2	1				2	2	2	2	1	2	2	2	2	1	2	2	2	2	2	2	1	2	2	2	2	1	2	2	2	2	2	2
Q9Y2E5	Q9Y2E5	Epididymis-specific alpha-mannosidase	MAN2B2	11	11	11	12.9	12.9	12.9	113.98	0	15.516	25710	26	11	11	11	1				5	5	4	1	2	0	3	2	1	3	2	4	5	5	4	1	2	0	3	2	1	3	2	4	5	5	4	1
Q9BPX5	Q9BPX5	Actin-related protein 2/3 complex subunit 5-like protein	ARPC5L	2	2	2	16.3	16.3	16.3	16.941	0	10.016	25693	14	2	2	2	1				1	1	1	2	2	1	2	2	2	1	1	2	1	1	1	2	2	1	2	2	2	1	1	2	1	1	1	2
Q15043	Q15043	Zinc transporter ZIP14	SLC39A14	3	3	3	9.1	9.1	9.1	54.212	0	59.697	25684	16	3	3	3	1				3	3	2	0	2	2	1	1	2	0	1	0	3	3	2	0	2	2	1	1	2	0	1	0	3	3	2	0
Q9H3U5	Q9H3U5	Major facilitator superfamily domain-containing protein 1	MFSD1	2	2	2	4.5	4.5	4.5	51.208	0	9.8569	25682	16	2	2	2	1				2	1	2	1	1	1	1	2	1	1	1	1	2	1	2	1	1	1	1	2	1	1	1	1	2	1	2	1
P42574	P42574	Caspase-3;Caspase-3 subunit p17;Caspase-3 subunit p12	CASP3	5	5	5	23.8	23.8	23.8	31.608	0	32.057	25681	26	5	5	5	1				1	0	2	2	2	3	2	2	4	2	4	1	1	0	2	2	2	3	2	2	4	2	4	1	1	0	2	2
Q15102	Q15102	Platelet-activating factor acetylhydrolase IB subunit gamma	PAFAH1B3	6	6	6	32.9	32.9	32.9	25.734	0	53.95	25666	31	6	6	6	1				3	1	3	1	1	2	2	3	4	4	2	3	3	1	3	1	1	2	2	3	4	4	2	3	3	1	3	1
Q01484	Q01484	Ankyrin-2	ANK2	13	13	12	4.6	4.6	4.4	433.71	0	26.059	25662	23	13	13	12	1				3	11	0	4	1	3	3	3	0	0	2	1	3	11	0	4	1	3	3	3	0	0	2	1	3	11	0	3
Q9Y673	Q9Y673	Dolichyl-phosphate beta-glucosyltransferase	ALG5	6	6	6	27.2	27.2	27.2	36.946	0	14.396	25661	20	6	6	6	1				4	2	1	1	2	1	3	3	1	2	2	3	4	2	1	1	2	1	3	3	1	2	2	3	4	2	1	1
CON__ENSEMBL:ENSBTAP00000025008	CON__ENSEMBL:ENSBTAP00000025008			6	1	1	7.8	2.2	2.2	59.299	1	-2	25624	1	6	1	1	1	+		+	1	3	4	5	3	4	4	4	4	3	5	4	0	1	0	0	0	0	0	0	0	0	0	0	0	1	0	0
P00325;P07327	P00325	Alcohol dehydrogenase 1B	ADH1B	9	9	5	35.5	35.5	24.3	39.854	0	17.099	25559	25	NaN	NaN	NaN	2				1	0	0	0	0	0	2	1	0	5	0	7	1	0	0	0	0	0	2	1	0	5	0	7	1	0	0	0
P43155	P43155	Carnitine O-acetyltransferase	CRAT	7	7	7	13.7	13.7	13.7	70.857	0	8.8632	25530	21	7	7	7	1				1	1	1	1	1	2	3	3	3	3	1	3	1	1	1	1	1	2	3	3	3	3	1	3	1	1	1	1
Q9HAV7	Q9HAV7	GrpE protein homolog 1, mitochondrial	GRPEL1	4	4	4	28.1	28.1	28.1	24.279	0	6.6244	25445	18	4	4	4	1				0	0	1	0	2	2	1	2	2	2	3	2	0	0	1	0	2	2	1	2	2	2	3	2	0	0	1	0
Q5T9L3	Q5T9L3	Protein wntless homolog	WLS	6	6	6	10.7	10.7	10.7	62.253	0	14.191	25425	25	6	6	6	1				1	5	1	3	1	3	2	3	1	4	3	0	1	5	1	3	1	3	2	3	1	4	3	0	1	5	1	3
Q9UBP9	Q9UBP9	PTB domain-containing engulfment adapter protein 1	GULP1	3	3	3	11.5	11.5	11.5	34.49	0.00033201	3.9768	25381	7	3	3	3	1				1	1	1	0	1	0	1	2	1	1	1	1	1	1	1	0	1	0	1	2	1	1	1	1	1	1	1	0
Q5JSH3	Q5JSH3	WD repeat-containing protein 44	WDR44	10	10	10	15	15	15	101.37	0	19.897	25357	30	10	10	10	1				1	6	3	3	5	1	4	3	4	4	0	5	1	6	3	3	5	1	4	3	4	4	0	5	1	6	3	3
Q8NC56	Q8NC56	LEM domain-containing protein 2	LEMD2	7	7	7	17.1	17.1	17.1	56.974	0	14.386	25320	23	7	7	7	1				3	2	2	1	1	1	3	4	3	4	2	2	3	2	2	1	1	1	3	4	3	4	2	2	3	2	2	1
Q13029	Q13029	PR domain zinc finger protein 2	PRDM2	1	1	1	0.7	0.7	0.7	188.91	0.0091616	1.9085	25208	20	1	1	1	1				1	1	0	1	1	1	1	1	0	0	1	1	1	1	0	1	1	1	1	1	0	0	1	1	1	1	0	1
Q5ZPR3	Q5ZPR3	CD276 antigen	CD276	6	6	6	30.3	30.3	30.3	57.235	0	58.853	25197	25	6	6	6	1				2	1	1	2	0	2	2	4	2	3	0	2	2	1	1	2	0	2	2	4	2	3	0	2	2	1	1	2
P09669	P09669	Cytochrome c oxidase subunit 6C	COX6C	3	3	3	26.7	26.7	26.7	8.7813	0.000334	4.0525	25195	11	3	3	3	1				1	1	0	0	1	1	0	1	0	2	2	2	1	1	0	0	1	1	0	1	0	2	2	2	1	1	0	0
Q9NRP0	Q9NRP0	Oligosaccharyltransferase complex subunit OSTC	OSTC	1	1	1	8.1	8.1	8.1	16.829	0.00062461	3.15	25186	26	1	1	1	1				0	0	1	1	1	0	1	1	1	1	1	1	0	0	1	1	1	0	1	1	1	1	1	1	0	0	1	1
Q9BZG1	Q9BZG1	Ras-related protein Rab-34	RAB34	7	7	7	30.1	30.1	30.1	29.044	0	14.463	25180	44	7	7	7	1				6	4	2	3	3	3	3	4	3	3	3	4	6	4	2	3	3	3	3	4	3	3	3	4	6	4	2	3
P61020	P61020	Ras-related protein Rab-5B	RAB5B	6	3	3	35.8	20.9	20.9	23.707	0	7.3924	25179	30	6	3	3	1				4	4	3	6	5	6	3	4	4	5	5	5	1	1	2	3	2	3	1	2	2	3	2	2	1	1	2	3
P52758	P52758	Ribonuclease UK114	HRSP12	3	3	3	27	27	27	14.494	0	5.3002	25151	11	3	3	3	1				0	1	1	2	3	0	2	2	0	1	2	3	0	1	1	2	3	0	2	2	0	1	2	3	0	1	1	2
P53985	P53985	Monocarboxylate transporter 1	SLC16A1	2	2	2	6.4	6.4	6.4	53.944	0	8.5803	25122	10	2	2	2	1				2	1	2	0	1	0	1	1	1	0	0	1	2	1	2	0	1	0	1	1	1	0	0	1	2	1	2	0
O75525	O75525	KH domain-containing, RNA-binding, signal transduction-associated protein 3	KHDRBS3	5	4	4	13.9	11.3	11.3	38.799	0	6.9118	25116	19	5	4	4	1				3	1	3	1	1	2	2	4	2	4	1	3	2	0	2	0	1	1	2	4	2	3	0	2	2	0	2	0
Q96AT9;Q2QD12	Q96AT9;Q2QD12	Ribulose-phosphate 3-epimerase;Ribulose-phosphate 3-epimerase-like protein 1	RPE;RPEL1	3	3	3	14.9	14.9	14.9	24.927	0	16.403	25111	17	NaN	NaN	NaN	2				2	2	2	2	1	1	2	3	2	2	2	1	2	2	2	2	1	1	2	3	2	2	2	1	2	2	2	2
Q9BWS9	Q9BWS9	Chitinase domain-containing protein 1	CHID1	7	7	7	25.4	25.4	25.4	44.94	0	26.111	25096	31	7	7	7	1				4	3	4	0	1	3	5	5	2	2	0	1	4	3	4	0	1	3	5	5	2	2	0	1	4	3	4	0
Q9C0E8	Q9C0E8	Protein lunapark	LNP	8	8	8	23.8	23.8	23.8	47.739	0	37.668	24988	29	8	8	8	1				6	4	3	1	3	2	5	3	1	0	1	0	6	4	3	1	3	2	5	3	1	0	1	0	6	4	3	1
O00217	O00217	NADH dehydrogenase [ubiquinone] iron-sulfur protein 8, mitochondrial	NDUFS8	5	5	5	29	29	29	23.705	0	22.053	24949	40	5	5	5	1				3	0	1	1	1	1	5	4	2	3	3	2	3	0	1	1	1	1	5	4	2	3	3	2	3	0	1	1
Q12965;O00160	Q12965	Unconventional myosin-Ie	MYO1E	14	14	14	15.3	15.3	15.3	127.06	0	15.702	24918	23	NaN	NaN	NaN	2				4	1	2	2	3	3	2	1	5	3	3	5	4	1	2	2	3	3	2	1	5	3	3	5	4	1	2	2
P23193;Q15560	P23193	Transcription elongation factor A protein 1	TCEA1	6	6	6	21.9	21.9	21.9	33.969	0	11.604	24871	24	NaN	NaN	NaN	2				1	2	2	1	2	2	3	3	4	5	3	2	1	2	2	1	2	2	3	3	4	5	3	2	1	2	2	1
P63098	P63098	Calcineurin subunit B type 1	PPP3R1	2	2	2	12.9	12.9	12.9	19.3	0	5.4022	24862	15	2	2	2	1				1	1	2	1	1	1	2	2	2	0	0	1	1	1	2	1	1	1	2	2	2	0	0	1	1	1	2	1
O60220	O60220	Mitochondrial import inner membrane translocase subunit Tim8 A	TIMM8A	4	4	4	49.5	49.5	49.5	10.998	0	10.264	24832	23	4	4	4	1				1	2	1	0	1	1	3	2	2	2	0	3	1	2	1	0	1	1	3	2	2	2	0	3	1	2	1	0
P16234;P36888	P16234	Platelet-derived growth factor receptor alpha	PDGFRA	11	11	11	14.4	14.4	14.4	122.67	0	20.514	24816	24	NaN	NaN	NaN	2				1	1	2	2	6	2	1	4	5	2	6	2	1	1	2	2	6	2	1	4	5	2	6	2	1	1	2	2
Q14344	Q14344	Guanine nucleotide-binding protein subunit alpha-13	GNA13	10	10	10	31.3	31.3	31.3	44.049	0	15.944	24786	32	10	10	10	1				5	4	2	4	1	2	4	3	3	2	3	4	5	4	2	4	1	2	4	3	3	2	3	4	5	4	2	4
Q15477	Q15477	Helicase SKI2W	SKIV2L	13	13	13	16.1	16.1	16.1	137.75	0	18.681	24757	32	13	13	13	1				5	6	2	3	6	4	4	4	2	2	1	2	5	6	2	3	6	4	4	4	2	2	1	2	5	6	2	3
Q9UHD1	Q9UHD1	Cysteine and histidine-rich domain-containing protein 1	CHORDC1	8	8	8	34.6	34.6	34.6	37.489	0	16.645	24738	31	8	8	8	1				4	5	2	1	3	2	3	5	4	2	4	2	4	5	2	1	3	2	3	5	4	2	4	2	4	5	2	1
Q15125	Q15125	3-beta-hydroxysteroid-Delta(8),Delta(7)-isomerase	EBP	2	2	2	11.3	11.3	11.3	26.352	0	9.2128	24693	18	2	2	2	1				1	1	2	1	1	1	2	2	2	1	1	0	1	1	2	1	1	1	2	2	2	1	1	0	1	1	2	1
Q6P996;Q6P474	Q6P996	Pyridoxal-dependent decarboxylase domain-containing protein 1	PDXDC1	10	10	10	17	17	17	86.706	0	14.745	24640	19	NaN	NaN	NaN	2				1	1	0	2	5	0	3	2	2	2	3	3	1	1	0	2	5	0	3	2	2	2	3	3	1	1	0	2
Q9NR50	Q9NR50	Translation initiation factor eIF-2B subunit gamma	EIF2B3	6	6	6	20.6	20.6	20.6	50.24	0	20.33	24632	30	6	6	6	1				4	3	2	4	2	2	6	4	4	1	2	2	4	3	2	4	2	2	6	4	4	1	2	2	4	3	2	4
Q9NV70	Q9NV70	Exocyst complex component 1	EXOC1	11	11	11	20.6	20.6	20.6	101.98	0	41.035	24591	33	11	11	11	1				3	6	2	4	5	2	2	5	3	5	4	0	3	6	2	4	5	2	2	5	3	5	4	0	3	6	2	4
Q15287	Q15287	RNA-binding protein with serine-rich domain 1	RNPS1	4	4	4	14.4	14.4	14.4	34.208	0	10.147	24570	25	4	4	4	1				1	1	2	2	1	2	2	2	1	3	3	3	1	1	2	2	1	2	2	2	1	3	3	3	1	1	2	2
Q96C19;Q9BUP0	Q96C19	EF-hand domain-containing protein D2	EFHD2	6	6	6	23.3	23.3	23.3	26.697	0	9.4532	24544	31	NaN	NaN	NaN	2				3	3	3	0	0	2	3	2	5	3	4	4	3	3	3	0	0	2	3	2	5	3	4	4	3	3	3	0
O75832	O75832	26S proteasome non-ATPase regulatory subunit 10	PSMD10	3	3	3	19.9	19.9	19.9	24.428	0	53.628	24534	15	3	3	3	1				1	1	2	2	0	0	2	2	1	1	0	1	1	1	2	2	0	0	2	2	1	1	0	1	1	1	2	2
Q7Z2W4	Q7Z2W4	Zinc finger CCCH-type antiviral protein 1	ZC3HAV1	14	14	14	23.7	23.7	23.7	101.43	0	39.974	24478	30	14	14	14	1				3	3	2	4	5	3	2	7	1	2	2	4	3	3	2	4	5	3	2	7	1	2	2	4	3	3	2	4
P07947;P12931;P06241;P07948;P08631	P07947;P12931;P06241	Tyrosine-protein kinase Yes;Proto-oncogene tyrosine-protein kinase Src;Tyrosine-protein kinase Fyn	YES1;SRC;FYN	4	4	4	9.6	9.6	9.6	60.801	0	13.371	24375	23	NaN	NaN	NaN	5				2	3	1	2	2	2	1	2	4	3	4	2	2	3	1	2	2	2	1	2	4	3	4	2	2	3	1	2
P52594	P52594	Arf-GAP domain and FG repeat-containing protein 1	AGFG1	7	7	7	20.8	20.8	20.8	58.259	0	59.23	24229	20	7	7	7	1				3	2	2	1	2	2	2	3	2	3	3	3	3	2	2	1	2	2	2	3	2	3	3	3	3	2	2	1
Q9UBW8	Q9UBW8	COP9 signalosome complex subunit 7a	COPS7A	6	6	6	29.8	29.8	29.8	30.276	0	11.822	24208	25	6	6	6	1				2	2	2	2	2	1	1	3	1	4	2	3	2	2	2	2	2	1	1	3	1	4	2	3	2	2	2	2
P02795;CON__P67983;Q8N339;P80297;P04732;P13640	P02795;CON__P67983;Q8N339;P80297;P04732;P13640	Metallothionein-2;Metallothionein-1M;Metallothionein-1X;Metallothionein-1E;Metallothionein-1G	MT2A;MT1M;MT1X;MT1E;MT1G	2	2	2	52.5	52.5	52.5	6.0422	0	109.27	24183	47	NaN	NaN	NaN	6			+	1	2	1	2	2	1	2	2	2	2	2	2	1	2	1	2	2	1	2	2	2	2	2	2	1	2	1	2
O15533	O15533	Tapasin	TAPBP	4	4	4	12.9	12.9	12.9	47.625	0	13.677	24090	19	4	4	4	1				2	0	2	1	1	2	2	2	1	1	2	2	2	0	2	1	1	2	2	2	1	1	2	2	2	0	2	1
Q16774	Q16774	Guanylate kinase	GUK1	4	4	4	24.9	24.9	24.9	21.725	0	35.797	24052	28	4	4	4	1				3	3	1	3	2	2	2	3	2	2	2	1	3	3	1	3	2	2	2	3	2	2	2	1	3	3	1	3
P67775	P67775	Serine/threonine-protein phosphatase 2A catalytic subunit alpha isoform	PPP2CA	9	1	1	36.2	4.2	4.2	35.594	0	4.9996	23998	15	9	1	1	1				5	7	7	4	5	4	8	7	7	7	7	5	1	1	1	1	1	1	1	1	1	1	1	1	1	1	1	1
Q96KP1	Q96KP1	Exocyst complex component 2	EXOC2	12	12	12	16	16	16	104.07	0	18.669	23998	32	12	12	12	1				3	3	4	2	3	4	4	4	5	4	3	2	3	3	4	2	3	4	4	4	5	4	3	2	3	3	4	2
Q9NZ45	Q9NZ45	CDGSH iron-sulfur domain-containing protein 1	CISD1	3	3	3	36.1	36.1	36.1	12.199	0	7.4075	23939	6	3	3	3	1				1	0	0	1	0	0	1	0	1	1	1	1	1	0	0	1	0	0	1	0	1	1	1	1	1	0	0	1
Q9BX68	Q9BX68	Histidine triad nucleotide-binding protein 2, mitochondrial	HINT2	5	5	5	47.2	47.2	47.2	17.162	0	17.432	23922	22	5	5	5	1				2	0	2	1	1	1	2	2	3	2	2	4	2	0	2	1	1	1	2	2	3	2	2	4	2	0	2	1
Q9HD26	Q9HD26	Golgi-associated PDZ and coiled-coil motif-containing protein	GOPC	7	7	7	22.1	22.1	22.1	50.519	0	18.498	23920	27	7	7	7	1				0	6	5	2	2	1	2	2	3	4	2	0	0	6	5	2	2	1	2	2	3	4	2	0	0	6	5	2
Q96HD1	Q96HD1	Cysteine-rich with EGF-like domain protein 1	CRELD1	7	7	7	24.8	24.8	24.8	45.439	0	64.787	23813	12	7	7	7	1				7	2	1	2	0	0	2	0	0	1	0	0	7	2	1	2	0	0	2	0	0	1	0	0	7	2	1	2
Q8NDC0	Q8NDC0	MAPK-interacting and spindle-stabilizing protein-like	MAPK1IP1L	1	1	1	6.9	6.9	6.9	24.269	0	41.472	23782	26	1	1	1	1				0	1	1	0	1	1	1	1	1	1	1	1	0	1	1	0	1	1	1	1	1	1	1	1	0	1	1	0
O43847	O43847	Nardilysin	NRD1	11	11	11	10.8	10.8	10.8	131.7	0	17.359	23762	32	11	11	11	1				2	3	5	1	2	4	8	2	2	1	5	3	2	3	5	1	2	4	8	2	2	1	5	3	2	3	5	1
Q9H3S7	Q9H3S7	Tyrosine-protein phosphatase non-receptor type 23	PTPN23	14	14	14	9.5	9.5	9.5	178.97	0	18.484	23687	31	14	14	14	1				7	4	4	0	1	2	5	2	5	2	1	2	7	4	4	0	1	2	5	2	5	2	1	2	7	4	4	0
Q8NCC3	Q8NCC3	Group XV phospholipase A2	PLA2G15	7	7	7	22.3	22.3	22.3	46.657	0	29.927	23671	30	7	7	7	1				6	5	4	1	0	2	5	3	2	0	2	0	6	5	4	1	0	2	5	3	2	0	2	0	6	5	4	1
Q16762	Q16762	Thiosulfate sulfurtransferase	TST	5	5	5	22.6	22.6	22.6	33.429	0	10.533	23656	24	5	5	5	1				0	0	2	4	0	2	3	1	2	4	4	3	0	0	2	4	0	2	3	1	2	4	4	3	0	0	2	4
Q92626	Q92626	Peroxidasin homolog	PXDN	16	16	16	15.3	15.3	15.3	165.27	0	25.706	23631	37	16	16	16	1				1	2	6	7	6	2	1	5	7	4	6	2	1	2	6	7	6	2	1	5	7	4	6	2	1	2	6	7
P07196	P07196	Neurofilament light polypeptide	NEFL	11	9	9	19.9	16.8	16.8	61.516	0	16.407	23579	14	11	9	9	1				2	1	2	11	2	1	1	1	2	1	2	1	1	0	1	9	1	0	0	0	1	0	0	0	1	0	1	9
P56378	P56378	6.8 kDa mitochondrial proteolipid	MP68	2	2	2	32.8	32.8	32.8	6.662	0.0003251	3.6903	23576	10	2	2	2	1				1	0	0	1	2	1	1	0	0	0	1	2	1	0	0	1	2	1	1	0	0	0	1	2	1	0	0	1
Q9Y2R0	Q9Y2R0	Cytochrome c oxidase assembly factor 3 homolog, mitochondrial	COA3	4	4	4	38.7	38.7	38.7	11.731	0	5.4156	23576	14	4	4	4	1				1	1	0	1	2	1	3	0	1	1	2	2	1	1	0	1	2	1	3	0	1	1	2	2	1	1	0	1
P01034	P01034	Cystatin-C	CST3	3	3	3	32.9	32.9	32.9	15.799	0	9.3974	23502	11	3	3	3	1				3	2	1	2	0	0	1	2	0	0	1	1	3	2	1	2	0	0	1	2	0	0	1	1	3	2	1	2
Q9BZK3	Q9BZK3	Putative nascent polypeptide-associated complex subunit alpha-like protein	NACAP1	2	1	1	13.1	7	7	23.306	0.00063052	3.2992	23487	4	2	1	1	1				1	1	1	1	2	2	2	1	1	1	2	2	0	0	0	0	1	1	1	0	0	0	1	1	0	0	0	0
P84243	P84243	Histone H3.3	H3F3A	4	1	1	40.4	23.5	23.5	15.328	0	13.214	23425	15	4	1	1	1				2	3	2	2	4	3	4	4	4	4	4	3	1	1	0	0	1	1	1	1	1	1	1	1	1	1	0	0
P30622	P30622	CAP-Gly domain-containing linker protein 1	CLIP1	14	14	12	11.1	11.1	9.5	162.24	0	25.105	23401	38	14	14	12	1				4	2	4	4	4	2	6	4	3	5	4	4	4	2	4	4	4	2	6	4	3	5	4	4	3	2	3	3
P30520	P30520	Adenylosuccinate synthetase isozyme 2	ADSS	9	9	9	28.1	28.1	28.1	50.097	0	31.384	23391	61	9	9	9	1				5	5	3	3	5	3	1	4	6	1	6	2	5	5	3	3	5	3	1	4	6	1	6	2	5	5	3	3
P14384	P14384	Carboxypeptidase M	CPM	6	6	6	21	21	21	50.513	0	24.552	23375	13	6	6	6	1				2	1	4	0	0	2	2	2	3	0	0	4	2	1	4	0	0	2	2	2	3	0	0	4	2	1	4	0
Q99720	Q99720	Sigma non-opioid intracellular receptor 1	SIGMAR1	2	2	2	9.4	9.4	9.4	25.127	0.00032669	3.7804	23290	14	2	2	2	1				1	2	2	0	2	1	1	2	1	0	0	2	1	2	2	0	2	1	1	2	1	0	0	2	1	2	2	0
P19022;P55283	P19022;P55283	Cadherin-2;Cadherin-4	CDH2;CDH4	4	4	4	5	5	5	99.808	0	7.9911	23279	15	NaN	NaN	NaN	2				2	0	2	2	1	1	1	0	1	1	0	1	2	0	2	2	1	1	1	0	1	1	0	1	2	0	2	2
P54619;Q9UGJ0	P54619	5-AMP-activated protein kinase subunit gamma-1	PRKAG1	7	7	7	28.1	28.1	28.1	37.579	0	11.454	23263	16	NaN	NaN	NaN	2				4	4	1	2	1	2	3	4	2	0	1	0	4	4	1	2	1	2	3	4	2	0	1	0	4	4	1	2
P84095	P84095	Rho-related GTP-binding protein RhoG	RHOG	7	6	6	45.5	39.8	39.8	21.308	0	59.908	23232	32	7	6	6	1				4	3	3	3	3	4	3	3	3	2	3	5	3	2	2	2	2	3	2	2	2	1	2	4	3	2	2	2
O60826	O60826	Coiled-coil domain-containing protein 22	CCDC22	9	9	9	22.2	22.2	22.2	70.755	0	14.19	23229	12	9	9	9	1				3	1	3	1	0	1	3	2	2	1	4	3	3	1	3	1	0	1	3	2	2	1	4	3	3	1	3	1
Q9GZT3	Q9GZT3	SRA stem-loop-interacting RNA-binding protein, mitochondrial	SLIRP	2	2	2	22	22	22	12.349	0	4.926	23224	16	2	2	2	1				0	0	1	1	1	2	2	2	2	2	2	2	0	0	1	1	1	2	2	2	2	2	2	2	0	0	1	1
Q9UKK3	Q9UKK3	Poly [ADP-ribose] polymerase 4	PARP4	12	12	12	8.2	8.2	8.2	192.59	0	17.602	23219	27	12	12	12	1				5	0	2	4	1	1	6	5	3	3	3	5	5	0	2	4	1	1	6	5	3	3	3	5	5	0	2	4
REV__Q8NCN5	REV__Q8NCN5			1	1	1	0	0	0	99.363	0.00093313	3.1071	23215	24	1	1	1	1		+		1	1	1	1	1	1	1	0	1	0	1	1	1	1	1	1	1	1	1	0	1	0	1	1	1	1	1	1
P29536;REV__Q5JV73	P29536	Leiomodin-1	LMOD1	8	8	8	16.2	16.2	16.2	67.029	0	28.225	23202	18	NaN	NaN	NaN	2				0	4	4	1	0	0	5	5	2	1	0	2	0	4	4	1	0	0	5	5	2	1	0	2	0	4	4	1
Q9NTX5	Q9NTX5	Ethylmalonyl-CoA decarboxylase	ECHDC1	10	10	10	42	42	42	33.698	0	16.464	23188	31	10	10	10	1				4	2	4	2	1	5	4	5	2	3	2	1	4	2	4	2	1	5	4	5	2	3	2	1	4	2	4	2
P52630	P52630	Signal transducer and activator of transcription 2	STAT2	17	17	17	24.2	24.2	24.2	97.915	0	98.896	23183	42	17	17	17	1				3	1	1	1	3	0	9	6	7	5	4	3	3	1	1	1	3	0	9	6	7	5	4	3	3	1	1	1
O00625	O00625	Pirin	PIR	5	5	5	23.1	23.1	23.1	32.113	0	10.947	23168	22	5	5	5	1				2	1	1	3	2	0	1	3	4	5	2	1	2	1	1	3	2	0	1	3	4	5	2	1	2	1	1	3
Q9UKE5	Q9UKE5	TRAF2 and NCK-interacting protein kinase	TNIK	11	11	7	11	11	8.2	154.94	0	15.461	23149	30	11	11	7	1				2	1	1	2	4	1	5	5	2	1	3	0	2	1	1	2	4	1	5	5	2	1	3	0	1	0	0	1
P61225;P10114	P61225	Ras-related protein Rap-2b	RAP2B	7	7	4	54.1	54.1	28.4	20.504	0	11.132	23111	29	NaN	NaN	NaN	2				3	1	5	2	1	1	2	3	2	4	2	3	3	1	5	2	1	1	2	3	2	4	2	3	2	0	2	1
Q9BRR6	Q9BRR6	ADP-dependent glucokinase	ADPGK	3	3	3	7.4	7.4	7.4	54.088	0	7.8462	23048	14	3	3	3	1				3	1	2	3	1	0	1	1	2	2	2	1	3	1	2	3	1	0	1	1	2	2	2	1	3	1	2	3
Q8N983	Q8N983	39S ribosomal protein L43, mitochondrial	MRPL43	2	2	2	10.2	10.2	10.2	23.431	0.0091667	1.9151	22985	4	2	2	2	1				1	1	0	0	0	1	0	1	0	0	0	0	1	1	0	0	0	1	0	1	0	0	0	0	1	1	0	0
Q9HCU5	Q9HCU5	Prolactin regulatory element-binding protein	PREB	5	5	5	18.9	18.9	18.9	45.468	0	24.16	22933	21	5	5	5	1				2	3	1	2	2	1	1	2	1	2	2	4	2	3	1	2	2	1	1	2	1	2	2	4	2	3	1	2
P32455	P32455	Interferon-induced guanylate-binding protein 1	GBP1	7	7	3	14.4	14.4	5.6	67.93	0	17.926	22905	17	7	7	3	1				3	2	3	3	0	0	3	1	1	3	0	1	3	2	3	3	0	0	3	1	1	3	0	1	1	1	1	2
Q92878	Q92878	DNA repair protein RAD50	RAD50	9	9	9	7.4	7.4	7.4	153.89	0	9.9817	22851	22	9	9	9	1				4	3	0	1	1	1	3	5	3	1	3	2	4	3	0	1	1	1	3	5	3	1	3	2	4	3	0	1
Q8NE86	Q8NE86	Calcium uniporter protein, mitochondrial	MCU	7	7	7	24.5	24.5	24.5	39.866	0	9.8273	22838	21	7	7	7	1				1	0	1	1	0	3	3	1	1	3	1	4	1	0	1	1	0	3	3	1	1	3	1	4	1	0	1	1
P29558;Q6XE24	P29558	RNA-binding motif, single-stranded-interacting protein 1	RBMS1	3	3	3	10.6	10.6	10.6	44.505	0	14.146	22833	29	NaN	NaN	NaN	2				1	1	1	2	1	3	1	2	2	2	2	2	1	1	1	2	1	3	1	2	2	2	2	2	1	1	1	2
Q8IZP0	Q8IZP0	Abl interactor 1	ABI1	6	6	4	18.1	18.1	13	55.08	0	16.724	22832	21	6	6	4	1				2	0	2	1	0	2	4	3	1	2	2	3	2	0	2	1	0	2	4	3	1	2	2	3	1	0	2	1
Q9H425	Q9H425	Uncharacterized protein C1orf198	C1orf198	6	6	6	25.7	25.7	25.7	36.346	0	43.711	22725	25	6	6	6	1				1	2	5	2	1	2	2	4	2	5	0	1	1	2	5	2	1	2	2	4	2	5	0	1	1	2	5	2
Q9NQ48	Q9NQ48	Leucine zipper transcription factor-like protein 1	LZTFL1	9	9	9	37.8	37.8	37.8	34.592	0	17.406	22701	24	9	9	9	1				4	2	1	4	2	3	3	3	2	3	0	1	4	2	1	4	2	3	3	3	2	3	0	1	4	2	1	4
P53367	P53367	Arfaptin-1	ARFIP1	6	6	6	18.5	18.5	18.5	41.738	0	13.302	22672	19	6	6	6	1				2	3	3	0	1	2	2	3	2	2	2	2	2	3	3	0	1	2	2	3	2	2	2	2	2	3	3	0
Q9NRA2	Q9NRA2	Sialin	SLC17A5	3	3	3	10.7	10.7	10.7	54.639	0	6.7662	22644	15	3	3	3	1				3	2	1	1	2	1	1	2	1	1	0	0	3	2	1	1	2	1	1	2	1	1	0	0	3	2	1	1
Q9H008	Q9H008	Phospholysine phosphohistidine inorganic pyrophosphate phosphatase	LHPP	3	3	3	14.4	14.4	14.4	29.165	0	9.0778	22639	9	3	3	3	1				2	0	2	0	0	0	1	2	3	0	0	0	2	0	2	0	0	0	1	2	3	0	0	0	2	0	2	0
P61587	P61587	Rho-related GTP-binding protein RhoE	RND3	6	6	6	33.2	33.2	33.2	27.368	0	24.116	22565	28	6	6	6	1				3	2	2	5	2	3	0	2	1	1	3	2	3	2	2	5	2	3	0	2	1	1	3	2	3	2	2	5
Q9Y4Z0	Q9Y4Z0	U6 snRNA-associated Sm-like protein LSm4	LSM4	3	3	3	20.1	20.1	20.1	15.35	0.00033036	3.9248	22547	7	3	3	3	1				0	0	1	1	1	1	1	1	3	1	0	1	0	0	1	1	1	1	1	1	3	1	0	1	0	0	1	1
Q9ULA0	Q9ULA0	Aspartyl aminopeptidase	DNPEP	8	8	8	24.2	24.2	24.2	52.428	0	12.385	22546	21	8	8	8	1				2	1	2	2	1	4	3	4	0	2	2	1	2	1	2	2	1	4	3	4	0	2	2	1	2	1	2	2
Q9UIA9	Q9UIA9	Exportin-7	XPO7	8	8	8	10.5	10.5	10.5	123.91	0	8.5204	22459	18	8	8	8	1				2	2	0	1	2	4	1	2	2	2	2	0	2	2	0	1	2	4	1	2	2	2	2	0	2	2	0	1
Q9Y333	Q9Y333	U6 snRNA-associated Sm-like protein LSm2	LSM2	3	3	3	40	40	40	10.834	0	27.478	22430	30	3	3	3	1				3	3	1	2	1	0	3	2	2	1	1	2	3	3	1	2	1	0	3	2	2	1	1	2	3	3	1	2
Q9Y295	Q9Y295	Developmentally-regulated GTP-binding protein 1	DRG1	6	6	6	20.2	20.2	20.2	40.542	0	8.0356	22396	26	6	6	6	1				1	1	2	2	2	3	2	2	1	2	3	2	1	1	2	2	2	3	2	2	1	2	3	2	1	1	2	2
O75608	O75608	Acyl-protein thioesterase 1	LYPLA1	5	5	5	33.5	33.5	33.5	24.669	0	12.459	22357	26	5	5	5	1				1	1	3	0	2	1	3	1	3	3	2	2	1	1	3	0	2	1	3	1	3	3	2	2	1	1	3	0
Q99598	Q99598	Translin-associated protein X	TSNAX	7	7	7	37.2	37.2	37.2	33.112	0	28.271	22349	22	7	7	7	1				5	3	3	1	1	2	4	3	2	3	0	2	5	3	3	1	1	2	4	3	2	3	0	2	5	3	3	1
P13611	P13611	Versican core protein	VCAN	9	9	9	3.5	3.5	3.5	372.82	0	9.0271	22292	11	9	9	9	1				0	0	5	1	3	2	1	1	2	1	3	0	0	0	5	1	3	2	1	1	2	1	3	0	0	0	5	1
Q96N67	Q96N67	Dedicator of cytokinesis protein 7	DOCK7	10	10	10	6	6	6	242.56	0	13.241	22276	20	10	10	10	1				4	0	0	2	1	3	1	3	1	3	4	2	4	0	0	2	1	3	1	3	1	3	4	2	4	0	0	2
Q9UBB4	Q9UBB4	Ataxin-10	ATXN10	7	7	7	21.1	21.1	21.1	53.488	0	15.05	22272	16	7	7	7	1				2	2	1	3	0	1	5	2	3	2	1	2	2	2	1	3	0	1	5	2	3	2	1	2	2	2	1	3
[truncated: 1,694 more rows]
[truncated: 57 more columns]

## Sheet: Suppl table 2
Supplementary Table 2. Proteins identified in the conditioned media of early and advanced HTPC passages.
Protein IDs	Majority protein IDs	Protein names	Gene names	Peptides	Razor + unique peptides	Unique peptides	Sequence coverage [%]	Unique + razor sequence coverage [%]	Unique sequence coverage [%]	Mol. weight [kDa]	Q-value	Score	Intensity	MS/MS count	Peptide counts (all)	Peptide counts (razor+unique)	Peptide counts (unique)	Number of proteins	Only identified by site	Reverse	Potential contaminant	Peptides O1	Peptides O2	Peptides O3	Peptides O4	Peptides O5	Peptides O6	Peptides Y1	Peptides Y2	Peptides Y3	Peptides Y4	Peptides Y5	Peptides Y6	Razor + unique peptides O1	Razor + unique peptides O2	Razor + unique peptides O3	Razor + unique peptides O4	Razor + unique peptides O5	Razor + unique peptides O6	Razor + unique peptides Y1	Razor + unique peptides Y2	Razor + unique peptides Y3	Razor + unique peptides Y4	Razor + unique peptides Y5	Razor + unique peptides Y6	Unique peptides O1	Unique peptides O2	Unique peptides O3	Unique peptides O4
P02751	P02751	Fibronectin;Anastellin;Ugl-Y1;Ugl-Y2;Ugl-Y3	FN1	125	125	125	66.4	66.4	66.4	262.62	0	323.31	52109000	13338	125	125	125	1				90	69	100	82	99	68	110	81	95	91	93	105	90	69	100	82	99	68	110	81	95	91	93	105	90	69	100	82
CON__P02769	CON__P02769			89	89	81	85.5	85.5	82.5	69.293	0	323.31	47210000	10861	89	89	81	1			+	63	57	47	48	45	55	45	87	47	41	53	42	63	57	47	48	45	55	45	87	47	41	53	42	57	52	43	43
P08123	P08123	Collagen alpha-2(I) chain	COL1A2	89	89	89	82.6	82.6	82.6	129.31	0	323.31	33820000	7268	89	89	89	1				44	35	64	48	61	46	76	58	74	71	57	55	44	35	64	48	61	46	76	58	74	71	57	55	44	35	64	48
P08670;P41219;CON__Q9DCV7;CON__Q3KNV1;CON__P08729;CON__Q9NSB2;CON__Q6ISB0;P14136;P08729;Q16352;Q9NSB2;CON__Q61726;CON__Q9H552;CON__Q8N1N4-2;CON__Q7RTT2;CON__P07744;CON__Q01546;Q8N1N4;P07196;P12036	P08670	Vimentin	VIM	63	63	57	87.8	87.8	82	53.651	0	323.31	28452000	6968	NaN	NaN	NaN	20				44	54	51	53	50	60	41	42	49	36	46	48	44	54	51	53	50	60	41	42	49	36	46	48	40	48	46	47
P02452;CON__Q862S4	P02452	Collagen alpha-1(I) chain	COL1A1	86	86	84	80.3	80.3	80.3	138.94	0	323.31	26738000	4848	NaN	NaN	NaN	2				22	26	62	33	43	30	68	43	67	67	43	45	22	26	62	33	43	30	68	43	67	67	43	45	22	25	60	32
P01033	P01033	Metalloproteinase inhibitor 1	TIMP1	10	10	10	58.9	58.9	58.9	23.171	0	323.31	12515000	3203	10	10	10	1				9	8	8	8	8	8	9	9	8	10	8	8	9	8	8	8	8	8	9	9	8	10	8	8	9	8	8	8
P63261	P63261	Actin, cytoplasmic 2;Actin, cytoplasmic 2, N-terminally processed	ACTG1	27	27	1	75.5	75.5	4.5	41.792	0	323.31	12142000	3132	27	27	1	1				23	25	23	21	19	21	20	22	18	17	21	19	23	25	23	21	19	21	20	22	18	17	21	19	1	1	1	1
P35555	P35555	Fibrillin-1	FBN1	109	109	105	48.8	48.8	47.8	312.24	0	323.31	9082300	3875	109	109	105	1				68	67	85	51	74	39	93	80	81	83	70	85	68	67	85	51	74	39	93	80	81	83	70	85	65	65	82	48
Q16270	Q16270	Insulin-like growth factor-binding protein 7	IGFBP7	19	19	19	58.5	58.5	58.5	29.13	0	323.31	9047600	1751	19	19	19	1				15	15	14	12	13	13	14	13	14	15	13	13	15	15	14	12	13	13	14	13	14	15	13	13	15	15	14	12
P08253;P09237	P08253	72 kDa type IV collagenase;PEX	MMP2	46	46	46	73.5	73.5	73.5	73.881	0	323.31	9040200	3480	NaN	NaN	NaN	2				35	31	35	26	33	30	45	40	38	32	31	37	35	31	35	26	33	30	45	40	38	32	31	37	35	31	35	26
P09486	P09486	SPARC	SPARC	20	20	20	66	66	66	34.632	0	323.31	8987400	2825	20	20	20	1				14	17	15	14	14	13	19	16	12	18	15	12	14	17	15	14	14	13	19	16	12	18	15	12	14	17	15	14
CON__ENSEMBL:ENSBTAP00000024146;P20742	CON__ENSEMBL:ENSBTAP00000024146			66	66	61	56.7	56.7	54.6	164.34	0	323.31	8670000	2720	NaN	NaN	NaN	2			+	59	56	30	36	30	44	33	56	35	5	30	38	59	56	30	36	30	44	33	56	35	5	30	38	54	51	27	32
P02461	P02461	Collagen alpha-1(III) chain	COL3A1	69	69	51	61.3	61.3	50.3	138.56	0	323.31	8111000	1900	69	69	51	1				15	11	27	14	29	19	59	34	58	44	28	36	15	11	27	14	29	19	59	34	58	44	28	36	9	5	17	9
CON__Q0IIK2;CON__Q29443;CON__Q2HJF0;P02788;P02787	CON__Q0IIK2;CON__Q29443			62	62	62	79.5	79.5	79.5	77.738	0	323.31	7036300	2090	NaN	NaN	NaN	5			+	49	46	21	28	20	33	28	60	29	21	31	14	49	46	21	28	20	33	28	60	29	21	31	14	49	46	21	28
P07585	P07585	Decorin	DCN	27	27	26	63	63	63	39.746	0	323.31	5594400	1287	27	27	26	1				18	12	10	11	10	10	23	20	16	15	12	18	18	12	10	11	10	10	23	20	16	15	12	18	18	12	10	11
CON__P34955	CON__P34955			27	27	27	51.9	51.9	51.9	46.103	0	323.31	5503800	1612	27	27	27	1			+	21	21	11	15	11	19	11	26	16	8	17	12	21	21	11	15	11	19	11	26	16	8	17	12	21	21	11	15
P51884	P51884	Lumican	LUM	19	19	13	45.9	45.9	32	38.429	0	323.31	4885100	1430	19	19	13	1				13	13	11	14	13	10	19	14	15	14	14	14	13	13	11	14	13	10	19	14	15	14	14	14	9	9	7	10
CON__P12763;P02765	CON__P12763			15	15	15	52.6	52.6	52.6	38.418	0	323.31	4874500	1446	NaN	NaN	NaN	2			+	14	12	11	11	8	10	10	14	11	10	10	8	14	12	11	11	8	10	10	14	11	10	10	8	14	12	11	11
P00736	P00736	Complement C1r subcomponent;Complement C1r subcomponent heavy chain;Complement C1r subcomponent light chain	C1R	39	39	38	59.7	59.7	59.7	80.118	0	323.31	4541800	1985	39	39	38	1				31	27	24	15	16	20	37	30	31	29	23	29	31	27	24	15	16	20	37	30	31	29	23	29	30	26	23	14
P07093	P07093	Glia-derived nexin	SERPINE2	24	24	24	66.6	66.6	66.6	44.002	0	323.31	4232900	1776	24	24	24	1				20	18	21	19	20	17	19	17	18	10	19	19	20	18	21	19	20	17	19	17	18	10	19	19	20	18	21	19
P13611	P13611	Versican core protein	VCAN	29	29	29	10.8	10.8	10.8	372.82	0	323.31	3619800	1325	29	29	29	1				19	18	20	16	24	9	26	22	23	17	23	24	19	18	20	16	24	9	26	22	23	17	23	24	19	18	20	16
P26022	P26022	Pentraxin-related protein PTX3	PTX3	17	17	17	53	53	53	41.975	0	323.31	3584100	1534	17	17	17	1				15	14	14	12	12	13	13	13	12	12	14	10	15	14	14	12	12	13	13	13	12	12	14	10	15	14	14	12
P62328	P62328	Thymosin beta-4;Hematopoietic system regulatory peptide	TMSB4X	7	7	7	86.4	86.4	86.4	5.0526	0	323.31	3569100	515	7	7	7	1				6	6	4	5	3	6	5	5	5	5	3	6	6	6	4	5	3	6	5	5	5	5	3	6	6	6	4	5
P98160	P98160	Basement membrane-specific heparan sulfate proteoglycan core protein;Endorepellin;LG3 peptide	HSPG2	121	121	121	41.2	41.2	41.2	468.83	0	323.31	3556900	1829	121	121	121	1				49	58	80	30	59	36	92	52	80	69	42	52	49	58	80	30	59	36	92	52	80	69	42	52	49	58	80	30
Q12805	Q12805	EGF-containing fibulin-like extracellular matrix protein 1	EFEMP1	23	23	23	51.1	51.1	51.1	54.64	0	323.31	3160900	1023	23	23	23	1				20	14	17	11	14	17	20	7	19	16	13	18	20	14	17	11	14	17	20	7	19	16	13	18	20	14	17	11
P09871	P09871	Complement C1s subcomponent;Complement C1s subcomponent heavy chain;Complement C1s subcomponent light chain	C1S	34	34	34	55.1	55.1	55.1	76.684	0	323.31	3073200	1162	34	34	34	1				29	19	19	11	12	18	29	24	25	22	19	25	29	19	19	11	12	18	29	24	25	22	19	25	29	19	19	11
Q12841	Q12841	Follistatin-related protein 1	FSTL1	23	23	23	66.2	66.2	66.2	34.985	0	323.31	2977000	896	23	23	23	1				15	19	18	12	15	9	23	16	17	17	15	18	15	19	18	12	15	9	23	16	17	17	15	18	15	19	18	12
P21333	P21333	Filamin-A	FLNA	85	85	80	45.9	45.9	44	280.74	0	323.31	2954900	1307	85	85	80	1				40	70	66	60	41	51	47	41	46	18	44	36	40	70	66	60	41	51	47	41	46	18	44	36	38	67	63	56
P12109	P12109	Collagen alpha-1(VI) chain	COL6A1	30	30	30	43.6	43.6	43.6	108.53	0	323.31	2950200	1329	30	30	30	1				16	17	18	16	16	11	26	23	21	20	14	20	16	17	18	16	16	11	26	23	21	20	14	20	16	17	18	16
P09382	P09382	Galectin-1	LGALS1	11	11	11	94.1	94.1	94.1	14.716	0	323.31	2914500	1035	11	11	11	1				9	10	7	10	9	8	9	8	7	6	7	8	9	10	7	10	9	8	9	8	7	6	7	8	9	10	7	10
P07602	P07602	Prosaposin;Saposin-A;Saposin-B-Val;Saposin-B;Saposin-C;Saposin-D	PSAP	27	27	27	62.4	62.4	62.4	58.112	0	323.31	2751200	880	27	27	27	1				15	16	21	16	16	14	17	10	21	9	9	13	15	16	21	16	16	14	17	10	21	9	9	13	15	16	21	16
P61769	P61769	Beta-2-microglobulin;Beta-2-microglobulin form pI 5.3	B2M	6	6	6	60.5	60.5	60.5	13.714	0	323.31	2672900	532	6	6	6	1				5	5	5	5	5	5	5	6	5	4	3	5	5	5	5	5	5	5	5	6	5	4	3	5	5	5	5	5
P11047;Q9Y6N6	P11047	Laminin subunit gamma-1	LAMC1	64	64	64	48.7	48.7	48.7	177.6	0	323.31	2458100	1136	NaN	NaN	NaN	2				23	21	28	15	30	25	51	25	50	30	39	45	23	21	28	15	30	25	51	25	50	30	39	45	23	21	28	15
P60174	P60174	Triosephosphate isomerase	TPI1	18	18	18	79	79	79	30.791	0	323.31	2429900	1081	18	18	18	1				15	15	15	13	13	16	15	10	11	8	13	14	15	15	15	13	13	16	15	10	11	8	13	14	15	15	15	13
Q7Z7G0	Q7Z7G0	Target of Nesh-SH3	ABI3BP	23	23	23	25	25	25	118.64	0	323.31	2227100	856	23	23	23	1				21	20	16	15	19	14	19	19	20	6	13	19	21	20	16	15	19	14	19	19	20	6	13	19	21	20	16	15
P27797	P27797	Calreticulin	CALR	18	18	18	66.7	66.7	66.7	48.141	0	323.31	2106600	805	18	18	18	1				12	15	11	12	11	14	14	7	13	8	11	10	12	15	11	12	11	14	14	7	13	8	11	10	12	15	11	12
P05121	P05121	Plasminogen activator inhibitor 1	SERPINE1	21	21	21	61.9	61.9	61.9	45.059	0	323.31	2099200	1013	21	21	21	1				13	19	16	14	15	13	13	8	12	15	16	14	13	19	16	14	15	13	13	8	12	15	16	14	13	19	16	14
P35442	P35442	Thrombospondin-2	THBS2	39	39	37	36.6	36.6	34.8	129.99	0	323.31	2095100	887	39	39	37	1				22	23	21	14	21	10	35	31	30	21	24	16	22	23	21	14	21	10	35	31	30	21	24	16	20	21	19	13
P14618;P30613	P14618	Pyruvate kinase PKM	PKM	32	32	32	75	75	75	57.936	0	323.31	2050300	949	NaN	NaN	NaN	2				22	31	25	27	14	24	19	14	18	5	13	5	22	31	25	27	14	24	19	14	18	5	13	5	22	31	25	27
P67936	P67936	Tropomyosin alpha-4 chain	TPM4	29	29	16	71.8	71.8	51.6	28.521	0	323.31	1981600	719	29	29	16	1				15	25	23	23	15	15	17	7	14	9	13	15	15	25	23	23	15	15	17	7	14	9	13	15	7	15	11	11
Q08380	Q08380	Galectin-3-binding protein	LGALS3BP	22	22	22	45.1	45.1	45.1	65.33	0	323.31	1971400	979	22	22	22	1				15	15	10	10	13	13	19	13	17	14	14	16	15	15	10	10	13	13	19	13	17	14	14	16	15	15	10	10
O00391	O00391	Sulfhydryl oxidase 1	QSOX1	32	32	32	50.2	50.2	50.2	82.577	0	323.31	1949300	1023	32	32	32	1				25	19	13	15	21	12	29	22	17	19	18	22	25	19	13	15	21	12	29	22	17	19	18	22	25	19	13	15
O43707	O43707	Alpha-actinin-4	ACTN4	48	48	31	64.1	64.1	44.7	104.85	0	323.31	1945200	1376	48	48	31	1				28	38	40	30	23	30	33	25	27	13	21	24	28	38	40	30	23	30	33	25	27	13	21	24	14	23	24	16
P11021	P11021	78 kDa glucose-regulated protein	HSPA5	31	31	30	46.3	46.3	46.3	72.332	0	323.31	1834700	1197	31	31	30	1				26	25	23	24	19	21	26	18	26	17	23	20	26	25	23	24	19	21	26	18	26	17	23	20	25	24	22	23
P07237	P07237	Protein disulfide-isomerase	P4HB	27	27	27	60	60	60	57.116	0	323.31	1796000	773	27	27	27	1				19	23	19	16	16	14	23	14	20	11	15	14	19	23	19	16	16	14	23	14	20	11	15	14	19	23	19	16
P16035	P16035	Metalloproteinase inhibitor 2	TIMP2	17	17	17	62.7	62.7	62.7	24.399	0	323.31	1763900	630	17	17	17	1				13	9	9	8	7	8	16	11	11	12	10	11	13	9	9	8	7	8	16	11	11	12	10	11	13	9	9	8
CON__P15636	CON__P15636			10	10	10	19.6	19.6	19.6	68.124	0	323.31	1748700	367	10	10	10	1			+	6	5	4	3	3	5	7	9	6	8	3	2	6	5	4	3	3	5	7	9	6	8	3	2	6	5	4	3
P63313;CON__P21752	P63313	Thymosin beta-10	TMSB10	3	3	3	63.6	63.6	63.6	5.0256	0	323.31	1700000	257	NaN	NaN	NaN	2				3	3	3	2	2	3	3	3	3	3	2	3	3	3	3	2	2	3	3	3	3	3	2	3	3	3	3	2
P22692	P22692	Insulin-like growth factor-binding protein 4	IGFBP4	10	10	10	43	43	43	27.934	0	323.31	1660500	365	10	10	10	1				8	8	7	5	7	5	9	8	7	7	6	7	8	8	7	5	7	5	9	8	7	7	6	7	8	8	7	5
P07858	P07858	Cathepsin B;Cathepsin B light chain;Cathepsin B heavy chain	CTSB	20	20	20	57.5	57.5	57.5	37.821	0	323.31	1657600	481	20	20	20	1				9	8	16	15	15	14	9	5	18	6	9	11	9	8	16	15	15	14	9	5	18	6	9	11	9	8	16	15
P09936	P09936	Ubiquitin carboxyl-terminal hydrolase isozyme L1	UCHL1	16	16	16	88.3	88.3	88.3	24.824	0	323.31	1648100	681	16	16	16	1				11	13	9	10	10	12	12	10	10	7	9	7	11	13	9	10	10	12	12	10	10	7	9	7	11	13	9	10
P08603;Q03591;Q02985	P08603	Complement factor H	CFH	49	49	49	51.7	51.7	51.7	139.09	0	323.31	1601400	676	NaN	NaN	NaN	3				32	32	14	9	6	6	43	33	21	17	11	28	32	32	14	9	6	6	43	33	21	17	11	28	32	32	14	9
P00338;Q6ZMR3	P00338	L-lactate dehydrogenase A chain	LDHA	21	21	20	72.9	72.9	69.3	36.688	0	323.31	1598400	521	NaN	NaN	NaN	2				16	20	12	14	10	13	10	8	11	5	7	8	16	20	12	14	10	13	10	8	11	5	7	8	15	19	11	13
Q16363	Q16363	Laminin subunit alpha-4	LAMA4	60	60	60	42.3	42.3	42.3	202.52	0	323.31	1559200	674	60	60	60	1				17	14	20	6	20	16	48	26	39	18	27	34	17	14	20	6	20	16	48	26	39	18	27	34	17	14	20	6
P30101	P30101	Protein disulfide-isomerase A3	PDIA3	25	25	25	54.1	54.1	54.1	56.782	0	323.31	1546800	786	25	25	25	1				19	20	17	18	14	14	15	15	17	14	15	10	19	20	17	18	14	14	15	15	17	14	15	10	19	20	17	18
P07942	P07942	Laminin subunit beta-1	LAMB1	61	61	61	46.6	46.6	46.6	198.04	0	323.31	1490900	958	61	61	61	1				28	18	22	7	19	16	49	33	50	31	38	37	28	18	22	7	19	16	49	33	50	31	38	37	28	18	22	7
P24592	P24592	Insulin-like growth factor-binding protein 6	IGFBP6	8	8	8	50.8	50.8	50.8	25.322	0	323.31	1487900	570	8	8	8	1				6	5	5	5	5	4	7	3	6	5	5	5	6	5	5	5	5	4	7	3	6	5	5	5	6	5	5	5
P08294	P08294	Extracellular superoxide dismutase [Cu-Zn]	SOD3	12	12	12	61.2	61.2	61.2	25.851	0	323.31	1470700	531	12	12	12	1				6	8	5	3	4	6	5	8	5	5	4	9	6	8	5	3	4	6	5	8	5	5	4	9	6	8	5	3
P36955	P36955	Pigment epithelium-derived factor	SERPINF1	19	19	15	43.8	43.8	34.4	46.312	0	323.31	1461400	558	19	19	15	1				14	7	1	9	8	12	17	15	14	12	12	15	14	7	1	9	8	12	17	15	14	12	12	15	11	4	1	6
P06703	P06703	Protein S100-A6	S100A6	5	5	5	66.7	66.7	66.7	10.18	0	323.31	1443800	310	5	5	5	1				4	4	3	3	3	3	3	4	2	1	3	3	4	4	3	3	3	3	3	4	2	1	3	3	4	4	3	3
P98095	P98095	Fibulin-2	FBLN2	31	31	31	37.7	37.7	37.7	126.57	0	323.31	1428100	788	31	31	31	1				20	20	12	20	20	9	12	26	23	3	18	23	20	20	12	20	20	9	12	26	23	3	18	23	20	20	12	20
P02545;P20700;Q03252	P02545	Prelamin-A/C;Lamin-A/C	LMNA	40	40	40	58	58	58	74.139	0	323.31	1397800	668	NaN	NaN	NaN	3				30	23	29	25	23	26	28	22	29	19	25	25	30	23	29	25	23	26	28	22	29	19	25	25	30	23	29	25
Q16610	Q16610	Extracellular matrix protein 1	ECM1	25	25	25	60.4	60.4	60.4	60.673	0	323.31	1366700	633	25	25	25	1				15	13	8	12	16	12	20	18	14	10	14	16	15	13	8	12	16	12	20	18	14	10	14	16	15	13	8	12
CON__P00761	CON__P00761			5	5	5	25.1	25.1	25.1	24.409	0	323.31	1341700	336	5	5	5	1			+	3	3	2	2	3	2	4	4	4	5	3	3	3	3	2	2	3	2	4	4	4	5	3	3	3	3	2	2
P01034	P01034	Cystatin-C	CST3	6	6	6	44.5	44.5	44.5	15.799	0	323.31	1280900	302	6	6	6	1				4	5	4	5	5	5	5	5	4	4	5	5	4	5	4	5	5	5	5	5	4	4	5	5	4	5	4	5
P0DP25;P0DP24;P0DP23;P27482;P02585	P0DP25;P0DP24;P0DP23			13	13	13	85.2	85.2	85.2	16.837	0	323.31	1221200	336	NaN	NaN	NaN	5				9	10	9	8	7	7	7	9	8	5	7	6	9	10	9	8	7	7	7	9	8	5	7	6	9	10	9	8
Q02818	Q02818	Nucleobindin-1	NUCB1	27	27	27	59.9	59.9	59.9	53.879	0	323.31	1194400	560	27	27	27	1				20	16	15	7	15	7	24	16	15	10	8	21	20	16	15	7	15	7	24	16	15	10	8	21	20	16	15	7
P63104	P63104	14-3-3 protein zeta/delta	YWHAZ	19	19	16	74.7	74.7	67.8	27.745	0	323.31	1174200	477	19	19	16	1				12	14	11	11	9	10	11	9	10	7	12	10	12	14	11	11	9	10	11	9	10	7	12	10	9	11	9	9
P14625;Q58FF3	P14625	Endoplasmin	HSP90B1	30	30	28	38.5	38.5	36.7	92.468	0	314.83	1135300	674	NaN	NaN	NaN	2				17	25	13	15	16	18	17	16	19	9	13	18	17	25	13	15	16	18	17	16	19	9	13	18	15	23	11	14
P68363;A6NHL2;Q9H853	P68363	Tubulin alpha-1B chain	TUBA1B	20	20	0	58.1	58.1	0	50.151	0	323.31	1134000	598	NaN	NaN	NaN	3				12	17	15	17	12	12	4	7	10	2	8	6	12	17	15	17	12	12	4	7	10	2	8	6	0	0	0	0
P68032;P68133	P68032;P68133	Actin, alpha cardiac muscle 1;Actin, alpha skeletal muscle	ACTC1;ACTA1	20	6	0	56.8	26.8	0	42.019	0	190.77	1125200	300	NaN	NaN	NaN	2				13	19	18	16	11	12	12	12	11	10	15	11	1	6	6	5	1	1	2	2	2	1	3	1	0	0	0	0
P61916	P61916	Epididymal secretory protein E1	NPC2	10	10	10	51.7	51.7	51.7	16.57	0	323.31	1113600	361	10	10	10	1				6	6	7	5	6	6	8	8	7	3	3	5	6	6	7	5	6	6	8	8	7	3	3	5	6	6	7	5
P68371;P04350;A6NNZ2	P68371;P04350	Tubulin beta-4B chain;Tubulin beta-4A chain	TUBB4B;TUBB4A	23	23	4	61.6	61.6	13	49.83	0	323.31	1064700	696	NaN	NaN	NaN	3				17	22	18	18	13	14	6	8	9	1	8	7	17	22	18	18	13	14	6	8	9	1	8	7	1	4	1	3
P01024	P01024	Complement C3;Complement C3 beta chain;C3-beta-c;Complement C3 alpha chain;C3a anaphylatoxin;Acylation stimulating protein;Complement C3b alpha chain;Complement C3c alpha chain fragment 1;Complement C3dg fragment;Complement C3g fragment;Complement C3d fragment;Complement C3f fragment;Complement C3c alpha chain fragment 2	C3	69	69	61	53.2	53.2	49.1	187.15	0	323.31	1043700	585	69	69	61	1				64	34	17	2	3	2	27	32	12	4	4	29	64	34	17	2	3	2	27	32	12	4	4	29	56	31	15	2
P04406	P04406	Glyceraldehyde-3-phosphate dehydrogenase	GAPDH	15	15	15	63.3	63.3	63.3	36.053	0	323.31	1041800	419	15	15	15	1				8	13	9	12	7	7	5	5	6	1	6	6	8	13	9	12	7	7	5	5	6	1	6	6	8	13	9	12
P06733	P06733	Alpha-enolase	ENO1	24	24	22	70	70	65	47.168	0	323.31	1041000	516	24	24	22	1				15	13	13	16	14	16	12	9	12	7	15	6	15	13	13	16	14	16	12	9	12	7	15	6	13	12	12	15
P11142;P54652	P11142	Heat shock cognate 71 kDa protein	HSPA8	25	24	21	41	41	36.5	70.897	0	310.89	1034900	501	NaN	NaN	NaN	2				17	20	18	18	17	17	19	12	16	6	15	12	16	19	17	17	16	16	18	12	15	6	14	11	14	16	15	14
P03956	P03956	Interstitial collagenase;22 kDa interstitial collagenase;27 kDa interstitial collagenase	MMP1	21	21	21	53.1	53.1	53.1	54.006	0	323.31	968780	540	21	21	21	1				8	3	1	1	18	2	2	3	5	0	17	21	8	3	1	1	18	2	2	3	5	0	17	21	8	3	1	1
P04075	P04075	Fructose-bisphosphate aldolase A	ALDOA	22	22	20	56	56	48.4	39.42	0	323.31	956050	429	22	22	20	1				16	18	14	16	11	16	6	8	8	5	12	9	16	18	14	16	11	16	6	8	8	5	12	9	15	17	14	16
P10909	P10909	Clusterin;Clusterin beta chain;Clusterin alpha chain	CLU	13	13	13	28.3	28.3	28.3	52.494	0	323.31	934510	404	13	13	13	1				9	7	10	2	8	5	11	7	12	9	8	11	9	7	10	2	8	5	11	7	12	9	8	11	9	7	10	2
Q06830	Q06830	Peroxiredoxin-1	PRDX1	15	15	11	63.3	63.3	48.2	22.11	0	110.98	914870	429	15	15	11	1				10	14	8	11	9	10	9	7	9	5	8	9	10	14	8	11	9	10	9	7	9	5	8	9	7	10	5	8
P07996;CON__Q28194	P07996;CON__Q28194	Thrombospondin-1	THBS1	39	37	37	35.9	34.1	34.1	129.38	0	323.31	913500	493	NaN	NaN	NaN	2			+	19	16	35	12	8	3	31	17	18	17	8	7	17	14	33	11	6	2	29	15	16	15	6	5	17	14	33	11
Q14767	Q14767	Latent-transforming growth factor beta-binding protein 2	LTBP2	29	29	29	20.6	20.6	20.6	195.05	0	323.31	911460	397	29	29	29	1				11	10	20	2	15	6	18	11	23	14	18	17	11	10	20	2	15	6	18	11	23	14	18	17	11	10	20	2
CON__ENSEMBL:ENSBTAP00000016046	CON__ENSEMBL:ENSBTAP00000016046			20	20	11	40.4	40.4	27.2	77.456	0	323.31	902120	439	20	20	11	1			+	9	7	16	8	15	2	17	10	9	14	11	4	9	7	16	8	15	2	17	10	9	14	11	4	5	5	10	5
CON__Q58D62	CON__Q58D62			14	14	14	42.9	42.9	42.9	42.663	0	323.31	897290	283	14	14	14	1			+	12	11	3	5	3	6	5	13	4	5	6	2	12	11	3	5	3	6	5	13	4	5	6	2	12	11	3	5
P04179	P04179	Superoxide dismutase [Mn], mitochondrial	SOD2	16	16	16	75.2	75.2	75.2	24.75	0	323.31	883370	430	16	16	16	1				14	14	5	2	1	3	3	4	2	2	0	2	14	14	5	2	1	3	3	4	2	2	0	2	14	14	5	2
P07737;CON__P02584	P07737;CON__P02584	Profilin-1	PFN1	10	10	10	81.4	81.4	81.4	15.054	0	279.58	870170	336	NaN	NaN	NaN	2			+	5	8	7	7	7	7	7	6	6	4	6	4	5	8	7	7	7	7	7	6	6	4	6	4	5	8	7	7
P21810	P21810	Biglycan	BGN	17	16	16	52.4	50.3	50.3	41.654	0	323.31	867470	451	17	16	16	1				2	2	12	3	10	3	13	4	13	9	9	11	2	2	12	3	10	3	13	4	13	8	9	10	2	2	12	3
P12814;P35609	P12814	Alpha-actinin-1	ACTN1	44	28	28	61	42.4	42.4	103.06	0	323.31	867420	447	NaN	NaN	NaN	2				27	38	36	32	30	22	26	22	22	11	25	23	14	24	21	19	17	11	14	12	12	6	15	10	14	24	21	19
Q15582	Q15582	Transforming growth factor-beta-induced protein ig-h3	TGFBI	25	25	25	43.3	43.3	43.3	74.68	0	323.31	860760	389	25	25	25	1				8	17	22	13	11	4	9	12	19	9	12	15	8	17	22	13	11	4	9	12	19	9	12	15	8	17	22	13
P27487	P27487	Dipeptidyl peptidase 4;Dipeptidyl peptidase 4 membrane form;Dipeptidyl peptidase 4 soluble form	DPP4	31	31	31	43.7	43.7	43.7	88.278	0	323.31	858600	457	31	31	31	1				22	25	14	15	8	12	11	9	6	1	4	7	22	25	14	15	8	12	11	9	6	1	4	7	22	25	14	15
Q6FHJ7	Q6FHJ7	Secreted frizzled-related protein 4	SFRP4	9	9	9	33.2	33.2	33.2	39.826	0	323.31	823740	382	9	9	9	1				8	8	8	4	3	1	9	8	2	0	1	4	8	8	8	4	3	1	9	8	2	0	1	4	8	8	8	4
P08758	P08758	Annexin A5	ANXA5	17	17	17	60.3	60.3	60.3	35.936	0	323.31	817030	461	17	17	17	1				14	17	12	14	11	11	13	9	5	5	11	9	14	17	12	14	11	11	13	9	5	5	11	9	14	17	12	14
O43852	O43852	Calumenin	CALU	19	19	19	53	53	53	37.106	0	289.7	791110	496	19	19	19	1				7	11	10	14	12	10	9	5	13	13	10	5	7	11	10	14	12	10	9	5	13	13	10	5	7	11	10	14
P62987;P62979;P0CG47;P0CG48	P62987;P62979;P0CG47;P0CG48	Ubiquitin-60S ribosomal protein L40;Ubiquitin;60S ribosomal protein L40;Ubiquitin-40S ribosomal protein S27a;Ubiquitin;40S ribosomal protein S27a;Polyubiquitin-B;Ubiquitin;Polyubiquitin-C;Ubiquitin	UBA52;RPS27A;UBB;UBC	6	6	6	38.3	38.3	38.3	14.728	0	241.78	777200	324	NaN	NaN	NaN	4				5	4	5	3	4	5	3	4	4	3	4	5	5	4	5	3	4	5	3	4	4	3	4	5	5	4	5	3
CON__Q3SZ57;P02771	CON__Q3SZ57			31	31	31	67.2	67.2	67.2	68.587	0	323.31	702100	263	NaN	NaN	NaN	2			+	21	19	1	3	0	8	1	29	0	0	7	0	21	19	1	3	0	8	1	29	0	0	7	0	21	19	1	3
P07355;A6NMY6	P07355;A6NMY6	Annexin A2;Putative annexin A2-like protein	ANXA2;ANXA2P2	22	22	22	69.6	69.6	69.6	38.604	0	323.31	702060	420	NaN	NaN	NaN	2				15	18	12	17	13	13	9	10	5	2	7	11	15	18	12	17	13	13	9	10	5	2	7	11	15	18	12	17
Q01995	Q01995	Transgelin	TAGLN	17	17	17	79.1	79.1	79.1	22.611	0	323.31	686800	337	17	17	17	1				4	13	16	12	13	7	4	7	8	3	8	8	4	13	16	12	13	7	4	7	8	3	8	8	4	13	16	12
Q15063;CON__Q2KJC7	Q15063;CON__Q2KJC7	Periostin	POSTN	28	28	28	42.5	42.5	42.5	93.313	0	323.31	685070	260	NaN	NaN	NaN	2			+	1	3	8	13	10	2	21	1	27	15	8	4	1	3	8	13	10	2	21	1	27	15	8	4	1	3	8	13
P60660;P14649	P60660	Myosin light polypeptide 6	MYL6	8	8	8	55.6	55.6	55.6	16.93	0	213	684890	279	NaN	NaN	NaN	2				6	7	8	7	7	4	8	3	8	3	7	6	6	7	8	7	7	4	8	3	8	3	7	6	6	7	8	7
P08238;Q58FF7;Q58FF8	P08238	Heat shock protein HSP 90-beta	HSP90AB1	28	26	14	43.2	41.6	29.3	83.263	0	323.31	684160	428	NaN	NaN	NaN	3				16	18	14	18	13	13	14	11	14	6	19	16	14	16	12	17	12	11	13	9	12	5	18	15	8	10	6	9
P12110	P12110	Collagen alpha-2(VI) chain	COL6A2	17	17	17	23.5	23.5	23.5	108.58	0	323.31	665030	314	17	17	17	1				8	8	10	5	8	3	13	12	13	15	8	10	8	8	10	5	8	3	13	12	13	15	8	10	8	8	10	5
Q15113	Q15113	Procollagen C-endopeptidase enhancer 1	PCOLCE	14	14	14	42.1	42.1	42.1	47.972	0	323.31	654040	443	14	14	14	1				8	5	5	6	7	2	13	8	11	8	11	10	8	5	5	6	7	2	13	8	11	8	11	10	8	5	5	6
P62258	P62258	14-3-3 protein epsilon	YWHAE	17	15	15	72.5	69.4	69.4	29.174	0	323.31	581250	261	17	15	15	1				11	13	10	10	8	11	9	8	8	5	7	8	9	11	8	8	6	9	7	6	6	3	5	6	9	11	8	8
P62937;P0DN26;A0A0B4J2A2;A0A075B759;Q9Y536;F5H284;P0DN37	P62937	Peptidyl-prolyl cis-trans isomerase A;Peptidyl-prolyl cis-trans isomerase A, N-terminally processed	PPIA	13	13	13	71.5	71.5	71.5	18.012	0	218.34	575640	314	NaN	NaN	NaN	7				9	9	7	13	7	10	7	7	5	3	8	5	9	9	7	13	7	10	7	7	5	3	8	5	9	9	7	13
P07339	P07339	Cathepsin D;Cathepsin D light chain;Cathepsin D heavy chain	CTSD	16	16	16	51.5	51.5	51.5	44.552	0	272.1	572950	244	16	16	16	1				9	12	12	9	8	8	5	3	13	2	3	5	9	12	12	9	8	8	5	3	13	2	3	5	9	12	12	9
CON__Q3SX28	CON__Q3SX28			27	17	4	60.9	45.1	13.7	33.012	0	323.31	567250	185	27	17	4	1			+	8	19	23	19	11	11	13	5	11	9	10	11	2	11	14	10	5	5	7	3	5	5	4	5	0	1	3	3
Q15399	Q15399	Toll-like receptor 1	TLR1	1	1	1	1.3	1.3	1.3	90.29	0.0096038	1.7167	566370	37	1	1	1	1				1	0	0	0	0	0	0	1	0	1	0	0	1	0	0	0	0	0	0	1	0	1	0	0	1	0	0	0
Q56UN5	Q56UN5	Mitogen-activated protein kinase kinase kinase 19	MAP3K19	1	1	1	0.8	0.8	0.8	150.54	1	-2	563070	21	1	1	1	1	+			1	1	0	1	1	0	1	1	1	1	1	1	1	1	0	1	1	0	1	1	1	1	1	1	1	1	0	1
P08572	P08572	Collagen alpha-2(IV) chain;Canstatin	COL4A2	24	24	24	23.7	23.7	23.7	167.55	0	323.31	554900	300	24	24	24	1				4	7	21	4	7	2	21	14	13	16	7	7	4	7	21	4	7	2	21	14	13	16	7	7	4	7	21	4
CON__Q3MHN5	CON__Q3MHN5			25	25	4	60.5	60.5	9.1	53.341	0	323.31	544860	251	25	25	4	1			+	17	13	1	2	1	4	1	25	3	2	6	1	17	13	1	2	1	4	1	25	3	2	6	1	2	3	0	0
P17936	P17936	Insulin-like growth factor-binding protein 3	IGFBP3	10	10	10	36.8	36.8	36.8	31.674	0	76.557	544830	164	10	10	10	1				5	2	4	1	5	3	3	1	9	1	3	9	5	2	4	1	5	3	3	1	9	1	3	9	5	2	4	1
P41222	P41222	Prostaglandin-H2 D-isomerase	PTGDS	3	3	3	21.1	21.1	21.1	21.029	0	323.31	538530	291	3	3	3	1				3	3	3	2	3	3	3	3	3	3	3	3	3	3	3	2	3	3	3	3	3	3	3	3	3	3	3	2
Q5JSZ5	Q5JSZ5	Protein PRRC2B	PRRC2B	1	1	1	0.6	0.6	0.6	242.96	0.0099256	1.8854	537040	23	1	1	1	1				1	1	0	0	0	1	0	0	0	0	0	0	1	1	0	0	0	1	0	0	0	0	0	0	1	1	0	0
CON__Q3SX09;CON__P02070;P68871;P02042;P69892;P69891;P02100	CON__Q3SX09			11	11	11	61.2	61.2	61.2	22.06	0	323.31	533890	204	NaN	NaN	NaN	7			+	6	8	4	4	2	6	8	11	4	0	4	2	6	8	4	4	2	6	8	11	4	0	4	2	6	8	4	4
Q9UBP4	Q9UBP4	Dickkopf-related protein 3	DKK3	12	12	12	48	48	48	38.39	0	323.31	530760	276	12	12	12	1				6	7	4	5	6	1	12	8	5	8	5	6	6	7	4	5	6	1	12	8	5	8	5	6	6	7	4	5
P14543	P14543	Nidogen-1	NID1	28	28	27	28.5	28.5	28.5	136.38	0	323.31	514860	253	28	28	27	1				3	2	6	2	9	3	25	14	21	14	13	12	3	2	6	2	9	3	25	14	21	14	13	12	3	2	5	1
P60709;P0CG38;Q9BYX7	P60709	Actin, cytoplasmic 1;Actin, cytoplasmic 1, N-terminally processed	ACTB	27	1	1	75.5	4.5	4.5	41.736	0	323.31	514460	110	NaN	NaN	NaN	3				23	25	23	21	19	21	20	22	18	17	21	19	1	1	1	1	1	1	1	1	1	1	1	1	1	1	1	1
P23528	P23528	Cofilin-1	CFL1	11	11	7	69.3	69.3	46.4	18.502	0	217.51	504160	192	11	11	7	1				5	5	6	10	6	5	2	5	4	3	6	3	5	5	6	10	6	5	2	5	4	3	6	3	3	3	5	7
P00751	P00751	Complement factor B;Complement factor B Ba fragment;Complement factor B Bb fragment	CFB	25	25	25	40.7	40.7	40.7	85.532	0	323.31	500380	230	25	25	25	1				25	15	4	1	2	0	4	9	5	0	2	4	25	15	4	1	2	0	4	9	5	0	2	4	25	15	4	1
CON__P15497;P02647	CON__P15497			22	22	22	63.8	63.8	63.8	30.276	0	323.31	498520	246	NaN	NaN	NaN	2			+	15	12	2	2	0	5	7	19	6	1	4	2	15	12	2	2	0	5	7	19	6	1	4	2	15	12	2	2
O14498	O14498	Immunoglobulin superfamily containing leucine-rich repeat protein	ISLR	9	9	9	37.4	37.4	37.4	45.997	0	323.31	493580	277	9	9	9	1				8	7	3	5	5	4	9	7	7	8	4	7	8	7	3	5	5	4	9	7	7	8	4	7	8	7	3	5
Q5VTE0;P68104;Q05639	Q5VTE0;P68104;Q05639	Putative elongation factor 1-alpha-like 3;Elongation factor 1-alpha 1;Elongation factor 1-alpha 2	EEF1A1P5;EEF1A1;EEF1A2	10	10	10	27.9	27.9	27.9	50.184	0	323.31	492010	233	NaN	NaN	NaN	3				6	7	8	10	8	6	3	4	5	2	6	3	6	7	8	10	8	6	3	4	5	2	6	3	6	7	8	10
CON__Q9TRI1;P19823	CON__Q9TRI1			24	24	24	30.7	30.7	30.7	106.19	0	323.31	487400	205	NaN	NaN	NaN	2			+	18	16	2	6	1	4	8	21	2	2	2	2	18	16	2	6	1	4	8	21	2	2	2	2	18	16	2	6
P55268	P55268	Laminin subunit beta-2	LAMB2	45	45	44	33.2	33.2	32.6	195.98	0	323.31	475860	352	45	45	44	1				9	10	14	4	13	2	35	24	30	10	20	26	9	10	14	4	13	2	35	24	30	10	20	26	9	10	13	4
P07195	P07195	L-lactate dehydrogenase B chain	LDHB	11	10	10	37.7	34.1	34.1	36.638	0	182.78	471100	239	11	10	10	1				7	10	8	7	7	8	8	5	7	5	9	9	6	9	7	6	6	7	7	4	6	4	8	8	6	9	7	6
P10599	P10599	Thioredoxin	TXN	7	7	7	58.1	58.1	58.1	11.737	0	44.305	468600	180	7	7	7	1				6	7	4	4	3	4	5	5	3	3	3	3	6	7	4	4	3	4	5	5	3	3	3	3	6	7	4	4
Q9P246	Q9P246	Stromal interaction molecule 2	STIM2	1	1	1	1.2	1.2	1.2	83.97	0.0064683	2.1352	445950	21	1	1	1	1				1	0	1	0	0	0	0	1	0	0	1	0	1	0	1	0	0	0	0	1	0	0	1	0	1	0	1	0
Q8N3J2	Q8N3J2	Methyltransferase-like protein 4	METTL4	1	1	1	2.8	2.8	2.8	54.041	0	2.8947	442350	21	1	1	1	1				0	0	1	0	1	0	0	0	0	1	0	0	0	0	1	0	1	0	0	0	0	1	0	0	0	0	1	0
[truncated: 731 more rows]
[truncated: 57 more columns]

## Sheet: Suppl table 3
Supplementary Table 3: Proteins significantly different in abundance (paired t-test, FDR < 0.05) between early and advanced passages of HTPCs. HTPCs are marked with a '+'. Positive log2 fold changes indicates higher abundancy in the senescent group.
[truncated: 209 more rows]

[truncated: 3 more sheets: Suppl table 4, Suppl table 5, Suppl table 6]
